# Supplementary material for: Quantitative Proteomics Identifies Proteins Enriched in Large and Small Extracellular Vesicles
Source: Mol Cell Proteomics. 2022 Jul 30;21(9):100273. doi: 10.1016/j.mcpro.2022.100273 (PMC9486130; doi:10.1016/j.mcpro.2022.100273)
Supplement: Supplemental Table S1 [file mmc1.xlsx]

## Sheet: Supplemetary Table 1
Accession	Protein name	Gene name	Protein FDR Confidence: Combined	Coverage [%]	# Peptides	# PSMs	# Unique Peptides	MW [kDa]	D3H1-sEVs-1	D3H1-sEVs-2	D3H1-sEVs-3	LN-sEVs-1	LN-sEVs-2	LN-sEVs-3	BM-sEVs-1	BM-sEVs-2	BM-sEVs-3	D3H1-lEVs-1	D3H1-lEVs-2	D3H1-lEVs-3	LN-lEVs-1	LN-lEVs-2	LN-lEVs-3	BM-lEVs-1	BM-lEVs-2	BM-lEVs-3	Fold change sEVs/lEVs	P-value
Q9C0C9	(E3-independent) E2 ubiquitin-conjugating enzyme	UBE2O	High	27	21	47	21	141.2	0.889	0.933	0.914	1.046	0.968	0.917	0.814	0.827	0.842	1.417	1.477	1.391	1.238	1.273	1.227	1.071	1.132	1.099	-1.38957	1.06692e-05
Q8TB40	(Lyso)-N-acylphosphatidylethanolamine lipase	ABHD4	High	5	1	2	1	38.8	1.029	1.232	0.786	0.953	0.913	0.993	0.76	1.169	0.832	1.132	1.195	1.137	0.845	1.009	1.124	0.74	1.138	0.56	-1.02458	0.890579
Q8TDZ2	[F-actin]-monooxygenase MICAL1	MICAL1	High	11	13	25	13	117.8	0.483	0.485	0.482	1.05	1	1.047	0.933	0.891	0.98	0.656	0.686	0.586	1.361	1.552	1.679	1.228	1.233	1.184	-1.38281	1.15913e-05
O94851	[F-actin]-monooxygenase MICAL2	MICAL2	High	18	17	20	14	126.6	1.022	1.016	1.01	0.424	0.369	0.489	0.582	0.608	0.543	1.201	1.223	1.095	1.297	1.25	1.381	1.335	1.375	1.226	-1.87745	0.00143147
Q7RTP6	[F-actin]-monooxygenase MICAL3	MICAL3	High	8	15	20	12	224.2	0.49	0.501	0.337	0.719	0.626	0.745	1.086	1.122	1.257	1.231	1.582	1.559	1.033	1.076	0.987	1.612	1.369	1.497	-1.73558	0.00462483
Q15118	[Pyruvate dehydrogenase (acetyl-transferring)] kinase isozyme 1, mitochondrial	PDK1	High	11	5	6	5	49.2	1.378	0.905	0.89	0.514	0.409	0.543	0.405	0.398	0.274	2.289	1.733	1.855	1.512	1.22	1.457	1.097	1.239	0.961	-2.33782	3.47557e-06
Q9P0J1	[Pyruvate dehydrogenase [acetyl-transferring]]-phosphatase 1, mitochondrial	PDP1	High	29	10	11	10	61	0.989	0.801	0.771	0.592	0.485	0.663	0.45	0.486	0.409	1.527	1.206	1.353	1.309	1.3	1.389	1.291	1.561	1.199	-2.14931	3.05403e-05
Q9BV57	1,2-dihydroxy-3-keto-5-methylthiopentene dioxygenase	ADI1	High	51	7	9	7	21.5	0.367	0.399	0.366	1.794	1.635	1.443	1.128	1.13	1.095	0.687	0.7	0.725	1.369	1.435	1.248	1.154	1.069	1.112	-1.01518	0.273207
Q04446	1,4-alpha-glucan-branching enzyme	GBE1	High	32	19	33	19	80.4	0.936	1.173	0.894	1.643	1.585	1.299	0.755	0.706	0.716	1.279	1.32	0.915	1.303	1.302	1.065	0.83	0.757	0.75	1.01954	0.946825
P61604	10 kDa heat shock protein, mitochondrial	HSPE1	High	81	11	50	11	10.9	1.388	0.918	1.003	0.585	0.46	0.647	0.699	0.675	0.653	2.331	1.538	1.647	0.974	0.796	0.974	1.212	1.085	1.177	-1.66961	1.66983e-09
Q15029	116 kDa U5 small nuclear ribonucleoprotein component	EFTUD2	High	39	33	67	32	109.4	1.616	1.746	1.966	0.575	0.56	0.744	0.852	0.964	0.993	1.055	0.967	0.977	1.139	0.99	1.169	1.256	1.487	1.248	-1.02716	0.535394
Q9NRX4	14 kDa phosphohistidine phosphatase	PHPT1	High	41	7	20	7	13.8	1.025	1.044	0.84	0.954	1.089	1.521	0.804	0.677	1.644	2.449	2.604	2.407	0.773	0.959	0.743	0.657	0.623	0.577	-1.22859	0.84414
P31946	14-3-3 protein beta/alpha	YWHAB	High	54	16	133	7	28.1	0.437	0.408	0.341	1.526	1.516	1.166	1.802	1.732	1.746	0.738	0.738	0.661	0.807	0.769	0.558	1.46	1.25	1.37	1.27817	0.552056
P62258	14-3-3 protein epsilon	YWHAE	High	63	22	152	19	29.2	0.547	0.498	0.446	1.757	1.713	1.3	1.258	1.266	1.278	0.996	1.103	0.896	0.901	0.917	0.698	1.103	0.951	1.067	1.16578	0.819061
Q04917	14-3-3 protein eta	YWHAH	High	54	18	92	14	28.2	0.465	0.519	0.436	1.421	1.332	1.075	1.266	1.236	1.282	0.975	1.075	1.226	0.961	0.973	0.804	1.241	1.133	1.206	-1.06222	0.429024
P61981	14-3-3 protein gamma	YWHAG	High	54	16	97	10	28.3	0.558	0.562	0.505	1.671	1.615	1.267	1.276	1.176	1.225	0.913	1.021	0.989	0.941	0.984	0.712	1.028	0.916	1.029	1.15493	0.739601
P31947	14-3-3 protein sigma	SFN	High	59	18	87	14	27.8	0.284	0.283	0.192	1.796	1.748	1.343	1.349	1.29	1.306	0.572	0.606	0.78	1.035	1.051	0.825	1.364	1.124	1.147	1.12782	0.619677
P27348	14-3-3 protein theta	YWHAQ	High	63	21	123	14	27.7	0.473	0.509	0.458	1.558	1.561	1.234	1.261	1.319	1.227	0.77	0.9	0.834	1.049	1.011	0.831	1.224	1.162	1.18	1.07131	0.857467
P63104	14-3-3 protein zeta/delta	YWHAZ	High	57	20	186	14	27.7	0.558	0.485	0.424	1.882	1.857	1.364	1.281	1.244	1.212	0.798	0.784	0.682	0.964	0.913	0.671	1.049	0.872	0.985	1.33545	0.333728
Q9C0C2	182 kDa tankyrase-1-binding protein	TNKS1BP1	High	29	34	51	34	181.7	0.861	0.827	0.714	0.795	0.813	0.777	0.741	0.662	0.74	1.914	1.903	1.738	0.959	1.118	0.895	1.039	0.967	1.061	-1.67302	0.00117746
Q99943	1-acyl-sn-glycerol-3-phosphate acyltransferase alpha	AGPAT1	High	18	5	9	5	31.7	0.398	0.379	0.331	0.717	0.535	0.631	0.771	0.87	0.619	0.888	0.842	0.836	1.594	1.349	1.448	1.314	1.651	1.286	-2.13445	7.99823e-08
O15120	1-acyl-sn-glycerol-3-phosphate acyltransferase beta	AGPAT2	High	6	1	3	1	30.9	0.742	0.513	0.5	0.637	0.496	0.594	0.607	0.608	0.54	1.379	1.864	1.666	1.087	1.258	1.034	1.027	1.025	1.117	-2.1877	6.22655e-05
Q01970	1-phosphatidylinositol 4,5-bisphosphate phosphodiesterase beta-3	PLCB3	High	33	34	65	34	138.7	0.72	0.661	0.675	1.743	1.643	1.346	0.959	0.913	0.973	1.296	1.234	1.234	1.057	1.09	0.854	0.756	0.682	0.744	1.07667	0.818989
P51178	1-phosphatidylinositol 4,5-bisphosphate phosphodiesterase delta-1	PLCD1	High	11	6	14	6	85.6	0.714	0.857	0.629	1.653	1.775	1.468	0.919	0.957	0.935	0.981	1.136	0.439	1.068	1.345	1.053	0.772	0.667	0.78	1.20216	0.106503
Q8N3E9	1-phosphatidylinositol 4,5-bisphosphate phosphodiesterase delta-3	PLCD3	High	28	17	32	17	89.2	1.352	1.171	1.095	1.226	1.293	1.165	1.126	1.055	1.042	0.876	0.958	0.808	1.176	1.223	1.026	1.003	0.943	1.026	1.1644	0.0088022
P19174	1-phosphatidylinositol 4,5-bisphosphate phosphodiesterase gamma-1	PLCG1	High	12	14	26	14	148.4	1.284	1.194	1.109	0.814	0.791	0.741	1.02	1.063	1.04	1.026	1.202	1.073	0.857	0.963	0.961	1.412	1.503	1.434	-1.15183	0.0691052
P16885	1-phosphatidylinositol 4,5-bisphosphate phosphodiesterase gamma-2	PLCG2	High	4	5	9	5	147.8	1.836	2.571	2.887	1.018	1.009	1.05	0.871	0.809	1.014	0.736	0.907	0.84	0.833	0.995	1.089	0.795	0.822	0.816	1.66794	0.0425838
Q9BQC3	2-(3-amino-3-carboxypropyl)histidine synthase subunit 2	DPH2	High	10	5	7	5	52.1	1.907	1.265	0.966	1.171	0.876	1.027	0.602	0.693	0.666	1.714	1.622	1.638	1.237	1.49	1.453	1.407	1.187	1.168	-1.40805	0.00365597
P09543	2',3'-cyclic-nucleotide 3'-phosphodiesterase	CNP	High	53	35	112	34	47.5	0.67	0.569	0.526	1.494	1.474	1.246	1.413	1.366	1.413	0.912	1.006	1.027	0.932	1.004	0.887	1.008	0.961	1.084	1.15304	0.667096
Q16698	2,4-dienoyl-CoA reductase, mitochondrial	DECR1	High	39	12	30	12	36	0.678	0.656	0.582	0.604	0.479	0.727	0.528	0.607	0.502	1.296	1.027	1.03	1.335	1.52	1.477	1.403	1.789	1.445	-2.29759	9.27576e-06
Q6L8Q7	2',5'-phosphodiesterase 12	PDE12	High	34	14	23	14	67.3	0.894	0.867	0.955	0.888	0.749	0.73	0.713	0.76	0.69	1.28	1.287	1.454	1.236	1.184	1.217	1.179	1.31	1.145	-1.55838	9.79725e-08
Q05823	2-5A-dependent ribonuclease	RNASEL	High	2	1	4	1	83.5	0.028	0.01	0.023	0.746	0.957	0.762	0.798	0.695	0.821	0.129	0.198	0.01	1.576	2.044	2.049	1.298	1.14	1.641	-2.08368	0.0321382
P29728	2'-5'-oligoadenylate synthase 2	OAS2	High	1	2	3	2	82.4	0.784	0.744	0.737	1.089	1.015	1.044	0.753	0.607	0.73	1.27	0.995	1.194	1.033	1.201	1.334	0.733	0.756	0.887	-1.25323	0.00743171
Q99460	26S proteasome non-ATPase regulatory subunit 1	PSMD1	High	44	38	105	38	105.8	1.111	1.06	1.168	0.837	0.789	0.985	0.695	0.684	0.729	1.125	1.171	1.191	1.163	1.256	1.493	0.957	0.983	1.013	-1.28469	0.00180509
O75832	26S proteasome non-ATPase regulatory subunit 10	PSMD10	High	40	7	15	7	24.4	1.505	1.454	1.53	0.778	0.761	0.77	0.711	0.75	0.682	1.624	1.665	1.245	1.017	1.06	1.133	1.005	0.943	1.068	-1.20344	0.009954
O00231	26S proteasome non-ATPase regulatory subunit 11	PSMD11	High	56	26	76	26	47.4	1.34	1.314	1.411	0.813	0.768	0.921	0.671	0.694	0.709	1.173	1.194	1.161	1.216	1.227	1.445	0.958	1.019	0.984	-1.2009	0.0439424
O00232	26S proteasome non-ATPase regulatory subunit 12	PSMD12	High	46	26	75	26	52.9	1.287	1.256	1.341	0.806	0.75	0.907	0.647	0.705	0.678	1.154	1.165	1.083	1.224	1.175	1.496	0.892	1.007	0.952	-1.21141	0.0415876
Q9UNM6	26S proteasome non-ATPase regulatory subunit 13	PSMD13	High	68	25	73	25	42.9	1.337	1.236	1.403	0.818	0.755	0.92	0.651	0.692	0.683	1.21	1.25	1.306	1.237	1.218	1.512	0.912	0.985	0.953	-1.24579	0.0131384
O00487	26S proteasome non-ATPase regulatory subunit 14	PSMD14	High	38	11	42	11	34.6	1.386	1.295	1.5	0.758	0.721	0.9	0.628	0.669	0.64	1.165	1.227	1.235	1.203	1.133	1.435	0.885	1.03	0.967	-1.20984	0.0384957
Q13200	26S proteasome non-ATPase regulatory subunit 2	PSMD2	High	46	41	147	41	100.1	1.127	1.056	1.216	0.842	0.763	0.849	0.646	0.694	0.678	1.213	1.297	1.404	1.112	1.079	1.143	0.936	1.031	1.007	-1.29869	8.85401e-05
O43242	26S proteasome non-ATPase regulatory subunit 3	PSMD3	High	65	40	122	40	60.9	1.352	1.246	1.351	0.796	0.736	0.915	0.67	0.698	0.715	1.151	1.199	1.234	1.183	1.244	1.447	0.932	0.964	0.966	-1.21712	0.0280725
P55036	26S proteasome non-ATPase regulatory subunit 4	PSMD4	High	34	12	27	12	40.7	0.773	0.644	0.771	0.937	0.936	1.058	0.939	0.841	0.878	0.951	1.063	0.511	1.078	1.149	1.293	0.994	0.965	1.053	-1.16459	0.126895
Q16401	26S proteasome non-ATPase regulatory subunit 5	PSMD5	High	34	14	37	14	56.2	1.349	1.581	1.647	0.919	0.871	0.837	0.739	0.784	0.764	1.259	1.449	1.509	0.946	0.955	0.954	0.917	0.961	0.937	-1.04172	0.139587
Q15008	26S proteasome non-ATPase regulatory subunit 6	PSMD6	High	49	25	75	25	45.5	1.316	1.231	1.375	0.876	0.801	1.017	0.66	0.695	0.692	1.213	1.289	1.199	1.211	1.284	1.518	0.949	0.988	0.941	-1.22267	0.0158546
P51665	26S proteasome non-ATPase regulatory subunit 7	PSMD7	High	37	11	45	11	37	1.211	1.199	1.286	0.844	0.739	0.987	0.673	0.699	0.733	1.083	1.11	1.071	1.26	1.244	1.519	0.911	0.913	0.886	-1.19424	0.0546072
P48556	26S proteasome non-ATPase regulatory subunit 8	PSMD8	High	36	13	32	13	39.6	1.183	1.047	1.141	0.918	0.882	1.073	0.796	0.768	0.811	1.128	1.161	1.196	1.029	1.077	1.389	0.946	0.884	0.918	-1.12867	0.00298822
O00233	26S proteasome non-ATPase regulatory subunit 9	PSMD9	High	35	8	26	8	24.7	0.611	0.501	0.527	1.055	1.003	0.937	1.047	0.995	1.009	1.327	1.242	1.504	1.024	1.068	0.96	1.135	1.065	1.052	-1.35029	0.0544574
P62333	26S proteasome regulatory subunit 10B	PSMC6	High	69	24	86	24	44.1	1.266	1.332	1.435	0.655	0.61	0.722	0.588	0.617	0.614	1.243	1.212	1.061	1.198	1.219	1.428	0.961	1.082	1.074	-1.33665	0.0238656
P62191	26S proteasome regulatory subunit 4	PSMC1	High	71	31	123	30	49.2	1.121	1.097	1.227	0.802	0.773	0.792	0.7	0.724	0.722	1.159	1.212	1.33	1.135	1.14	1.156	1.053	1.121	1.1	-1.30761	0.000802285
P17980	26S proteasome regulatory subunit 6A	PSMC3	High	58	27	95	27	49.2	1.196	1.157	1.281	0.771	0.722	0.848	0.699	0.747	0.733	1.061	1.07	1.078	1.242	1.262	1.435	1.064	1.167	1.15	-1.29127	0.0255601
P43686	26S proteasome regulatory subunit 6B	PSMC4	High	42	22	66	21	47.3	1.42	1.359	1.454	0.703	0.639	0.779	0.644	0.692	0.663	1.194	1.219	1.337	1.224	1.23	1.376	1.087	1.157	1.136	-1.3121	0.0199401
P35998	26S proteasome regulatory subunit 7	PSMC2	High	65	29	107	29	48.6	1.176	1.146	1.299	0.788	0.738	0.805	0.691	0.755	0.701	1.075	1.137	1.263	1.215	1.182	1.282	1.027	1.13	1.085	-1.28362	0.00882237
P62195	26S proteasome regulatory subunit 8	PSMC5	High	62	28	80	27	45.6	1.452	1.377	1.512	0.746	0.675	0.852	0.644	0.707	0.679	1.127	1.271	1.141	1.3	1.318	1.482	1.061	1.152	1.096	-1.26654	0.0504327
Q13442	28 kDa heat- and acid-stable phosphoprotein	PDAP1	High	46	9	18	9	20.6	0.765	0.463	0.475	1.662	1.781	1.281	1.175	1.009	1.142	1.479	1.279	0.986	0.977	1.067	0.762	1.101	0.88	0.95	1.02869	0.805067
P82912	28S ribosomal protein S11, mitochondrial	MRPS11	High	15	3	4	3	20.6	0.772	0.624	0.668	0.319	0.247	0.255	0.445	0.487	0.386	1.662	1.152	1.457	1.353	1.234	1.18	1.475	1.807	1.533	-3.05805	1.13682e-05
Q9Y399	28S ribosomal protein S2, mitochondrial	MRPS2	High	20	6	11	6	33.2	1.015	0.613	0.77	0.527	0.432	0.539	0.508	0.603	0.456	2.105	1.704	1.723	1.31	1.274	1.367	1.612	1.549	1.289	-2.55043	2.34576e-08
P82650	28S ribosomal protein S22, mitochondrial	MRPS22	High	22	7	9	7	41.3	0.761	0.759	0.655	0.52	0.325	0.502	0.454	0.544	0.409	1.718	1.34	1.564	1.467	1.191	1.286	1.312	1.619	1.322	-2.60073	7.76317e-07
Q9Y3D9	28S ribosomal protein S23, mitochondrial	MRPS23	High	28	5	9	5	21.8	0.881	0.636	0.68	0.412	0.267	0.367	0.567	0.506	0.395	1.929	1.508	1.434	1.237	1.194	1.195	1.575	2.097	1.484	-2.89811	2.08897e-06
Q92552	28S ribosomal protein S27, mitochondrial	MRPS27	High	26	10	17	10	47.6	1.022	0.781	0.865	0.502	0.323	0.478	0.448	0.502	0.418	1.694	1.365	1.557	1.328	1.114	1.281	1.338	1.643	1.343	-2.37179	1.28218e-05
Q9Y2Q9	28S ribosomal protein S28, mitochondrial	MRPS28	High	14	3	5	3	20.8	0.701	0.499	0.56	0.315	0.267	0.283	0.387	0.567	0.413	2.099	1.607	1.923	1.028	0.864	0.925	1.213	1.402	1.001	-3.02154	4.62923e-09
P51398	28S ribosomal protein S29, mitochondrial	DAP3	High	12	5	7	5	45.5	0.785	0.62	0.666	0.354	0.269	0.338	0.478	0.483	0.437	1.942	1.373	1.481	1.385	1.264	1.356	1.451	1.675	1.328	-2.9921	1.38893e-06
Q92665	28S ribosomal protein S31, mitochondrial	MRPS31	High	13	5	6	5	45.3	0.683	0.595	0.83	0.576	0.189	0.447	0.494	0.591	0.42	1.675	1.214	1.522	1.606	1.281	1.462	1.328	1.423	1.184	-2.63109	3.6216e-05
P82930	28S ribosomal protein S34, mitochondrial	MRPS34	High	30	6	13	6	25.6	0.912	0.709	0.749	0.567	0.403	0.635	0.491	0.581	0.486	1.71	1.245	1.489	1.343	1.151	1.322	1.373	1.531	1.296	-2.25194	8.40527e-07
P82673	28S ribosomal protein S35, mitochondrial	MRPS35	High	23	6	8	6	36.8	0.78	0.735	0.562	0.7	0.495	0.474	0.549	0.529	0.502	2.055	1.63	2.116	1.167	1.023	1.155	1.238	1.373	1.144	-2.42227	2.34037e-06
P82932	28S ribosomal protein S6, mitochondrial	MRPS6	High	34	4	5	4	14.2	0.896	0.64	0.825	0.453	0.284	0.502	0.493	0.549	0.441	1.927	1.458	1.537	1.067	0.924	1.109	1.258	1.499	1.023	-2.32186	1.83933e-07
Q9Y2R9	28S ribosomal protein S7, mitochondrial	MRPS7	High	15	3	4	3	28.1	1.021	1.195	0.894	0.499	0.417	0.578	0.552	0.507	0.504	2.469	2.058	1.421	1.267	1.044	1.131	1.293	1.427	1.096	-2.1414	1.69115e-06
P82933	28S ribosomal protein S9, mitochondrial	MRPS9	High	26	9	15	9	45.8	0.588	0.768	0.588	0.475	0.525	0.592	0.514	0.445	0.421	1.601	1.162	1.356	1.217	1.12	1.14	1.018	1.124	1.007	-2.18572	1.20743e-06
Q96SZ5	2-aminoethanethiol dioxygenase	ADO	High	31	6	7	6	29.7	0.716	0.622	0.65	1.021	0.998	0.889	1.039	0.92	1.016	2.878	1.912	3.043	0.725	0.76	0.674	0.768	0.849	0.813	-1.5782	0.323524
Q9H2A2	2-aminomuconic semialdehyde dehydrogenase	ALDH8A1	High	12	4	5	4	53.4	3.015	3.79	3.687	0.52	0.631	0.664	0.784	1.164	1.101	0.653	0.608	0.603	0.588	0.598	0.981	0.772	0.872	0.616	2.44095	0.0648
O43598	2'-deoxynucleoside 5'-phosphate N-hydrolase 1	DNPH1	High	44	6	11	6	19.1	0.729	0.592	0.621	1.432	1.278	1.222	0.679	0.638	0.642	1.493	1.657	1.256	1.224	1.4	1.314	0.833	0.739	0.764	-1.36346	0.0339898
Q9UJ83	2-hydroxyacyl-CoA lyase 1	HACL1	High	6	2	4	2	63.7	0.54	0.424	0.523	1.091	0.6	0.775	0.787	1.116	0.877	0.779	0.867	0.929	1.909	1.442	1.453	1.506	1.936	1.616	-1.84717	8.99731e-07
Q16880	2-hydroxyacylsphingosine 1-beta-galactosyltransferase	UGT8	High	9	4	5	4	61.4	1.349	0.958	0.982	1.054	0.725	0.856	1.309	1.42	1.026	0.624	0.379	0.455	1.542	1.353	1.321	1.651	1.802	1.531	-1.10115	0.933686
Q02218	2-oxoglutarate dehydrogenase, mitochondrial	OGDH	High	32	28	47	28	115.9	1.089	0.837	0.866	0.548	0.419	0.512	0.544	0.673	0.505	1.988	1.58	1.629	1.202	1.045	1.071	1.312	1.635	1.381	-2.143	1.97036e-07
O95861	3'(2'),5'-bisphosphate nucleotidase 1	BPNT1	High	36	10	16	10	33.4	0.875	1.011	1.016	1.292	1.296	1.065	1.287	1.105	1.184	1.202	1.033	0.876	0.778	0.73	0.603	0.752	0.715	0.826	1.3481	0.017348
Q9BYD6	39S ribosomal protein L1, mitochondrial	MRPL1	High	19	6	10	6	36.9	0.843	0.936	0.563	0.474	0.332	0.403	0.6	0.47	0.49	1.697	1.388	1.543	1.423	1.261	1.453	1.544	1.68	1.338	-2.60751	8.94026e-06
Q9Y3B7	39S ribosomal protein L11, mitochondrial	MRPL11	High	49	11	18	11	20.7	0.891	0.772	0.685	0.567	0.505	0.698	0.599	0.669	0.55	1.776	1.371	1.512	1.381	1.198	1.392	1.524	1.624	1.144	-2.17689	4.76369e-08
P52815	39S ribosomal protein L12, mitochondrial	MRPL12	High	23	4	6	4	21.3	0.799	0.718	0.527	0.416	0.28	0.405	0.83	0.739	0.65	2.397	1.634	1.777	1.027	0.882	1.042	1.178	0.996	0.885	-2.20321	0.00022111
Q9BYD1	39S ribosomal protein L13, mitochondrial	MRPL13	High	33	5	7	5	20.7	1.13	0.855	0.761	0.388	0.327	0.385	0.567	0.615	0.452	1.632	1.353	1.246	0.993	1.013	1.055	1.191	1.385	1.134	-2.00766	2.72048e-05
Q9P0M9	39S ribosomal protein L27, mitochondrial	MRPL27	High	13	2	3	2	16.1	0.734	0.606	0.614	0.754	0.532	0.635	0.587	0.592	0.497	1.701	1.271	1.052	1.513	1.12	1.382	1.235	1.388	1.128	-2.12394	1.05841e-08
Q13084	39S ribosomal protein L28, mitochondrial	MRPL28	High	5	2	3	2	30.1	0.732	0.642	0.582	0.358	0.267	0.362	0.423	0.409	0.33	2.022	1.296	1.59	1.412	1.359	1.581	1.215	1.333	1.082	-3.14007	1.41612e-06
P09001	39S ribosomal protein L3, mitochondrial	MRPL3	High	12	4	5	4	38.6	1.111	0.904	0.961	0.341	0.29	0.396	0.406	0.562	0.459	1.96	1.592	1.492	1.327	1.241	1.426	1.386	1.773	1.375	-2.49945	4.69332e-05
Q9NYK5	39S ribosomal protein L39, mitochondrial	MRPL39	High	12	5	8	5	38.7	0.87	0.733	0.63	0.647	0.412	0.66	0.457	0.511	0.387	1.484	1.164	1.369	1.455	1.196	1.396	1.239	1.405	1.146	-2.23365	4.22224e-06
Q9BYD3	39S ribosomal protein L4, mitochondrial	MRPL4	High	18	4	8	4	34.9	0.795	0.624	0.605	0.473	0.371	0.434	0.475	0.54	0.43	1.901	1.345	1.592	1.38	1.137	1.2	1.339	1.648	1.255	-2.69581	5.77326e-09
Q9H2W6	39S ribosomal protein L46, mitochondrial	MRPL46	High	31	6	10	6	31.7	0.776	0.563	0.655	0.269	0.212	0.295	0.412	0.451	0.36	1.496	1.246	1.499	1.305	1.176	1.359	1.433	1.658	1.349	-3.13574	1.06697e-05
Q96EL3	39S ribosomal protein L53, mitochondrial	MRPL53	High	22	2	4	2	12.1	0.747	0.59	0.681	0.42	0.285	0.393	0.545	0.58	0.468	1.595	1.266	1.425	1.398	1.218	1.357	1.724	1.853	1.468	-2.82523	1.43995e-06
Q7Z7F7	39S ribosomal protein L55, mitochondrial	MRPL55	High	12	1	2	1	15.1	0.778	0.623	0.506	0.375	0.314	0.407	0.443	0.499	0.384	2.073	1.728	1.671	1.491	1.208	1.343	1.682	1.815	1.451	-3.34073	6.33358e-09
Q15125	3-beta-hydroxysteroid-Delta(8),Delta(7)-isomerase	EBP	High	10	2	7	2	26.3	0.555	0.546	0.583	0.759	0.543	0.608	0.716	0.825	0.579	2.377	2.013	1.981	1.654	1.505	1.51	1.702	2.032	1.614	-2.86804	6.65478e-07
Q99714	3-hydroxyacyl-CoA dehydrogenase type-2	HSD17B10	High	59	11	31	11	26.9	0.871	0.787	0.69	0.591	0.479	0.59	0.698	0.774	0.602	1.34	1.108	1.254	1.207	1.098	1.18	1.473	1.733	1.367	-1.93357	3.16776e-06
P31937	3-hydroxyisobutyrate dehydrogenase, mitochondrial	HIBADH	High	14	3	5	3	35.3	1.352	0.884	0.808	0.575	0.465	0.466	0.561	0.64	0.513	3.14	2.392	1.775	0.964	0.95	0.74	1.901	2.241	1.548	-2.49856	1.64546e-05
Q6NVY1	3-hydroxyisobutyryl-CoA hydrolase, mitochondrial	HIBCH	High	17	6	10	6	43.5	0.817	0.779	0.678	0.745	0.637	0.672	0.997	0.957	0.91	1.549	1.36	1.172	1.048	0.944	0.762	2.077	2.414	1.909	-1.84024	0.000123957
P42765	3-ketoacyl-CoA thiolase, mitochondrial	ACAA2	High	41	15	30	15	41.9	0.931	0.785	0.749	0.457	0.38	0.416	0.672	0.707	0.62	1.595	1.239	1.356	0.997	1.037	0.995	1.613	1.676	1.594	-2.11684	2.20947e-06
P09110	3-ketoacyl-CoA thiolase, peroxisomal	ACAA1	High	42	10	21	10	44.3	0.445	0.344	0.327	0.812	0.51	0.541	0.842	0.926	0.718	0.908	0.713	0.851	1.577	1.357	1.233	1.653	2.097	1.661	-2.20494	2.91258e-08
Q06136	3-ketodihydrosphingosine reductase	KDSR	High	18	6	14	6	36.2	0.673	0.599	0.718	0.832	0.592	0.69	0.943	0.935	0.748	1.421	1.281	1.544	1.359	1.098	1.137	1.191	1.362	1.164	-1.71724	2.27145e-05
P25325	3-mercaptopyruvate sulfurtransferase	MPST	High	29	7	13	7	33.2	1.332	1.538	1.489	0.629	0.643	0.641	0.677	0.773	0.783	1.294	1.21	1.278	0.963	1.164	0.955	1.41	1.515	1.254	-1.29841	0.0306395
P46783	40S ribosomal protein S10	RPS10	High	68	14	58	13	18.9	0.483	0.438	0.428	0.647	0.633	0.647	0.58	0.537	0.515	1.007	1.059	1.066	1.374	1.359	1.47	1.143	1.142	1.076	-2.1793	1.25475e-09
P62280	40S ribosomal protein S11	RPS11	High	60	14	63	14	18.4	0.673	0.528	0.531	0.706	0.619	0.772	0.642	0.585	0.526	1.168	1.148	1.18	1.408	1.361	1.649	1.026	1.008	0.996	-1.96059	2.04874e-07
P25398	40S ribosomal protein S12	RPS12	High	56	7	17	7	14.5	0.522	0.599	0.503	0.887	0.814	0.784	0.749	0.719	0.64	1.236	1.41	1.414	1.268	1.263	1.395	1.121	1.139	0.942	-1.79958	0.000103379
P62277	40S ribosomal protein S13	RPS13	High	63	13	50	13	17.2	0.546	0.492	0.497	0.632	0.569	0.627	0.615	0.561	0.555	1.141	1.151	1.087	1.427	1.472	1.789	1.212	1.058	1.211	-2.26698	6.65298e-08
P62263	40S ribosomal protein S14	RPS14	High	42	9	43	9	16.3	0.624	0.588	0.603	0.564	0.542	0.605	0.49	0.48	0.464	1.16	1.227	1.228	1.461	1.483	1.751	1.145	1.109	1.108	-2.35323	1.06483e-07
P62841	40S ribosomal protein S15	RPS15	High	54	6	13	6	17	0.328	0.376	0.34	0.638	0.671	0.552	0.552	0.532	0.477	1.086	1.053	0.754	1.567	1.499	1.803	1.15	1.055	1.19	-2.49821	4.38792e-07
P62244	40S ribosomal protein S15a	RPS15A	High	78	12	61	12	14.8	0.404	0.421	0.399	0.555	0.579	0.559	0.385	0.373	0.344	1.038	0.931	1.259	1.303	1.341	1.69	0.781	0.828	0.874	-2.49938	7.66418e-08
P62249	40S ribosomal protein S16	RPS16	High	61	13	53	13	16.4	0.787	0.663	0.682	0.626	0.563	0.693	0.615	0.59	0.493	1.169	1.18	1.233	1.402	1.395	1.71	1.007	1.037	1.027	-1.95378	4.36785e-06
P08708	40S ribosomal protein S17	RPS17	High	50	9	39	9	15.5	0.609	0.552	0.568	0.724	0.644	0.748	0.581	0.565	0.531	0.937	0.966	0.929	1.172	1.116	1.415	0.82	0.803	0.816	-1.62514	4.62369e-07
P62269	40S ribosomal protein S18	RPS18	High	53	12	53	12	17.7	0.692	0.58	0.559	0.596	0.556	0.681	0.548	0.505	0.484	1.251	1.353	1.27	1.43	1.431	1.766	1.149	1.099	1.051	-2.26879	1.94843e-08
P39019	40S ribosomal protein S19	RPS19	High	63	14	44	14	16.1	0.361	0.353	0.326	0.827	0.84	0.692	0.723	0.658	0.641	0.942	1.004	0.936	1.333	1.356	1.315	1.343	1.239	1.399	-2.00461	9.90103e-06
P15880	40S ribosomal protein S2	RPS2	High	49	16	86	16	31.3	0.786	0.704	0.756	0.59	0.593	0.681	0.715	0.653	0.593	1.085	1.047	1.07	1.581	1.502	1.809	1.147	0.963	1.015	-1.84797	0.000236993
P60866	40S ribosomal protein S20	RPS20	High	37	7	28	7	13.4	0.599	0.577	0.595	0.658	0.598	0.65	0.57	0.553	0.503	1.012	1.069	1.129	1.535	1.578	1.739	1.163	1.124	1.176	-2.1733	5.66617e-07
P63220	40S ribosomal protein S21	RPS21	High	54	6	19	6	9.1	0.409	0.386	0.379	1.181	1.111	0.991	0.934	0.908	0.868	1.036	1.017	0.749	1.211	1.25	1.13	1.241	1.118	1.02	-1.36347	0.0130042
P62266	40S ribosomal protein S23	RPS23	High	35	7	33	7	15.8	0.541	0.484	0.46	0.56	0.536	0.564	0.572	0.513	0.468	1.093	1.124	0.443	1.398	1.394	1.61	1.156	1.094	1.262	-2.25074	0.000108156
P62847	40S ribosomal protein S24	RPS24	High	32	6	23	6	15.4	0.657	0.707	0.667	0.59	0.623	0.662	0.764	0.621	0.563	1.207	1.125	0.981	1.395	1.412	1.843	1.184	0.801	0.997	-1.86966	9.31704e-05
P62851	40S ribosomal protein S25	RPS25	High	46	8	35	8	13.7	0.498	0.503	0.413	0.609	0.605	0.561	0.671	0.596	0.537	1.253	1.327	1.239	1.309	1.383	1.561	1.414	1.133	1.233	-2.37372	9.8053e-08
P62854	40S ribosomal protein S26	RPS26	High	40	4	16	4	13	0.517	0.504	0.446	0.691	0.713	0.927	0.911	0.702	0.646	1.071	1.046	1.093	1.374	1.406	1.765	0.922	0.706	0.711	-1.6665	0.0028709
P42677	40S ribosomal protein S27	RPS27	High	40	5	23	2	9.5	0.622	0.673	0.602	0.482	0.521	0.434	0.448	0.395	0.418	1.21	1.426	1.259	1.459	1.687	1.661	1.591	1.565	1.693	-2.94908	3.94767e-06
Q71UM5	40S ribosomal protein S27-like	RPS27L	High	39	4	19	1	9.5	0.553	0.52	0.468	0.551	0.55	0.556	0.353	0.345	0.378	1.063	1.226	0.866	1.722	2.215	2.177	1.385	1.251	1.336	-3.09803	5.52578e-06
P62857	40S ribosomal protein S28	RPS28	High	57	5	19	5	7.8	0.272	0.303	0.262	1.199	1.18	0.928	1.068	0.947	0.831	0.858	0.948	1.048	1.076	1.155	1.053	1.019	0.895	0.677	-1.24878	0.121865
P62273	40S ribosomal protein S29	RPS29	High	46	3	7	3	6.7	0.355	0.342	0.295	0.931	0.944	0.852	0.732	0.695	0.719	0.769	0.669	0.671	1.72	1.448	1.612	1.121	0.928	1.113	-1.71373	1.29359e-05
P23396	40S ribosomal protein S3	RPS3	High	83	23	131	23	26.7	0.803	0.724	0.747	0.566	0.518	0.616	0.455	0.48	0.43	1.18	1.268	1.292	1.469	1.462	1.761	1.068	1.077	1.074	-2.18224	8.61738e-06
P62861	40S ribosomal protein S30	FAU	High	32	3	7	3	6.6	0.18	0.16	0.143	1.113	0.97	0.899	0.855	0.667	0.811	1.336	1.243	1.129	1.724	1.601	1.562	1.333	1.001	1.509	-2.14522	0.00453841
P61247	40S ribosomal protein S3a	RPS3A	High	70	26	107	26	29.9	0.626	0.648	0.583	0.573	0.597	0.623	0.671	0.592	0.532	1.128	1.214	1.18	1.385	1.367	1.626	1.214	1.171	1.255	-2.11938	2.02451e-07
P62701	40S ribosomal protein S4, X isoform	RPS4X	High	63	20	84	20	29.6	0.606	0.526	0.532	0.55	0.514	0.624	0.517	0.511	0.464	1.124	1.111	1.105	1.515	1.478	1.894	1.014	0.953	1.031	-2.3173	1.26314e-06
P46782	40S ribosomal protein S5	RPS5	High	34	10	27	10	22.9	0.719	0.683	0.621	0.525	0.49	0.597	0.481	0.443	0.433	1.314	1.399	1.424	1.471	1.479	1.862	1.117	1.072	1.114	-2.45433	3.24102e-07
P62753	40S ribosomal protein S6	RPS6	High	40	14	62	14	28.7	0.624	0.673	0.605	0.541	0.59	0.704	0.822	0.695	0.579	0.976	1.053	0.983	1.33	1.275	1.68	1.019	0.93	0.888	-1.73736	0.000182672
P62081	40S ribosomal protein S7	RPS7	High	21	8	26	8	22.1	0.489	0.467	0.469	0.65	0.58	0.637	0.517	0.504	0.441	1.13	1.208	1.185	1.48	1.365	1.719	1.17	1.117	1.063	-2.40576	2.08377e-10
P62241	40S ribosomal protein S8	RPS8	High	59	12	42	12	24.2	0.828	0.956	0.884	0.681	0.687	0.821	0.927	0.746	0.668	1.337	1.296	1.272	1.401	1.488	1.896	1.304	0.904	0.979	-1.65004	0.000222842
P46781	40S ribosomal protein S9	RPS9	High	61	18	63	18	22.6	0.769	0.726	0.764	0.712	0.661	0.835	0.849	0.747	0.696	1.026	0.941	1.048	1.485	1.452	1.681	1.16	0.991	1.044	-1.60201	0.00026035
P08865	40S ribosomal protein SA	RPSA	High	50	14	50	14	32.8	0.885	1.005	0.961	0.731	0.714	0.743	0.674	0.666	0.623	1.271	1.39	1.418	1.221	1.26	1.401	1.185	1.276	1.129	-1.64967	1.53103e-06
Q9BRK5	45 kDa calcium-binding protein	SDF4	High	33	13	37	13	41.8	2.13	1.421	1.49	0.9	0.911	0.91	1.228	1.116	1.37	0.712	0.592	0.572	1.115	1.122	1.05	1.091	1.186	1.004	1.35907	0.126439
P08195	4F2 cell-surface antigen heavy chain	SLC3A2	High	44	28	138	28	68	1.135	0.73	0.771	1.29	1.166	1.024	1.383	1.398	1.297	1.188	1.308	1.405	0.895	0.82	0.652	1.093	1.021	1.111	1.07384	0.60799
P49189	4-trimethylaminobutyraldehyde dehydrogenase	ALDH9A1	High	39	20	52	20	53.8	1.439	1.952	1.826	0.781	0.796	0.802	0.748	0.852	0.821	1.08	1.224	1.175	0.987	1.086	1.061	1.186	1.312	1.195	-1.02885	0.4571
Q8IZH2	5'-3' exoribonuclease 1	XRN1	High	12	17	23	17	194	0.848	0.765	0.714	0.94	0.855	0.96	0.483	0.505	0.529	1.275	1.56	1.337	1.443	1.541	1.745	0.75	0.813	0.826	-1.71087	4.92229e-07
Q9H0D6	5'-3' exoribonuclease 2	XRN2	High	20	17	24	17	108.5	1.649	1.751	1.889	0.351	0.302	0.547	0.659	0.728	0.779	1.147	1.213	1.612	0.969	0.783	0.995	1.38	1.383	1.346	-1.25107	0.0595789
Q00013	55 kDa erythrocyte membrane protein	MPP1	High	11	4	7	4	52.3	1.058	1.023	0.991	1.012	1.023	0.869	1.452	1.499	1.802	1.216	1.276	1.391	0.747	0.765	0.658	1.071	1.027	1.185	1.14921	0.1796
Q13131	5'-AMP-activated protein kinase catalytic subunit alpha-1	PRKAA1	High	31	18	40	15	64	0.59	0.611	0.553	1.119	1.092	0.919	1.005	0.993	1.019	0.895	0.91	0.986	1.216	1.162	1.07	1.153	1.096	1.143	-1.21896	0.0065688
P54646	5'-AMP-activated protein kinase catalytic subunit alpha-2	PRKAA2	High	14	7	16	4	62.3	0.901	1.078	0.912	0.833	0.774	0.908	1.197	1.04	1.122	0.778	0.934	0.988	1.012	1.055	1.062	1.226	1.211	1.212	-1.08135	0.157698
Q9Y478	5'-AMP-activated protein kinase subunit beta-1	PRKAB1	High	29	8	13	8	30.4	0.577	0.549	0.478	1.183	1.128	0.96	1.104	1.168	1.051	0.964	1.013	0.901	1.066	1.107	1.161	1.133	1.174	1.081	-1.17102	0.065339
P54619	5'-AMP-activated protein kinase subunit gamma-1	PRKAG1	High	35	11	23	9	37.6	0.762	0.798	0.692	1.097	1.068	0.942	0.937	0.956	0.906	1.011	1.025	1.026	1.105	1.125	1.137	1.103	1.129	1.107	-1.19735	0.00119745
Q9UGJ0	5'-AMP-activated protein kinase subunit gamma-2	PRKAG2	High	16	8	16	6	63	0.572	0.54	0.671	1.315	0.964	1.143	1.142	1.095	1.267	1.159	1.065	1.187	1.123	1.074	1	1.277	1.243	1.125	-1.17729	0.109968
P49914	5-formyltetrahydrofolate cyclo-ligase	MTHFS	High	9	2	5	2	23.2	0.824	0.816	0.76	1.168	1.017	1.029	0.965	0.918	1.106	0.843	1.085	0.772	1.42	1.661	1.293	1.49	1.639	1.234	-1.32942	0.00471001
P21589	5'-nucleotidase	NT5E	High	52	29	151	29	63.3	0.773	0.575	0.452	1.794	1.69	1.521	0.791	0.74	0.781	1.314	1.143	1.241	1.266	1.216	1.153	0.564	0.52	0.647	1.00585	0.814349
P10809	60 kDa heat shock protein, mitochondrial	HSPD1	High	76	42	154	42	61	1.111	0.763	0.814	0.38	0.269	0.283	0.598	0.722	0.56	2.246	1.557	1.618	0.903	0.743	0.629	1.825	2.124	1.854	-2.45436	7.14766e-07
P10155	60 kDa SS-A/Ro ribonucleoprotein	RO60	High	33	17	35	17	60.6	0.85	0.981	0.861	1.005	0.99	0.986	0.808	0.877	0.821	0.792	0.873	0.708	0.948	1.059	1.024	0.823	0.823	0.827	1.03834	0.171564
P05388	60S acidic ribosomal protein P0	RPLP0	High	39	13	56	13	34.3	0.907	0.834	0.776	0.666	0.625	0.684	0.554	0.572	0.515	1.342	1.484	1.267	1.287	1.297	1.502	1.198	1.223	1.201	-1.92418	1.05549e-06
P05387	60S acidic ribosomal protein P2	RPLP2	High	76	7	23	7	11.7	0.457	0.382	0.293	0.72	0.644	0.869	0.767	0.604	0.584	1.669	1.529	1.614	0.954	1.057	1.274	0.944	0.776	0.683	-1.97368	0.00915093
Q96D46	60S ribosomal export protein NMD3	NMD3	High	28	13	26	13	57.6	0.662	0.635	0.706	1.045	0.99	1.001	0.826	0.841	0.885	0.871	0.987	1	1.461	1.42	1.415	1.414	1.495	1.439	-1.51522	2.13999e-06
P27635	60S ribosomal protein L10	RPL10	High	54	12	57	12	24.6	0.659	0.652	0.633	0.599	0.577	0.696	0.754	0.641	0.572	1.31	1.321	1.029	1.492	1.507	1.778	1.163	0.921	0.994	-1.99118	2.11253e-05
P62906	60S ribosomal protein L10a	RPL10A	High	47	13	52	13	24.8	0.721	0.924	0.714	0.62	0.632	0.601	0.647	0.563	0.547	1.021	1.173	1.101	1.261	1.388	1.379	1.366	1.27	1.325	-1.89043	3.95512e-05
P62913	60S ribosomal protein L11	RPL11	High	51	11	41	11	20.2	0.717	0.63	0.596	0.634	0.54	0.657	0.496	0.503	0.466	1.247	1.193	1.461	1.525	1.418	1.758	0.941	1	1.114	-2.22504	4.32979e-07
P30050	60S ribosomal protein L12	RPL12	High	68	10	34	10	17.8	0.555	0.653	0.585	0.68	0.686	0.649	0.588	0.558	0.546	0.96	0.993	1.018	1.425	1.358	1.55	1.274	1.179	1.278	-2.00636	8.08518e-07
P26373	60S ribosomal protein L13	RPL13	High	33	8	32	8	24.2	0.705	0.803	0.626	0.653	0.703	0.676	0.925	0.743	0.72	1.357	1.363	1.178	1.01	0.987	0.985	1.189	1.029	1.04	-1.54684	1.51255e-05
P40429	60S ribosomal protein L13a	RPL13A	High	50	15	45	15	23.6	0.84	0.952	0.881	0.537	0.54	0.548	0.813	0.692	0.587	1.07	1.079	0.922	1.413	1.275	1.461	1.255	1.149	1.136	-1.68388	0.00194578
P50914	60S ribosomal protein L14	RPL14	High	37	9	29	9	23.4	0.662	0.633	0.661	0.676	0.627	0.714	0.863	0.727	0.658	1.201	1.096	1.162	1.342	1.36	1.634	1.187	0.98	1.3	-1.81032	1.12522e-05
P61313	60S ribosomal protein L15	RPL15	High	43	10	40	10	24.1	0.71	0.764	0.764	0.602	0.629	0.768	0.806	0.698	0.706	1.07	0.998	1.028	1.47	1.355	1.778	0.909	0.875	0.787	-1.59299	0.00302995
P18621	60S ribosomal protein L17	RPL17	High	61	14	55	14	21.4	0.632	0.635	0.602	0.557	0.538	0.597	0.71	0.596	0.552	1.218	1.185	1.223	1.394	1.426	1.667	1.186	0.952	1.104	-2.09541	4.09538e-06
Q07020	60S ribosomal protein L18	RPL18	High	46	10	27	10	21.6	0.653	0.657	0.653	0.599	0.589	0.688	0.881	0.699	0.681	0.878	0.768	0.82	1.261	1.052	1.353	0.698	0.699	0.576	-1.32869	0.0655278
Q02543	60S ribosomal protein L18a	RPL18A	High	49	12	51	12	20.7	0.709	0.639	0.653	0.714	0.675	0.841	0.981	0.807	0.731	1.32	1.139	0.989	1.483	1.46	1.894	1.079	0.937	0.97	-1.66978	0.000581787
P84098	60S ribosomal protein L19	RPL19	High	39	10	34	10	23.5	0.717	0.984	0.773	0.589	0.66	0.596	0.838	0.718	0.631	0.866	0.745	0.78	1.196	0.989	1.303	0.726	0.684	0.775	-1.23947	0.136448
P46778	60S ribosomal protein L21	RPL21	High	48	10	38	10	18.6	0.67	0.65	0.599	0.742	0.657	0.737	0.867	0.719	0.666	1.256	1.203	0.998	1.379	1.452	1.792	1.182	0.799	1.069	-1.76471	0.000120026
P35268	60S ribosomal protein L22	RPL22	High	32	4	17	4	14.8	0.503	0.527	0.579	0.823	0.773	0.779	0.703	0.665	0.585	1.312	1.242	1.424	1.412	1.344	1.535	1.028	1.132	1.069	-1.93667	7.47869e-06
P62829	60S ribosomal protein L23	RPL23	High	63	9	39	9	14.9	0.687	0.585	0.595	0.575	0.569	0.635	0.483	0.469	0.461	1.147	1.218	1.215	1.461	1.464	1.752	1.073	1.047	1.009	-2.25064	2.21309e-07
P62750	60S ribosomal protein L23a	RPL23A	High	61	14	38	14	17.7	0.291	0.319	0.275	0.735	0.759	0.687	0.674	0.568	0.599	1.26	1.281	1.031	1.714	1.887	1.951	1.525	1.36	1.645	-2.78256	1.2728e-06
P83731	60S ribosomal protein L24	RPL24	High	53	14	52	14	17.8	0.57	0.555	0.51	0.608	0.58	0.619	0.736	0.605	0.565	1.146	1.14	1.071	1.324	1.37	1.596	1.33	0.952	1.228	-2.0862	3.43102e-07
P61254	60S ribosomal protein L26	RPL26	High	46	10	44	10	17.2	0.587	0.66	0.562	0.619	0.622	0.629	0.685	0.589	0.568	1.137	1.192	1.118	1.355	1.361	1.557	1.173	0.974	1.071	-1.98116	2.76205e-07
P61353	60S ribosomal protein L27	RPL27	High	51	8	36	8	15.8	0.429	0.428	0.403	0.609	0.641	0.659	0.742	0.654	0.627	1.195	1.21	1.213	1.328	1.423	1.629	1.331	1.002	1.259	-2.23228	4.41151e-06
P46776	60S ribosomal protein L27a	RPL27A	High	39	7	22	7	16.6	0.606	0.632	0.586	0.577	0.555	0.615	0.805	0.59	0.564	1.362	1.232	1.254	1.446	1.484	1.755	1.184	0.882	1.004	-2.09819	1.72325e-05
P46779	60S ribosomal protein L28	RPL28	High	46	9	38	9	15.7	0.638	0.674	0.625	0.59	0.599	0.637	0.71	0.591	0.581	1.132	1.175	1.05	1.301	1.395	1.655	1.149	0.862	1.125	-1.92099	7.45993e-06
P47914	60S ribosomal protein L29	RPL29	High	24	5	14	5	17.7	0.449	0.56	0.453	0.542	0.659	0.533	0.732	0.664	0.616	0.805	0.805	0.808	1.313	1.338	1.401	1.154	1	1.159	-1.87846	1.78944e-05
P39023	60S ribosomal protein L3	RPL3	High	56	32	122	32	46.1	0.743	0.756	0.703	0.67	0.616	0.742	0.877	0.738	0.639	1.291	1.217	1.182	1.483	1.405	1.801	1.175	0.995	1.046	-1.78825	5.13983e-05
P62888	60S ribosomal protein L30	RPL30	High	43	6	40	6	12.8	0.398	0.415	0.398	0.727	0.637	0.805	0.873	0.709	0.691	0.966	0.917	1.016	1.403	1.286	1.59	1.027	0.932	0.97	-1.7879	0.00018654
P62899	60S ribosomal protein L31	RPL31	High	42	7	23	7	14.5	0.344	0.287	0.253	0.63	0.689	0.648	0.664	0.51	0.505	1.201	1.199	0.759	1.582	1.768	1.967	1.355	0.949	1.15	-2.63355	2.99743e-06
P62910	60S ribosomal protein L32	RPL32	High	59	11	46	11	15.9	0.772	0.832	0.702	0.768	0.687	0.9	1.097	0.851	0.753	1.191	1.112	1.16	1.29	1.116	1.535	0.869	0.78	0.611	-1.31269	0.0532434
P49207	60S ribosomal protein L34	RPL34	High	46	9	33	9	13.3	0.489	0.469	0.412	0.565	0.593	0.584	0.691	0.603	0.548	1.299	1.353	1.243	1.418	1.485	1.788	1.343	1.073	1.429	-2.50929	4.37863e-07
P42766	60S ribosomal protein L35	RPL35	High	43	6	20	6	14.5	0.998	1.122	1.132	0.58	0.673	0.647	0.948	0.665	0.507	1.347	1.365	1.297	1.411	1.279	1.656	1.055	0.933	0.832	-1.53672	0.00262704
P18077	60S ribosomal protein L35a	RPL35A	High	56	11	45	11	12.5	0.541	0.493	0.435	0.72	0.605	0.735	0.677	0.606	0.587	1.053	1.126	0.742	1.334	1.236	1.542	0.961	0.981	0.927	-1.83404	2.67106e-06
Q9Y3U8	60S ribosomal protein L36	RPL36	High	35	4	11	4	12.2	0.832	0.887	0.8	0.637	0.582	0.679	0.785	0.625	0.689	1.397	1.431	1.176	1.647	1.945	2.281	1.851	1.346	1.565	-2.24662	4.32219e-05
Q969Q0	60S ribosomal protein L36a-like	RPL36AL	High	39	6	15	2	12.5	0.434	0.512	0.368	0.715	0.706	0.83	0.831	0.646	0.719	1.422	1.531	1.234	1.811	2.077	2.554	1.528	1.114	1.345	-2.53706	6.10021e-06
P61927	60S ribosomal protein L37	RPL37	High	35	6	15	6	11.1	0.56	0.733	0.668	0.837	0.89	0.956	0.899	0.788	0.891	1.2	1.25	0.993	1.066	1.393	1.362	1.403	1.072	1.486	-1.55428	2.1824e-05
P61513	60S ribosomal protein L37a	RPL37A	High	46	5	19	4	10.3	0.45	0.424	0.374	0.627	0.669	0.639	0.744	0.588	0.509	1.441	1.338	1.542	1.335	1.248	1.515	1.013	1.123	1.172	-2.3342	5.72806e-05
P63173	60S ribosomal protein L38	RPL38	High	34	4	9	4	8.2	0.443	0.549	0.469	0.624	0.635	0.565	0.528	0.507	0.526	1.293	1.312	1.366	1.507	1.633	1.537	1.161	1.218	0.928	-2.46698	1.29882e-07
P62891	60S ribosomal protein L39	RPL39	Medium	20	1	2	1	6.4	0.412	0.388	0.6	1.302	1.198	1.195	1.158	0.787	1.021	1.046	0.957	0.844	1.277	1.648	1.298	1.332	1.197	1.321	-1.35467	0.0101532
P36578	60S ribosomal protein L4	RPL4	High	49	24	71	24	47.7	0.691	0.804	0.711	0.486	0.489	0.491	0.64	0.54	0.519	0.894	0.84	0.876	1.301	1.166	1.294	0.909	0.948	0.917	-1.70266	0.00169398
P46777	60S ribosomal protein L5	RPL5	High	47	20	82	20	34.3	0.565	0.655	0.57	0.706	0.664	0.703	0.662	0.583	0.609	1.143	1.198	0.965	1.288	1.256	1.532	1.411	1.139	1.239	-1.954	8.03825e-09
Q02878	60S ribosomal protein L6	RPL6	High	41	18	49	18	32.7	0.554	0.685	0.627	0.673	0.677	0.706	0.781	0.657	0.655	0.835	0.843	0.812	1.344	1.251	1.5	0.95	0.922	0.917	-1.55844	0.000323105
P18124	60S ribosomal protein L7	RPL7	High	43	16	60	16	29.2	0.697	0.787	0.732	0.638	0.626	0.7	0.845	0.703	0.677	1.035	1.051	1.004	1.406	1.323	1.562	1.109	1.11	1.053	-1.66323	0.000128973
P62424	60S ribosomal protein L7a	RPL7A	High	49	18	66	18	30	0.711	0.737	0.693	0.655	0.59	0.727	0.808	0.668	0.679	1.289	1.265	1.303	1.485	1.544	1.731	1.369	1.066	1.114	-1.94097	4.42908e-06
Q6DKI1	60S ribosomal protein L7-like 1	RPL7L1	High	14	4	7	4	29.7	0.919	0.837	0.837	0.698	0.724	0.857	1.301	1.284	0.955	0.804	0.628	0.706	1.335	1.082	1.358	1.11	1.267	0.931	-1.09617	0.491531
P62917	60S ribosomal protein L8	RPL8	High	45	17	55	17	28	0.464	0.498	0.434	0.629	0.6	0.637	0.62	0.524	0.512	1.221	1.178	1.24	1.544	1.532	1.852	1.179	0.88	1.128	-2.39	6.17382e-07
P32969	60S ribosomal protein L9	RPL9	High	60	11	47	11	21.9	0.516	0.466	0.434	0.575	0.565	0.614	0.566	0.519	0.477	1.188	1.205	1.138	1.559	1.557	1.767	1.208	1.038	1.123	-2.49007	2.027e-08
Q9Y221	60S ribosome subunit biogenesis protein NIP7 homolog	NIP7	High	26	3	5	3	20.4	0.942	0.865	0.883	0.528	0.504	0.675	0.64	0.833	0.633	0.703	0.668	0.922	1.335	1.025	1.218	1.224	1.516	1.275	-1.52022	0.0271487
O60825	6-phosphofructo-2-kinase/fructose-2,6-bisphosphatase 2	PFKFB2	High	19	10	16	7	58.4	0.367	0.337	0.353	0.935	0.854	0.813	0.667	0.694	0.702	0.689	0.755	0.68	1.459	1.428	1.666	1.224	1.243	1.153	-1.79955	2.27947e-07
Q16877	6-phosphofructo-2-kinase/fructose-2,6-bisphosphatase 4	PFKFB4	High	15	6	9	4	54	0.828	0.65	0.596	0.769	0.611	0.89	0.426	0.386	0.438	1.39	1.269	1.073	1.512	1.474	1.816	0.653	0.668	0.661	-1.87987	1.91887e-06
P52209	6-phosphogluconate dehydrogenase, decarboxylating	PGD	High	31	15	34	15	53.1	1.013	1.356	1.308	1.331	1.282	1.086	0.789	0.776	0.75	0.895	0.966	0.92	1.264	1.29	1.054	1.029	1.052	0.998	1.02355	0.964374
O95336	6-phosphogluconolactonase	PGLS	High	41	8	16	8	27.5	0.82	0.816	0.796	1.175	1.212	0.975	1.131	1.106	1.1	1.246	1.252	1.096	0.925	1.013	0.747	1.342	1.075	1.159	-1.07929	0.435397
P36639	7,8-dihydro-8-oxoguanine triphosphatase	NUDT1	High	14	4	8	4	22.5	0.745	0.552	0.631	0.821	0.889	0.768	0.788	0.801	0.861	1.597	1.733	1.669	0.967	0.999	0.9	1.105	1.022	0.995	-1.60254	0.0097578
Q9UBM7	7-dehydrocholesterol reductase	DHCR7	High	17	8	16	8	54.5	0.208	0.216	0.191	1.087	0.693	0.923	0.706	0.738	0.535	0.581	0.509	0.571	1.839	1.673	1.966	1.122	1.22	1.275	-2.03058	8.05503e-06
Q7L2J0	7SK snRNA methylphosphate capping enzyme	MEPCE	High	7	4	7	4	74.3	1.076	0.918	0.91	0.326	0.266	0.361	0.562	0.59	0.5	1.139	1.022	1.387	1.044	0.925	1.1	1.268	1.174	1.133	-1.85006	0.00124809
Q9UHI8	A disintegrin and metalloproteinase with thrombospondin motifs 1	ADAMTS1	High	26	20	29	19	105.3	0.156	0.206	0.146	1.901	2.695	2.217	3.338	2.842	3.448	0.035	0.042	0.04	0.211	0.21	0.18	0.352	0.302	0.308	10.0887	1.10579e-06
Q76LX8	A disintegrin and metalloproteinase with thrombospondin motifs 13	ADAMTS13	High	1	3	7	3	153.5	2.747	4.481	4.884	1.04	1.313	1.492	1.098	1.255	1.59	0.166	0.224	0.372	0.449	0.582	0.358	0.37	0.29	0.46	6.08377	0.00035575
Q8TE58	A disintegrin and metalloproteinase with thrombospondin motifs 15	ADAMTS15	High	25	18	33	17	103.2	3.336	4.168	3.917	1.224	1.338	1.385	1.555	1.443	2.019	0.582	0.479	0.504	0.261	0.255	0.265	0.245	0.197	0.261	6.6858	5.64761e-09
Q8IZP0	Abl interactor 1	ABI1	High	37	19	44	14	55	0.47	0.439	0.392	1.364	1.47	1.156	1.241	1.188	1.273	0.671	0.72	0.714	1.436	1.244	1.143	1.07	1.159	1.103	-1.02969	0.286665
Q9NYB9	Abl interactor 2	ABI2	High	27	13	27	8	55.6	1.131	0.873	0.771	1.291	1.309	1.215	1.319	1.194	1.448	1.043	1.087	1.204	0.882	0.957	0.916	0.988	0.854	0.979	1.18418	0.152481
Q96K21	Abscission/NoCut checkpoint regulator	ZFYVE19	High	12	6	11	5	51.5	1.31	1.313	1.24	0.939	0.991	0.921	1.204	1.167	1.337	0.732	0.887	0.67	0.75	2.198	0.827	2.066	0.742	0.598	1.10053	0.288349
Q86V21	Acetoacetyl-CoA synthetase	AACS	High	26	18	33	18	75.1	0.787	0.775	0.764	0.911	0.777	0.806	0.697	0.753	0.745	1.503	1.542	1.635	1.233	1.171	1.297	1.007	1.114	1.119	-1.65659	1.63652e-05
A1L0T0	Acetolactate synthase-like protein	ILVBL	High	29	14	25	14	67.8	0.555	0.447	0.466	0.615	0.465	0.558	0.929	0.998	0.756	1.224	1.066	1.1	1.142	1.112	1.163	1.347	1.446	1.265	-1.87684	1.06296e-05
Q9BWD1	Acetyl-CoA acetyltransferase, cytosolic	ACAT2	High	29	9	20	9	41.3	0.289	0.334	0.301	1.559	1.416	1.26	1.374	1.317	1.319	0.686	0.718	0.63	1.133	1.036	0.956	1.38	1.275	1.403	-1.00524	0.337968
P24752	Acetyl-CoA acetyltransferase, mitochondrial	ACAT1	High	36	16	31	16	45.2	0.933	0.816	0.709	0.377	0.285	0.396	0.643	0.746	0.649	2.053	1.464	1.552	0.909	0.78	0.72	1.948	2.418	1.869	-2.46903	1.72402e-06
Q13085	Acetyl-CoA carboxylase 1	ACACA	High	29	53	92	53	265.4	0.967	0.952	1.038	0.847	0.785	0.927	0.587	0.64	0.636	0.946	0.996	1.057	1.455	1.406	1.757	0.986	1.05	1.069	-1.45304	0.00345482
O00400	Acetyl-coenzyme A transporter 1	SLC33A1	High	15	8	11	8	60.9	2.21	1.503	1.039	0.978	0.738	0.902	0.91	1.025	0.917	0.864	0.767	0.724	1.745	1.473	1.572	1.38	1.623	1.29	-1.11896	0.573925
Q92485	Acid sphingomyelinase-like phosphodiesterase 3b	SMPDL3B	High	13	4	6	4	50.8	0.634	0.412	0.423	1.657	1.572	1.448	1.04	0.961	1.038	1.077	0.802	0.596	1.179	1.283	1.347	0.805	0.561	0.842	1.08161	0.950409
O43427	Acidic fibroblast growth factor intracellular-binding protein	FIBP	High	39	12	20	12	41.9	0.526	0.47	0.42	1.439	1.289	1.194	1.167	1.091	1.171	0.754	0.845	0.694	1.165	1.187	1.143	1.086	1.026	1.091	-1.02555	0.336994
P39687	Acidic leucine-rich nuclear phosphoprotein 32 family member A	ANP32A	High	17	4	6	4	28.6	0.371	0.371	0.372	0.696	0.534	0.702	0.866	0.764	0.775	0.94	1.073	1.273	1.291	1.343	1.606	1.591	1.666	1.508	-2.25482	1.97422e-06
Q92688	Acidic leucine-rich nuclear phosphoprotein 32 family member B	ANP32B	High	16	5	11	5	28.8	0.77	0.687	0.755	0.634	0.621	0.575	0.886	0.815	0.811	1.74	1.894	2.214	0.895	0.86	1.135	1.343	1.351	1.202	-1.92768	0.000209073
Q9BTT0	Acidic leucine-rich nuclear phosphoprotein 32 family member E	ANP32E	High	10	3	9	3	30.7	0.59	0.604	0.643	0.44	0.35	0.532	0.425	0.508	0.46	0.972	1.057	1.126	1.559	1.527	1.908	1.164	1.703	1.567	-2.76428	3.82653e-05
Q99798	Aconitate hydratase, mitochondrial	ACO2	High	35	23	36	23	85.4	1.048	0.847	0.754	0.527	0.41	0.465	0.568	0.593	0.523	2.184	1.616	1.424	1.084	1.059	0.914	1.464	1.742	1.353	-2.23888	4.23979e-07
Q8N556	Actin filament-associated protein 1	AFAP1	High	26	15	20	15	80.7	0.82	0.95	0.769	0.352	0.248	0.344	0.451	0.47	0.477	2.626	2.872	2.289	0.709	0.7	0.731	0.9	0.92	0.858	-2.58246	3.06365e-06
Q8N4X5	Actin filament-associated protein 1-like 2	AFAP1L2	High	23	15	27	15	91.2	0.476	0.539	0.387	1.184	1.07	0.864	0.915	0.85	0.898	1.123	1.298	1.094	1.359	1.436	1.014	1.181	1.138	1.017	-1.48406	0.00623809
P68032	Actin, alpha cardiac muscle 1	ACTC1	High	59	24	375	1	42	0.913	0.651	0.944	0.606	0.475	0.739	0.839	1.047	0.915	2.085	2.33	1.877	1.357	1.423	1.53	1.342	1.601	1.956	-2.17436	2.30139e-05
P62736	Actin, aortic smooth muscle	ACTA2	High	59	23	368	1	42	0.259	0.338	0.334	0.659	0.767	0.707	1.09	1.088	0.89	0.01	0.033	0.106	1.362	1.744	1.875	1.933	1.806	1.909	-1.75766	0.631952
P63261	Actin, cytoplasmic 2	ACTG1	High	82	30	566	10	41.8	0.802	0.887	0.851	0.753	0.692	0.796	0.749	0.794	0.797	1.546	1.716	1.71	1.021	1.062	1.131	1.059	1.104	1.12	-1.61059	3.22979e-05
Q86TU7	Actin-histidine N-methyltransferase	SETD3	High	22	10	16	10	67.2	0.664	0.835	0.774	0.782	0.746	0.748	0.793	0.833	0.818	0.992	1.059	1.141	1.297	1.363	1.237	1.515	1.568	1.49	-1.66767	4.23836e-06
O96019	Actin-like protein 6A	ACTL6A	High	32	11	21	11	47.4	1.367	1.821	1.682	0.938	0.903	0.971	0.705	0.8	0.758	1.006	1.164	1.231	1.108	1.083	1.149	1.026	1.058	1.024	1.00975	0.674692
Q9NZ32	Actin-related protein 10	ACTR10	High	20	7	12	7	46.3	0.71	0.824	0.658	1.009	0.946	0.943	0.967	0.916	1.007	1.048	1.08	0.868	1.083	1.316	1.23	1.293	1.249	1.224	-1.30213	2.07504e-05
P61160	Actin-related protein 2	ACTR2	High	37	13	61	13	44.7	0.89	1.077	1.09	0.937	0.927	0.911	0.922	0.944	0.878	0.992	1.051	1.134	1.046	1.103	1.146	1.039	1.071	1.124	-1.13176	0.00225772
Q92747	Actin-related protein 2/3 complex subunit 1A	ARPC1A	High	35	14	35	14	41.5	0.737	0.856	0.839	0.998	1.007	1.027	0.963	0.937	0.939	0.96	1.007	1.084	1.158	1.225	1.247	1.032	1.096	1.035	-1.1856	4.62451e-05
O15143	Actin-related protein 2/3 complex subunit 1B	ARPC1B	High	38	13	27	13	40.9	0.724	0.84	0.8	0.983	0.943	0.947	0.863	0.858	0.786	1.04	1.082	0.912	1.181	1.308	1.34	1.058	1	1.048	-1.28732	2.39306e-05
O15144	Actin-related protein 2/3 complex subunit 2	ARPC2	High	47	19	76	19	34.3	0.689	0.828	0.784	1.135	1.129	1.124	1.011	1.025	1.005	0.958	1.069	0.959	1.142	1.17	1.136	1.226	1.12	1.189	-1.14192	0.00559212
O15145	Actin-related protein 2/3 complex subunit 3	ARPC3	High	37	7	21	7	20.5	0.553	0.607	0.508	1.049	1.039	1.036	0.981	0.951	0.919	1.008	1.121	1.06	1.024	1.198	1.22	1.188	1.127	0.83	-1.27908	0.0238272
P59998	Actin-related protein 2/3 complex subunit 4	ARPC4	High	46	8	31	8	19.7	0.709	0.921	0.865	1.051	1.032	1.028	0.929	0.886	0.885	1.018	1.075	1.107	1.081	1.177	1.141	1.103	1.041	1.101	-1.18517	0.000518972
O15511	Actin-related protein 2/3 complex subunit 5	ARPC5	High	71	10	28	9	16.3	0.458	0.529	0.453	1.215	1.17	1.162	1.028	0.942	1.001	0.786	0.84	0.805	1.083	1.323	1.123	1.111	0.971	0.933	-1.1278	0.0885236
Q9BPX5	Actin-related protein 2/3 complex subunit 5-like protein	ARPC5L	High	39	5	17	4	16.9	0.921	0.95	0.906	0.769	0.765	0.813	0.939	0.884	0.916	1.542	1.518	1.683	0.904	0.799	0.918	0.961	0.96	0.761	-1.27763	0.0500992
P61158	Actin-related protein 3	ACTR3	High	45	20	92	20	47.3	0.734	0.942	0.915	0.965	0.99	0.985	0.868	0.874	0.897	0.999	1.077	1.12	1.067	1.19	1.173	1.044	1.026	1.059	-1.194	1.30826e-05
P53999	Activated RNA polymerase II transcriptional coactivator p15	SUB1	High	50	7	26	7	14.4	0.206	0.223	0.156	0.877	1.133	2.494	2.528	0.996	1.617	0.311	0.323	0.345	0.494	0.537	0.768	0.654	0.604	0.593	2.20998	0.139394
Q15650	Activating signal cointegrator 1	TRIP4	High	11	6	9	6	66.1	0.585	0.595	0.545	0.941	0.955	0.919	0.947	0.917	0.903	1.063	1.14	1.095	1.447	1.615	1.438	1.27	1.245	1.313	-1.59108	9.67752e-06
Q8N3C0	Activating signal cointegrator 1 complex subunit 3	ASCC3	High	16	31	39	31	251.3	0.952	1.081	0.88	0.915	0.856	0.872	0.75	0.756	0.743	1.158	1.145	1.211	1.444	1.488	1.535	1.038	1.084	1.073	-1.4319	0.00017196
O95433	Activator of 90 kDa heat shock protein ATPase homolog 1	AHSA1	High	57	19	43	19	38.3	0.534	0.566	0.473	1.329	1.25	1.101	1.095	1.104	0.991	1.022	1.259	1.123	1.038	1.114	0.949	1.281	1.252	1.109	-1.20182	0.120405
Q12979	Active breakpoint cluster region-related protein	ABR	High	31	21	38	19	97.5	0.783	0.825	0.685	1.432	1.33	1.114	0.893	0.843	0.814	1.316	1.442	1.26	1.116	1.155	1.004	0.856	0.831	0.859	-1.12846	0.269303
P13798	Acylamino-acid-releasing enzyme	APEH	High	22	14	26	14	81.2	0.566	0.564	0.518	1.711	1.603	1.34	0.937	0.988	0.935	1.154	1.097	0.999	1.175	1.141	1.008	1.016	0.906	1.011	-1.03766	0.433933
O95864	Acyl-CoA 6-desaturase	FADS2	High	14	6	10	6	52.2	0.622	0.417	0.424	0.627	0.452	0.795	0.673	0.765	0.693	0.333	0.316	0.324	1.834	1.629	2.409	1.404	1.443	1.333	-2.01628	0.0722004
Q9H845	Acyl-CoA dehydrogenase family member 9, mitochondrial	ACAD9	High	24	14	15	14	68.7	0.848	0.584	0.483	0.765	0.563	0.697	0.395	0.526	0.381	1.658	1.316	1.506	1.619	1.51	1.578	1.137	1.322	1.067	-2.42522	1.17302e-07
O00767	Acyl-CoA desaturase	SCD	High	6	2	4	2	41.5	0.213	0.149	0.181	1.087	0.834	1.295	1.14	0.992	0.775	0.184	0.21	0.133	1.734	1.612	2.989	1.136	1.212	1.053	-1.5396	0.0676269
Q96CM8	Acyl-CoA synthetase family member 2, mitochondrial	ACSF2	High	9	4	5	4	68.1	1.068	0.715	0.598	0.577	0.556	0.882	0.396	0.446	0.377	1.961	1.536	1.363	1.441	1.474	1.945	0.965	1.114	1.072	-2.29225	4.15065e-08
Q4G176	Acyl-CoA synthetase family member 3, mitochondrial	ACSF3	High	8	5	5	5	64.1	1.036	0.745	0.753	0.621	0.629	0.634	0.665	0.991	0.679	1.141	1.247	0.683	1.111	1.051	1.234	1.192	1.368	1.039	-1.4906	0.00142354
Q92604	Acyl-CoA:lysophosphatidylglycerol acyltransferase 1	LPGAT1	High	5	2	4	2	43.1	0.548	0.451	0.49	0.509	0.383	0.483	0.533	0.682	0.493	1.769	2.311	1.735	1.583	1.354	1.608	1.372	1.488	1.633	-3.24869	3.66915e-07
Q5T8D3	Acyl-CoA-binding domain-containing protein 5	ACBD5	High	6	3	6	3	60.1	0.369	0.29	0.236	0.327	0.329	0.514	0.413	0.503	0.544	1.105	1.064	1.203	1.562	1.393	1.474	1.504	1.746	1.658	-3.60539	5.98173e-08
Q9BR61	Acyl-CoA-binding domain-containing protein 6	ACBD6	High	25	6	8	6	31.1	0.88	0.902	0.836	0.819	0.749	0.685	0.717	0.765	0.742	2.007	1.948	2.102	1.024	1.153	1.073	1.112	1.212	1.174	-1.80479	9.00823e-05
P07108	Acyl-CoA-binding protein	DBI	High	75	6	16	6	10	0.207	0.173	0.135	2.447	2.349	1.798	2.05	1.753	1.812	0.652	0.443	0.575	0.581	0.402	0.392	0.611	0.332	0.353	2.93112	0.204117
Q86TX2	Acyl-coenzyme A thioesterase 1	ACOT1	High	25	9	16	9	46.2	0.527	0.502	0.43	1.499	1.374	1.025	1.172	1.18	1.059	0.807	0.627	0.649	1.197	1.236	1.246	1.761	1.857	1.715	-1.2654	0.0190645
Q9NPJ3	Acyl-coenzyme A thioesterase 13	ACOT13	High	25	3	6	3	15	0.646	0.811	0.751	0.779	0.657	0.769	0.825	0.73	0.688	1.181	0.968	0.976	1.235	1.258	1.187	1.513	1.34	1.18	-1.62831	2.38654e-05
O14734	Acyl-coenzyme A thioesterase 8	ACOT8	High	13	4	6	4	35.9	0.651	0.537	0.553	0.635	0.394	0.48	0.859	0.919	0.737	0.948	0.851	0.903	0.938	0.752	0.635	1.061	1.295	1.185	-1.48621	1.20093e-05
Q9Y305	Acyl-coenzyme A thioesterase 9, mitochondrial	ACOT9	High	40	17	45	17	49.9	0.951	0.695	0.775	0.468	0.349	0.469	0.467	0.525	0.424	1.926	1.503	1.401	1.299	1.1	1.319	1.193	1.492	1.217	-2.43022	4.53982e-07
Q53H12	Acylglycerol kinase, mitochondrial	AGK	High	40	14	18	14	47.1	0.453	0.357	0.395	0.835	0.541	0.592	0.638	0.8	0.605	1.282	1.054	1.066	1.653	1.395	1.434	1.255	1.685	1.489	-2.36062	1.1414e-07
P07311	Acylphosphatase-1	ACYP1	High	31	4	7	4	11.3	0.774	0.605	0.447	1.878	1.862	1.355	1.877	1.647	1.684	0.884	0.666	0.332	0.846	0.658	0.578	1.268	0.941	1.07	1.67458	0.00888644
O75608	Acyl-protein thioesterase 1	LYPLA1	High	25	5	9	5	24.7	0.921	1.075	0.851	1.209	1.179	0.993	0.833	0.901	0.916	1.152	1.248	1.176	0.999	1.114	0.904	1.079	1.057	1.052	-1.10171	0.120343
O95372	Acyl-protein thioesterase 2	LYPLA2	High	34	7	19	7	24.7	1.136	1.413	1.237	1.246	1.256	1.051	0.882	0.88	0.814	1.08	1.117	1.122	1.118	1.304	0.928	0.963	0.953	0.892	1.04622	0.384227
Q8N6G6	ADAMTS-like protein 1	ADAMTSL1	High	6	8	11	8	193.3	5.054	5.202	5.231	0.552	0.627	0.803	0.551	0.49	0.717	0.865	0.659	0.711	0.529	0.643	0.516	0.439	0.466	0.531	3.5878	0.0345237
Q6UY14	ADAMTS-like protein 4	ADAMTSL4	High	3	3	5	3	116.5	1.589	1.699	1.534	0.895	1.078	2.044	1.096	1.007	1.63	0.614	0.382	0.589	0.81	0.871	1.377	0.652	0.677	0.829	1.84855	0.00247117
P46108	Adapter molecule crk	CRK	High	39	9	16	9	33.8	0.555	0.487	0.322	1.471	1.452	1.16	1.525	1.457	1.499	1.373	1.169	1.336	0.747	0.799	0.593	1.1	0.956	0.995	1.09484	0.96827
Q8NC96	Adaptin ear-binding coat-associated protein 1	NECAP1	High	19	4	5	4	29.7	0.639	0.471	0.468	1.213	1.194	1.075	1.262	1.296	1.2	0.889	1.074	0.981	1.072	1.135	1.014	1.252	1.29	1.167	-1.11976	0.177019
Q9NVZ3	Adaptin ear-binding coat-associated protein 2	NECAP2	High	17	3	7	3	28.3	0.793	0.917	0.66	1.308	1.289	0.997	1.089	1.014	1.127	1.338	1.427	1.432	0.914	1.074	0.885	0.976	0.847	0.897	-1.06482	0.655271
P07741	Adenine phosphoribosyltransferase	APRT	High	39	8	25	8	19.6	0.999	1.252	1.207	0.949	0.967	0.91	0.776	0.741	0.701	1.386	1.504	1.588	1.174	1.34	1.393	0.93	0.941	0.909	-1.31322	7.35558e-06
P25054	Adenomatous polyposis coli protein	APC	High	3	7	10	7	311.5	0.401	0.314	0.258	0.945	0.986	0.822	1.25	1.258	1.576	1.258	0.895	0.853	0.736	0.966	0.822	0.869	1.054	1.007	-1.08323	0.331041
Q8TB61	Adenosine 3'-phospho 5'-phosphosulfate transporter 1	SLC35B2	High	20	9	20	9	47.5	3.436	1.956	2.055	1.132	1.194	1.306	1.556	1.29	1.35	0.692	0.535	0.711	0.781	0.728	0.734	0.613	0.644	0.589	2.53443	0.00017261
P55263	Adenosine kinase	ADK	High	41	17	44	17	40.5	1.6	2.288	2.143	0.776	0.746	0.723	0.919	1.043	0.985	0.906	0.987	0.911	0.836	0.842	0.738	1.129	1.315	1.151	1.27317	0.318946
P29275	Adenosine receptor A2b	ADORA2B	Medium	2	1	2	1	36.3	2.373	1.531	1.382	1.039	0.994	0.805	1.59	1.273	1.508	1.475	1.452	1.68	0.6	0.627	0.376	0.991	0.785	0.761	1.42849	0.00325686
P23526	Adenosylhomocysteinase	AHCY	High	45	24	95	24	47.7	1.834	2.632	2.534	0.787	0.797	0.799	1.075	1.165	1.118	0.941	1.097	1.136	0.703	0.723	0.687	1.172	1.321	1.214	1.41661	0.0796722
Q96HN2	Adenosylhomocysteinase 3	AHCYL2	High	23	16	42	3	66.7	1.26	0.697	0.651	1.732	1.766	1.548	2.234	1.728	2.323	0.641	0.747	0.539	0.841	1.068	0.774	1.212	1.21	1.274	1.67818	0.000713486
O60266	Adenylate cyclase type 3	ADCY3	High	3	3	5	3	128.9	1.982	1.1	0.849	1.39	1.351	1.198	1.28	1.354	1.373	1.038	1.359	1.356	0.646	0.634	0.431	0.817	0.828	0.781	1.50532	0.0239096
O43306	Adenylate cyclase type 6	ADCY6	High	4	3	8	3	130.5	1.748	0.968	0.79	1.398	1.443	1.487	1.758	1.726	1.602	0.71	0.788	0.724	0.808	1.026	0.86	0.995	0.868	1.057	1.6488	0.000407816
P51828	Adenylate cyclase type 7	ADCY7	High	3	3	4	3	120.2	1.795	0.954	1.086	1.216	1.151	0.988	1.085	0.981	1.009	0.979	1.117	1.149	1.121	1.096	1.117	1.091	1.212	1.181	1.02007	0.973607
O60503	Adenylate cyclase type 9	ADCY9	High	9	10	14	10	150.6	1.952	1.491	1.418	1.328	1.334	1.11	1.371	1.323	1.53	1.158	1.181	0.97	0.748	0.887	0.69	0.887	0.783	0.849	1.57697	1.66792e-06
P54819	Adenylate kinase 2, mitochondrial	AK2	High	16	5	11	5	26.5	0.779	0.593	0.64	0.675	0.66	0.699	1.197	1.097	1.062	1.876	1.595	1.586	0.711	0.737	0.697	1.55	1.238	1.338	-1.5304	0.0198605
P27144	Adenylate kinase 4, mitochondrial	AK4	High	53	10	26	10	25.3	0.769	0.728	0.686	0.585	0.503	0.6	0.538	0.554	0.467	1.38	1.197	1.039	1.445	1.514	1.596	1.393	1.455	1.182	-2.24696	9.01535e-06
P00568	Adenylate kinase isoenzyme 1	AK1	High	36	9	22	9	21.6	1.016	0.972	0.939	0.642	0.598	0.565	0.653	0.642	0.599	2.775	3.043	3.126	0.605	0.729	0.665	0.764	0.756	0.778	-1.99834	0.0214072
Q9Y3D8	Adenylate kinase isoenzyme 6	AK6	High	10	1	3	1	20	1.113	1.066	1.088	0.676	0.789	0.979	0.76	1.073	0.916	1.158	1.381	1.743	1.091	0.896	1.044	1.008	1.199	1.024	-1.24634	0.00473448
P30566	Adenylosuccinate lyase	ADSL	High	35	16	48	16	54.9	1.148	1.512	1.441	0.924	0.87	0.791	0.91	0.99	0.937	1.043	1.136	1.266	0.905	0.932	0.848	1.202	1.343	1.237	-1.04085	0.472184
P30520	Adenylosuccinate synthetase isozyme 2	ADSS	High	34	15	29	15	50.1	0.688	0.959	0.773	1.299	1.221	0.971	1.055	1.102	1.056	1.026	1.115	1.231	1.024	0.993	0.781	1.34	1.273	1.286	-1.10357	0.275449
Q01518	Adenylyl cyclase-associated protein 1	CAP1	High	52	27	103	26	51.9	0.363	0.399	0.344	1.172	1.173	0.998	1.359	1.285	1.299	0.931	0.843	0.781	0.879	0.885	0.71	1.572	1.394	1.52	-1.13382	0.223767
P40123	Adenylyl cyclase-associated protein 2	CAP2	High	36	15	32	14	52.8	0.399	0.374	0.32	1.398	1.341	1.037	1.003	0.937	0.928	0.937	0.963	0.865	1.323	1.294	1.056	1.265	1.109	1.227	-1.29753	0.0303944
Q8IZF2	Adhesion G protein-coupled receptor F5	ADGRF5	High	7	8	15	8	149.4	6.356	3.378	2.915	0.258	0.299	0.249	0.948	0.87	0.852	2.635	2.222	2.237	0.181	0.176	0.184	0.588	0.547	0.527	1.73443	5.51278e-05
O95490	Adhesion G protein-coupled receptor L2	ADGRL2	High	10	11	17	11	163.2	0.178	0.209	0.113	1.615	1.599	1.38	2.185	2.221	2.491	0.425	0.344	0.23	0.811	0.893	0.71	1.176	0.99	1.215	1.76494	0.365577
Q8IUX7	Adipocyte enhancer-binding protein 1	AEBP1	High	1	1	2	1	130.8	2.858	3.862	3.876	0.579	1.004	0.87	1.311	1.351	1.762	0.218	0.334	0.465	0.693	1.003	0.553	1.006	0.997	0.658	2.94803	0.0255361
Q9HDC9	Adipocyte plasma membrane-associated protein	APMAP	High	50	19	55	19	46.5	0.988	1.45	1.293	0.691	0.544	0.575	0.679	0.745	0.533	1.518	1.265	1.479	1.205	1.111	1.198	0.999	1.192	1.002	-1.46292	0.00172221
P12235	ADP/ATP translocase 1	SLC25A4	High	50	15	67	4	33	0.882	0.588	0.68	0.758	0.505	0.578	0.557	0.693	0.559	1.543	1.171	1.199	1.613	1.216	1.229	1.148	1.663	1.198	-2.06552	5.4072e-08
P05141	ADP/ATP translocase 2	SLC25A5	High	41	15	90	5	32.8	0.663	0.449	0.474	0.651	0.366	0.431	0.564	0.662	0.459	1.479	1.075	1.443	1.652	1.162	1.217	1.486	2.084	1.615	-2.79996	3.0639e-08
P12236	ADP/ATP translocase 3	SLC25A6	High	55	17	79	3	32.8	1.003	0.646	0.724	0.457	0.231	0.277	0.428	0.545	0.398	1.985	1.373	1.856	1.343	0.953	0.924	1.462	1.71	1.431	-2.76853	9.98723e-07
Q9BRR6	ADP-dependent glucokinase	ADPGK	High	17	6	13	6	54.1	0.798	0.54	0.654	0.735	0.76	0.785	0.704	0.714	0.644	1.437	1.147	1.496	1.493	1.503	1.63	1.034	1.181	0.996	-1.88143	1.90495e-06
Q9NX46	ADP-ribose glycohydrolase ARH3	ADPRHL2	High	27	7	15	7	38.9	0.582	0.616	0.567	1.13	1.077	0.845	1.581	1.448	1.437	1.093	0.982	0.979	0.757	0.79	0.55	1.75	1.433	1.571	-1.067	0.590504
Q9Y530	ADP-ribose glycohydrolase OARD1	OARD1	High	36	5	7	5	17	1.161	1.243	1.15	1.116	1.03	1.074	0.923	0.71	0.862	1.084	1.123	0.791	1.223	1.419	1.269	1.052	1.083	1.015	-1.08523	0.323808
Q9BW91	ADP-ribose pyrophosphatase, mitochondrial	NUDT9	High	8	2	3	2	39.1	0.776	0.674	0.827	1.073	1.028	0.944	0.782	0.943	1.041	1.128	1.218	0.06	0.81	1.122	0.913	1.177	0.972	1.131	-1.05477	0.649975
P61204	ADP-ribosylation factor 3	ARF3	High	64	9	63	5	20.6	1.01	1.232	1.192	1.121	1.079	1.007	1.373	1.371	1.335	0.913	0.999	1.114	0.849	0.929	0.778	1.178	1.294	1.167	1.16256	0.000325177
P18085	ADP-ribosylation factor 4	ARF4	High	51	7	43	4	20.5	0.867	0.65	0.659	1.145	1.04	1.034	0.861	0.918	0.823	1.191	1.296	1.313	1.261	1.278	1.32	1.005	0.993	0.95	-1.32637	0.00624346
P84085	ADP-ribosylation factor 5	ARF5	High	57	8	36	4	20.5	1.117	1.096	1.049	1.051	1.056	1.064	1.033	0.993	1.051	1.462	1.519	1.475	0.995	1.141	1.141	0.984	0.976	0.87	-1.11073	0.205781
P62330	ADP-ribosylation factor 6	ARF6	High	56	8	29	8	20.1	0.459	0.409	0.397	1.313	1.284	1.08	1.289	1.254	1.2	1.008	1.172	1.322	0.973	1.035	0.929	0.925	0.904	1.026	-1.07012	0.441632
Q8N6T3	ADP-ribosylation factor GTPase-activating protein 1	ARFGAP1	High	49	15	23	15	44.6	0.723	0.604	0.574	0.888	0.812	0.742	1.189	1.089	1.197	1.131	1.048	1.124	0.973	1.057	0.905	1.39	1.356	1.416	-1.33026	0.00176534
Q8N6H7	ADP-ribosylation factor GTPase-activating protein 2	ARFGAP2	High	5	3	4	3	56.7	0.511	0.724	0.484	0.835	1.043	0.845	0.996	0.911	1.159	1.4	1.384	1.512	1.12	1.457	1.065	1.156	1.029	0.981	-1.47896	0.0195149
Q9NP61	ADP-ribosylation factor GTPase-activating protein 3	ARFGAP3	High	7	4	7	4	56.9	0.851	1.143	0.699	0.784	0.76	0.78	0.716	0.71	0.737	1.457	1.717	1.644	1.057	1.133	1.109	1.055	0.991	1.131	-1.57298	4.68222e-05
Q9UJY4	ADP-ribosylation factor-binding protein GGA2	GGA2	High	9	4	5	3	67.1	1.057	0.854	0.729	1.198	1.265	1.153	0.813	0.892	0.99	1.27	1.445	0.453	1.048	1.29	1.057	0.921	0.955	0.993	-1.05374	0.783804
Q9NZ52	ADP-ribosylation factor-binding protein GGA3	GGA3	High	6	3	4	2	78.3	1.815	1.334	1.606	1.957	1.666	1.716	1.648	1.529	2.03	0.872	1.033	0.775	0.873	0.719	0.654	1.001	0.87	1.233	1.90548	1.8673e-05
P40616	ADP-ribosylation factor-like protein 1	ARL1	High	31	5	16	5	20.4	1.023	0.772	0.783	0.762	0.574	0.743	1.236	1.077	0.971	0.914	0.951	1.057	1.168	1.107	1.243	1.283	1.249	1.08	-1.26584	0.0143253
Q3SXY8	ADP-ribosylation factor-like protein 13B	ARL13B	High	7	3	4	3	48.6	0.962	0.825	0.786	1.736	1.355	1.363	1.474	1.178	1.443	0.815	0.891	1.061	0.888	0.84	0.785	0.85	0.718	0.907	1.43417	0.0162859
P36404	ADP-ribosylation factor-like protein 2	ARL2	High	43	7	20	7	20.9	1.101	0.975	0.902	0.79	0.752	0.783	0.567	0.554	0.501	1.673	1.742	1.755	1.113	1.169	1.237	0.853	0.785	0.848	-1.61372	1.13945e-06
P36405	ADP-ribosylation factor-like protein 3	ARL3	High	41	5	13	5	20.4	0.657	0.726	0.579	0.99	1.019	0.861	0.999	0.986	1.007	1.508	1.678	1.731	0.78	1.075	0.918	1.027	1.028	1.082	-1.38382	0.0862461
P56559	ADP-ribosylation factor-like protein 4C	ARL4C	High	13	2	4	2	21.5	0.411	0.43	0.238	1.695	1.856	1.538	1.792	1.464	1.796	0.627	0.691	0.601	0.994	1.228	0.83	1.083	0.967	1.004	1.39813	0.496109
Q15041	ADP-ribosylation factor-like protein 6-interacting protein 1	ARL6IP1	High	14	3	11	3	23.3	0.862	1.069	1.198	0.7	0.554	0.612	1.085	0.956	0.844	1.372	0.835	0.333	0.966	0.854	0.874	0.991	0.878	1.051	-1.03477	0.956569
Q66PJ3	ADP-ribosylation factor-like protein 6-interacting protein 4	ARL6IP4	High	13	3	5	3	44.9	2.224	2.338	2.131	0.242	0.167	0.206	0.343	0.257	0.342	1.364	1.326	1.566	0.731	0.611	0.752	1.244	1.114	1.326	-1.21624	0.0414641
Q96BM9	ADP-ribosylation factor-like protein 8A	ARL8A	High	39	6	9	1	21.4	1.255	1.195	0.962	1.074	1.275	1.305	1.534	1.459	1.487	0.72	0.728	0.798	0.936	1.077	1.021	0.955	1.06	1.26	1.34962	0.000488945
Q9NVJ2	ADP-ribosylation factor-like protein 8B	ARL8B	High	49	8	18	3	21.5	1.301	0.97	0.884	1.269	1.475	1.44	1.417	1.294	1.34	0.71	0.645	0.673	1.087	1.34	1.107	0.815	0.708	0.869	1.43198	0.000350975
Q9UKK9	ADP-sugar pyrophosphatase	NUDT5	High	37	8	22	8	24.3	0.549	0.466	0.515	1.42	1.238	1.037	1.228	1.156	1.148	1.354	1.372	1.229	1.119	1.015	0.932	1.338	1.236	1.285	-1.24243	0.135162
P55196	Afadin	AFDN	High	38	55	102	54	206.7	0.492	0.467	0.385	1.516	1.554	1.196	1.416	1.369	1.38	0.922	0.995	0.85	0.976	1.11	0.781	1.165	1.074	1.104	1.08889	0.84812
Q9Y4W6	AFG3-like protein 2	AFG3L2	High	36	30	49	30	88.5	0.741	0.562	0.565	0.519	0.335	0.385	0.495	0.614	0.453	1.753	1.247	1.508	1.412	1.209	1.164	1.498	2.013	1.62	-2.87513	6.92614e-08
O43488	Aflatoxin B1 aldehyde reductase member 2	AKR7A2	High	25	8	15	6	39.6	0.58	0.972	0.68	1.049	1.018	0.893	0.829	0.864	0.841	1.086	0.719	0.336	0.827	1.06	1.06	1.089	0.956	0.993	-1.05177	0.909613
Q8NHP1	Aflatoxin B1 aldehyde reductase member 4	AKR7L	High	9	3	6	1	36.9	3.418	4.986	5.064	0.567	0.543	0.604	0.814	1.317	0.919	0.617	0.592	0.082	0.624	0.615	0.417	0.836	1.023	0.772	3.26856	0.0847899
O00468	Agrin	AGRN	High	35	56	171	56	217.2	1.986	2.7	2.771	1.455	2.349	2.551	0.921	0.981	1.329	0.25	0.185	0.254	0.291	0.297	0.399	0.124	0.131	0.15	8.18981	3.23155e-08
O00170	AH receptor-interacting protein	AIP	High	53	15	43	15	37.6	0.554	0.474	0.436	1.086	1.065	0.929	0.859	0.825	0.884	0.892	0.97	0.888	1.278	1.416	1.27	1.148	1.097	1.166	-1.42365	0.000376667
O43572	A-kinase anchor protein 10, mitochondrial	AKAP10	High	12	5	6	5	73.8	0.777	0.741	0.82	0.949	0.859	0.992	1.208	1.023	1.167	1.144	1.004	1.069	0.982	1.335	1.033	1.18	0.972	1.135	-1.1544	0.0476779
Q9UKA4	A-kinase anchor protein 11	AKAP11	High	1	2	3	2	210.4	0.725	0.912	0.903	0.845	0.755	0.736	0.589	0.714	0.689	0.968	0.443	0.099	0.739	1.203	1.417	1.115	0.757	1.076	-1.13818	0.856446
Q02952	A-kinase anchor protein 12	AKAP12	High	44	55	110	55	191.4	0.259	0.294	0.287	1.79	2.021	1.367	1.879	1.913	2.051	0.187	0.224	0.203	0.923	1.114	0.555	1.465	1.416	1.542	1.55473	0.000427107
Q12802	A-kinase anchor protein 13	AKAP13	High	9	16	25	16	307.4	0.478	0.48	0.427	1.434	1.434	1.121	1.011	1.017	0.967	0.724	0.717	0.613	1.513	1.776	1.171	1.096	1.183	1.048	-1.17589	0.00455901
Q02040	A-kinase anchor protein 17A	AKAP17A	High	4	3	5	3	80.7	1.431	1.133	1.304	0.243	0.229	0.396	0.449	0.611	0.641	1.234	1.105	1.492	1.218	0.959	1.352	1.679	1.794	1.737	-1.95277	0.00543025
Q9Y2D5	A-kinase anchor protein 2	AKAP2	High	33	23	45	23	94.6	0.674	0.76	0.661	0.439	0.408	0.398	0.825	0.864	0.78	2.338	2.702	2.553	0.654	0.734	0.617	1.257	1.334	1.112	-2.28972	0.00100324
P24588	A-kinase anchor protein 5	AKAP5	High	18	6	8	6	47.1	0.295	0.2	0.226	1.681	1.89	1.399	1.906	1.537	1.962	0.253	0.194	0.266	0.963	0.943	0.677	1.338	1.019	1.173	1.62555	0.00695439
O43823	A-kinase anchor protein 8	AKAP8	High	6	3	5	3	76.1	1.272	1.071	1.178	0.3	0.293	0.615	0.522	0.653	0.714	1.123	1.07	1.201	1.306	1.065	1.42	1.474	1.569	1.709	-1.80372	0.0074421
Q99996	A-kinase anchor protein 9	AKAP9	High	5	17	19	17	452.7	1.211	1.14	1.218	0.473	0.503	0.61	0.642	0.678	0.791	2.031	2.353	2.147	0.977	1.059	1.241	1.283	1.284	1.252	-1.87545	7.31828e-08
Q9NRG9	Aladin	AAAS	High	16	6	11	6	59.5	0.542	0.585	0.545	1.009	0.728	0.89	1.019	1.118	0.906	0.812	0.711	0.734	1.467	1.342	1.318	1.156	1.443	1.126	-1.37687	0.000170038
P49588	Alanine--tRNA ligase, cytoplasmic	AARS	High	42	39	111	39	106.7	0.801	0.873	0.85	0.917	0.858	0.803	0.77	0.793	0.745	1.149	1.264	1.256	1.152	1.172	1.25	1.129	1.196	1.173	-1.44953	2.13072e-07
Q9BTE6	Alanyl-tRNA editing protein Aarsd1	AARSD1	High	33	11	16	11	45.5	0.374	0.372	0.349	0.846	0.868	0.729	0.584	0.612	0.647	0.932	0.998	0.921	1.48	1.477	1.649	1.163	1.172	1.305	-2.06226	1.00467e-06
P11766	Alcohol dehydrogenase class-3	ADH5	High	29	12	30	12	39.7	1.332	1.839	1.642	0.984	0.984	0.929	0.865	0.892	0.837	1.072	1.349	1.211	1.058	1.127	1.112	1.033	1.066	0.98	1.02958	0.917382
P47895	Aldehyde dehydrogenase family 1 member A3	ALDH1A3	High	36	17	29	14	56.1	0.526	0.584	0.571	1.647	1.558	0.986	0.9	0.719	0.785	0.544	0.529	0.443	2.011	2.175	1.423	1.114	0.932	1.01	-1.23018	0.0703244
Q8IZ83	Aldehyde dehydrogenase family 16 member A1	ALDH16A1	High	18	12	27	12	85.1	1.218	1.239	1.166	1.093	1.153	1.186	1.413	1.174	1.346	0.7	0.704	0.592	0.889	0.884	0.784	1.304	1.134	1.206	1.34049	0.00351137
P51648	Aldehyde dehydrogenase family 3 member A2	ALDH3A2	High	12	6	7	6	54.8	0.895	0.515	1.247	0.956	1.745	1.13	0.565	0.815	0.985	1.019	0.991	0.92	1.747	1.724	2.105	0.92	1.079	0.957	-1.2947	0.0463204
P30837	Aldehyde dehydrogenase X, mitochondrial	ALDH1B1	High	20	12	23	9	57.2	1.078	0.858	0.904	0.533	0.415	0.544	0.497	0.574	0.524	1.784	1.36	1.624	1.117	1.08	1.306	1.331	1.783	1.427	-2.16163	8.64734e-06
P05091	Aldehyde dehydrogenase, mitochondrial	ALDH2	High	50	22	44	19	56.3	0.939	0.709	0.734	0.535	0.409	0.483	0.574	0.692	0.489	1.926	1.543	1.516	1.107	0.992	1.091	1.443	1.883	1.375	-2.31416	2.84015e-08
P14550	Aldo-keto reductase family 1 member A1	AKR1A1	High	35	10	17	10	36.6	0.899	1.793	1.366	0.844	0.91	0.829	0.778	0.832	0.959	0.968	1.109	0.916	1.058	1.081	0.953	1.371	1.207	1.201	-1.07101	0.403903
P15121	Aldo-keto reductase family 1 member B1	AKR1B1	High	64	17	78	17	35.8	0.718	0.842	0.611	1.515	1.437	1.03	0.828	0.795	0.725	1.178	1.185	1.096	1.211	1.25	0.94	0.917	0.868	0.804	-1.11152	0.174094
O60218	Aldo-keto reductase family 1 member B10	AKR1B10	High	5	2	8	2	36	1.82	2.632	2.615	0.429	0.498	0.589	0.699	1.106	1.008	0.518	0.548	0.5	1.034	1.034	0.723	1.636	1.836	1.557	1.21415	0.793135
P05187	Alkaline phosphatase, placental type	ALPP	High	7	2	4	2	57.9	0.411	0.192	0.558	0.766	1.064	1.18	2.121	2.182	2.654	0.302	0.407	0.273	0.62	0.767	0.746	1.79	1.921	1.883	1.27776	0.151696
O00116	Alkyldihydroxyacetonephosphate synthase, peroxisomal	AGPS	High	46	23	48	23	72.9	0.496	0.398	0.387	0.841	0.572	0.61	0.831	0.905	0.668	1.14	0.917	1.072	1.626	1.326	1.237	1.534	1.89	1.485	-2.14208	5.0664e-08
Q6NUM9	All-trans-retinol 13,14-reductase	RETSAT	High	20	11	15	11	66.8	0.46	0.46	0.455	0.763	0.645	0.804	0.729	0.668	0.599	0.949	0.854	0.885	1.755	1.604	1.912	1.117	1.33	1.109	-2.06251	6.16429e-07
Q6PD74	Alpha- and gamma-adaptin-binding protein p34	AAGAB	High	17	5	11	5	34.6	0.413	0.355	0.377	1.325	1.304	0.985	0.799	0.803	0.793	0.971	1.081	0.924	1.461	1.551	1.319	1.026	1.108	1.044	-1.46561	0.00505469
Q9BYC5	Alpha-(1,6)-fucosyltransferase	FUT8	High	33	17	36	17	66.5	2.2	1.57	1.517	1.121	1.116	1.055	1.438	1.194	1.078	0.689	0.493	0.666	0.866	0.803	0.842	0.842	0.821	0.753	1.81387	0.0016212
Q5VST6	Alpha/beta hydrolase domain-containing protein 17B	ABHD17B	High	24	7	10	6	32.2	3.014	1.978	1.773	0.845	0.851	0.946	1.376	1.289	1.17	1.174	1.266	1.286	0.709	0.673	0.683	0.953	0.754	0.818	1.59235	0.000585305
P26572	Alpha-1,3-mannosyl-glycoprotein 2-beta-N-acetylglucosaminyltransferase	MGAT1	High	29	12	22	12	50.8	3.257	2.143	2.154	0.9	0.969	0.967	1.404	1.233	1.123	0.962	0.91	0.959	1.104	1.098	0.848	1.364	0.766	0.856	1.5958	0.0461218
Q9UQ53	Alpha-1,3-mannosyl-glycoprotein 4-beta-N-acetylglucosaminyltransferase B	MGAT4B	High	5	2	3	2	63.2	3.727	2.577	2.62	1.04	1.111	1.383	1.004	1.064	0.971	0.788	0.692	0.817	0.936	0.968	1.081	0.743	0.735	0.622	2.0993	0.00972669
Q10469	Alpha-1,6-mannosyl-glycoprotein 2-beta-N-acetylglucosaminyltransferase	MGAT2	High	26	9	14	9	51.5	2.711	1.763	1.778	1.176	1.163	1.214	1.325	1.189	1.176	0.901	0.731	0.844	0.969	0.762	0.904	0.718	0.716	0.697	1.86344	0.00027191
P04217	Alpha-1B-glycoprotein	A1BG	Medium	2	1	4	1	54.2	2.394	2.432	2.965	0.024	0.01	0.015	0.034	0.013	0.031	5.621	4.159	5.715	0.01	0.01	0.01	0.01	0.03	0.01	-1.96704	0.775354
Q13424	Alpha-1-syntrophin	SNTA1	High	4	2	7	1	53.9	1.23	0.852	0.579	0.595	0.698	0.661	1.329	1.294	1.207	1.629	1.877	1.705	0.684	0.954	0.974	1.56	1.662	1.674	-1.5061	0.00417613
P08697	Alpha-2-antiplasmin O	SERPINF2	High	2	1	4	1	54.5	2.348	2.9	3.309	1.344	1.444	1.646	1.292	1.379	1.501	0.677	0.559	0.582	0.661	0.663	0.716	0.609	0.545	0.467	3.13251	3.05301e-05
P02765	Alpha-2-HS-glycoprotein	AHSG	High	7	4	39	4	39.3	3.552	4.275	5.07	0.793	0.911	1.03	1.852	1.567	1.601	0.446	0.291	0.471	0.572	0.696	0.386	0.457	0.644	0.367	4.76928	0.00130736
P01023	Alpha-2-macroglobulin	A2M	High	4	8	42	6	163.2	1.4	0.954	2.931	2.656	6.555	3.819	0.26	0.604	0.813	0.053	0.031	0.032	0.034	0.07	0.037	0.02	0.015	0.026	62.8679	2.38746e-07
P30533	Alpha-2-macroglobulin receptor-associated protein	LRPAP1	High	36	13	19	13	41.4	0.687	0.445	0.607	0.482	0.467	0.515	0.566	0.557	0.466	2.112	1.903	1.935	1.159	1.401	1.56	1.166	0.948	1.024	-2.75626	5.49503e-06
P12814	Alpha-actinin-1	ACTN1	High	65	61	304	36	103	0.359	0.377	0.308	0.986	0.888	0.907	1.153	1.148	1.003	1.063	1.111	0.911	0.992	1.016	0.952	1.688	1.726	1.682	-1.56277	0.00788939
P35609	Alpha-actinin-2	ACTN2	High	16	16	72	1	103.8	0.324	0.32	0.29	1.178	0.877	0.959	1.101	1.023	1.093	1.217	1.113	1.13	1.153	0.972	0.841	1.419	1.392	1.327	-1.47439	0.0354386
O43707	Alpha-actinin-4	ACTN4	High	66	70	325	48	104.8	0.387	0.439	0.369	1.001	0.889	0.908	1.097	1.067	0.935	1.292	1.334	1.184	0.947	0.913	0.858	1.577	1.449	1.47	-1.55443	0.0210895
P35611	Alpha-adducin	ADD1	High	25	15	31	14	80.9	0.629	0.617	0.559	1.555	1.714	1.28	1.288	1.189	1.321	0.774	0.824	0.767	1.156	1.314	1.014	1.04	0.983	1.075	1.13468	0.463018
P49419	Alpha-aminoadipic semialdehyde dehydrogenase	ALDH7A1	High	44	23	56	23	58.5	0.848	0.864	0.787	0.782	0.733	0.742	0.723	0.811	0.724	1.233	1.188	1.257	1.193	1.236	1.266	1.263	1.48	1.395	-1.64115	8.14791e-07
P61163	Alpha-centractin	ACTR1A	High	48	18	56	11	42.6	0.718	0.776	0.742	0.808	0.843	0.805	0.887	0.867	0.954	1.062	1.118	1.048	1.213	1.334	1.396	1.248	1.293	1.24	-1.48	4.92402e-07
P06733	Alpha-enolase	ENO1	High	64	28	180	26	47.1	0.504	0.494	0.405	1.931	1.913	1.426	1.096	1.016	0.978	0.793	0.724	0.607	1.165	1.102	0.785	1.162	0.927	0.982	1.18382	0.735251
Q16706	Alpha-mannosidase 2	MAN2A1	High	23	21	36	21	131.1	3.569	1.999	2.261	1.269	1.131	1.246	1.463	1.305	1.285	0.978	0.749	0.944	0.848	0.766	0.759	0.823	0.918	0.737	2.06434	0.000281632
Q9NTJ4	Alpha-mannosidase 2C1	MAN2C1	High	1	1	3	1	115.8	0.389	0.244	0.231	1.735	1.762	1.627	0.768	0.873	0.725	0.565	0.631	0.635	1.773	2.048	1.8	0.929	0.946	0.682	-1.19811	0.045679
Q9NVD7	Alpha-parvin	PARVA	High	31	14	33	12	42.2	0.358	0.376	0.334	1.702	1.701	1.249	1.08	1.136	1.075	0.603	0.713	0.63	1.277	1.42	1.074	1.101	1.06	1.059	1.00828	0.344641
P54920	Alpha-soluble NSF attachment protein	NAPA	High	57	18	41	18	33.2	0.905	0.965	0.843	1.353	1.286	1.195	1.437	1.416	1.444	0.666	0.705	0.66	0.896	0.904	0.821	1.312	1.161	1.229	1.29806	5.85454e-05
P40222	Alpha-taxilin	TXLNA	High	49	26	56	26	61.9	0.613	0.481	0.544	0.787	0.697	0.732	0.953	0.921	0.945	1.072	1.135	1.136	1.258	1.272	1.253	1.369	1.272	1.381	-1.67061	1.79976e-05
Q9BTX7	Alpha-tocopherol transfer protein-like	TTPAL	High	8	2	3	2	38.5	1.042	0.807	0.821	0.891	0.91	0.874	1.37	1.401	1.403	1.008	0.871	0.792	0.953	0.845	0.758	1.296	1.505	1.486	1.00053	0.779005
Q96Q42	Alsin	ALS2	High	2	2	3	2	183.5	0.784	0.673	0.621	1.186	1.03	1.406	0.816	0.895	0.876	1.295	1.593	1.59	1.267	2.428	1.956	0.997	1.578	0.724	-1.62037	0.00783992
Q06203	Amidophosphoribosyltransferase	PPAT	High	23	10	15	10	57.4	1.245	1.288	1.283	1.043	0.94	0.849	0.729	0.739	0.765	1.433	1.819	1.77	1.058	1.066	1.039	0.931	0.99	1.01	-1.25166	0.000298333
P21397	Amine oxidase [flavin-containing] A	MAOA	High	32	15	24	15	59.6	0.764	0.756	0.842	0.364	0.232	0.273	0.63	0.734	0.591	1.493	1.097	0.98	0.981	0.855	0.837	1.882	2.582	2.096	-2.46876	0.000181457
Q12904	Aminoacyl tRNA synthase complex-interacting multifunctional protein 1	AIMP1	High	70	19	45	19	34.3	0.675	0.703	0.695	0.801	0.763	0.839	0.975	0.928	0.874	1.106	1.218	1.109	1.097	1.166	1.047	1.395	1.313	1.277	-1.47911	2.38522e-06
Q13155	Aminoacyl tRNA synthase complex-interacting multifunctional protein 2	AIMP2	High	28	8	30	8	35.3	1.274	1.236	1.307	0.644	0.596	0.745	0.628	0.713	0.672	1.751	1.598	1.948	1.017	1.026	1.19	0.973	1.041	1.038	-1.48202	5.03606e-07
Q03154	Aminoacylase-1	ACY1	High	13	5	10	5	45.9	0.965	1.382	1.152	1.655	1.472	1.421	1.39	1.052	1.233	0.883	0.913	0.581	1.133	1.024	0.88	1.208	1.016	1.004	1.3564	0.0021838
Q9H4A4	Aminopeptidase B	RNPEP	High	33	21	42	21	72.5	1.038	1.404	1.206	1.125	1.143	1.061	0.983	0.996	1.023	1.066	1.184	0.956	1.043	1.103	0.94	1.115	1.126	1.119	1.03388	0.509718
Q01433	AMP deaminase 2	AMPD2	High	31	23	45	22	100.6	1	1.102	0.993	1.161	1.199	1.138	0.963	0.889	0.935	0.901	0.928	0.879	1.084	1.1	1.041	1.007	0.951	0.96	1.05977	0.0762918
Q01432	AMP deaminase 3	AMPD3	High	4	3	6	2	88.8	0.791	0.833	0.688	1.012	0.836	0.973	0.679	0.7	0.665	1.655	1.609	1.268	1.668	1.489	1.53	0.898	0.802	0.708	-1.62004	0.000480368
P49418	Amphiphysin	AMPH	High	12	6	6	5	76.2	0.093	0.155	0.086	1.422	1.11	1.093	1.613	1.329	1.477	0.234	0.242	0.078	1.2	1.252	0.965	2.058	1.839	1.891	-1.16484	0.0996848
Q7Z5R6	Amyloid beta A4 precursor protein-binding family B member 1-interacting protein	APBB1IP	High	7	5	6	4	73.1	0.312	0.332	0.287	1.196	1.266	0.961	1.141	1.048	1.035	0.31	0.297	0.361	0.568	0.66	0.608	0.509	0.51	0.473	1.76397	0.00843276
Q99767	Amyloid-beta A4 precursor protein-binding family A member 2	APBA2	High	3	1	2	1	82.5	0.181	0.3	0.265	1.282	1.357	1.057	1.603	1.337	1.274	0.153	0.241	0.557	1.553	1.806	1.425	1.46	1.616	1.452	-1.18565	0.162139
Q92870	Amyloid-beta A4 precursor protein-binding family B member 2	APBB2	High	8	4	6	4	83.3	1.073	0.76	0.697	1.462	1.431	1.179	1.096	1.068	1.164	1.717	1.727	0.838	0.936	1.163	0.787	0.927	0.92	0.999	-1.00846	0.968149
P05067	Amyloid-beta precursor protein	APP	High	41	29	87	28	86.9	2.827	3.619	4.335	0.744	1.175	1.862	0.598	0.744	1.189	0.459	0.483	0.458	0.997	1.191	0.968	0.374	0.296	0.377	3.05069	0.0101293
Q06481	Amyloid-like protein 2	APLP2	High	34	24	64	23	86.9	3.047	2.846	4.77	0.948	1.164	1.506	1.614	1.362	1.817	0.57	0.505	0.445	0.573	0.676	0.697	0.611	0.516	0.504	3.7422	0.000405128
Q8TCF1	AN1-type zinc finger protein 1	ZFAND1	High	12	3	4	3	30.8	0.675	0.625	0.591	1.069	1.049	0.833	1.005	0.86	1.018	1.406	1.507	0.571	0.793	1.029	0.705	0.954	0.907	1.039	-1.15353	0.382823
Q6FI81	Anamorsin	CIAPIN1	High	31	10	20	10	33.6	0.468	0.449	0.524	1.301	1.272	0.994	1.126	1.183	1.026	1.194	1.273	1.256	0.996	1.065	0.886	1.089	1.144	1.153	-1.20532	0.179036
Q9H1A4	Anaphase-promoting complex subunit 1	ANAPC1	High	11	16	23	16	216.4	1.481	1.451	1.703	0.702	0.593	0.749	0.66	0.664	0.683	1.364	1.398	1.622	1.164	1.037	1.194	0.913	0.957	0.962	-1.22162	0.0136558
Q9UJX6	Anaphase-promoting complex subunit 2	ANAPC2	High	7	5	7	5	93.8	1.487	1.421	1.716	0.764	0.724	0.833	0.706	0.812	0.817	1.371	1.444	1.534	0.979	0.932	1.152	0.769	0.909	0.758	-1.06121	0.150964
Q9UJX4	Anaphase-promoting complex subunit 5	ANAPC5	High	13	9	12	9	85	1.715	1.476	1.915	0.549	0.617	0.75	0.63	0.778	0.755	1.647	1.687	1.777	1.167	1.084	1.297	0.934	1.026	0.954	-1.25999	0.0108336
Q9UJX3	Anaphase-promoting complex subunit 7	ANAPC7	High	23	12	20	12	66.8	1.367	1.537	1.623	0.69	0.607	0.8	0.706	0.734	0.701	1.203	1.241	1.338	1.107	1.077	1.2	1.045	1.034	1.025	-1.17171	0.0610073
Q9Y679	Ancient ubiquitous protein 1	AUP1	High	18	9	16	9	45.8	0.412	0.364	0.386	0.727	0.562	0.683	1.206	1.141	0.952	0.885	0.781	0.864	1.352	1.246	1.262	1.669	1.75	1.546	-1.76512	5.57337e-06
Q9NVV5	Androgen-induced gene 1 protein	AIG1	High	7	2	5	2	28.2	0.451	0.509	0.44	1.013	0.707	0.848	0.568	0.736	0.536	1.242	0.534	0.023	1.253	1.55	1.879	0.794	0.804	0.872	-1.54115	0.825498
Q13685	Angio-associated migratory cell protein	AAMP	High	9	3	5	3	46.7	1.111	1.173	1.255	0.995	0.879	0.849	0.892	0.805	0.843	1.34	1.345	1.48	1.237	1.116	1.056	1.267	1.334	1.166	-1.28846	0.00013929
Q4VCS5	Angiomotin	AMOT	High	1	1	4	1	118	1.941	2.192	2.354	0.576	0.777	0.748	0.838	0.789	1.053	0.386	0.428	0.365	1.604	1.598	1.405	1.575	1.486	1.478	1.09133	0.760541
Q9Y2J4	Angiomotin-like protein 2	AMOTL2	High	8	5	7	5	85.7	0.539	0.489	0.434	0.811	0.924	0.841	0.813	0.872	0.823	1.303	1.592	1.384	1.013	1.118	0.981	0.953	1.032	0.915	-1.57211	0.01595
Q9UKU9	Angiopoietin-related protein 2	ANGPTL2	High	9	4	5	4	57.1	2.736	3.146	3.312	0.413	0.557	1.042	0.719	0.782	1.058	1.327	0.712	1.314	0.574	0.788	1.017	0.529	0.524	0.717	1.83484	0.0784493
Q9BY76	Angiopoietin-related protein 4	ANGPTL4	High	20	7	13	7	45.2	1.486	1.928	1.379	1.2	1.471	1.475	1.389	1.444	1.783	0.369	0.335	0.258	0.907	1.087	0.802	0.97	0.897	0.952	2.06097	0.00325448
Q9NQW6	Anillin	ANLN	High	48	54	113	54	124.1	0.573	0.554	0.564	0.459	0.46	0.466	0.559	0.605	0.608	2.415	2.687	3.108	0.733	0.807	0.744	0.913	1	0.967	-2.75866	0.00156579
P04920	Anion exchange protein 2	SLC4A2	High	23	19	32	19	136.9	1.513	0.959	0.927	1.21	1.384	1.353	2.149	1.896	1.909	0.235	0.201	0.125	0.674	0.679	0.522	1.242	1.066	1.03	2.30343	0.000751916
Q9P0K7	Ankycorbin	RAI14	High	45	45	77	44	110	0.459	0.436	0.421	1.073	1.008	0.873	1.016	1.021	1.045	0.837	0.937	0.887	1.254	1.337	1.195	1.293	1.219	1.358	-1.40329	0.00121141
Q8N961	Ankyrin repeat and BTB/POZ domain-containing protein 2	ABTB2	High	8	7	12	7	113.6	0.823	0.792	0.631	1.201	1.103	1.019	0.961	0.947	0.939	1.428	1.498	1.445	1.066	1.021	1.102	0.871	0.894	0.998	-1.22659	0.140049
Q9P2G1	Ankyrin repeat and IBR domain-containing protein 1	ANKIB1	High	11	8	13	8	121.9	1.241	1.272	0.739	1.35	1.575	1.442	1.602	1.526	1.78	2.054	2.028	1.811	0.848	0.863	0.605	0.802	0.804	0.808	1.17923	0.307184
Q8IWZ3	Ankyrin repeat and KH domain-containing protein 1	ANKHD1	High	7	16	24	8	269.3	2.949	1.821	2.498	0.542	0.629	0.805	0.513	0.482	0.565	0.908	1.176	1.4	1.055	0.876	0.623	0.651	0.707	0.38	1.3894	0.502849
Q92625	Ankyrin repeat and SAM domain-containing protein 1A	ANKS1A	High	20	17	24	17	123	0.464	0.48	0.467	1.162	1.146	0.841	1.189	1.184	1.312	0.736	0.763	0.642	1.211	1.388	1.013	1.246	1.177	1.343	-1.15452	0.0144139
Q9H8Y5	Ankyrin repeat and zinc finger domain-containing protein 1	ANKZF1	High	8	5	5	5	80.9	0.742	0.572	0.752	0.814	0.654	0.815	0.613	0.745	0.548	1.14	1.257	1.139	1.193	1.235	1.254	1.087	1.075	1.13	-1.68026	8.21279e-06
Q8IZ07	Ankyrin repeat domain-containing protein 13A	ANKRD13A	High	16	6	8	6	67.6	0.897	0.742	0.685	1.084	1.327	0.968	1.548	1.474	1.545	1.214	1.365	1.118	1	0.949	0.82	1.454	1.314	1.408	-1.03622	0.587566
Q8N6S4	Ankyrin repeat domain-containing protein 13C	ANKRD13C	High	3	2	3	2	60.8	0.841	0.956	0.672	1.258	1.092	1.395	1.32	1.307	1.799	0.873	0.683	0.144	0.805	0.741	0.603	0.838	0.735	0.887	1.68648	0.00384727
Q6ZTN6	Ankyrin repeat domain-containing protein 13D	ANKRD13D	High	3	1	2	1	58.4	0.89	0.628	0.611	1.401	1.401	1.148	1.349	1.428	1.422	1.113	1.249	1.188	1.216	0.996	0.829	1.408	1.41	1.257	-1.03775	0.573448
O75179	Ankyrin repeat domain-containing protein 17	ANKRD17	High	9	19	34	11	274.1	0.693	0.582	0.713	0.844	0.846	0.82	0.742	0.887	0.829	1.025	1.233	1.128	1.138	1.345	1.128	1.219	1.134	1.158	-1.51064	3.33102e-05
Q9UPS8	Ankyrin repeat domain-containing protein 26	ANKRD26	High	4	5	8	4	196.3	0.341	0.305	0.35	1.496	1.43	1.346	1.522	1.372	1.544	0.781	0.701	0.769	0.926	1.058	0.878	1.398	1.15	1.393	1.07201	0.613436
Q96NW4	Ankyrin repeat domain-containing protein 27	ANKRD27	High	3	2	3	2	116.9	1.026	0.573	0.643	0.914	0.834	0.844	0.853	0.975	0.966	1.234	1.292	1.135	1.373	1.341	1.586	0.938	1.021	1.201	-1.45792	0.00241666
Q9BXX3	Ankyrin repeat domain-containing protein 30A	ANKRD30A	Medium	1	1	2	1	158.7	0.803	0.837	0.763	0.55	0.565	0.592	0.559	0.494	0.517	1.324	1.641	1.456	1.204	1.255	1.523	1.16	1.084	1.167	-2.07993	1.03915e-07
P0C6C1	Ankyrin repeat domain-containing protein 34C	ANKRD34C	High	3	1	8	1	58.2	2.312	2.386	2.975	0.039	0.01	0.044	0.01	0.01	0.051	5.646	3.846	5.136	0.01	0.071	0.049	0.054	0.01	0.054	-1.89818	0.17764
Q9ULJ7	Ankyrin repeat domain-containing protein 50	ANKRD50	High	11	12	14	12	155.8	0.919	0.821	0.774	1.102	1.077	1.154	0.778	0.782	0.75	1.272	1.329	1.579	1.189	1.23	1.338	0.746	0.817	0.781	-1.26039	0.032075
Q53LP3	Ankyrin repeat domain-containing protein SOWAHC	SOWAHC	High	16	5	6	5	55.6	0.932	0.922	0.906	1.116	1.094	1.13	1.306	1.097	1.306	0.761	0.931	0.959	0.988	1.399	0.831	1.463	1.2	1.095	1.01891	0.601265
Q01484	Ankyrin-2	ANK2	High	2	7	9	6	433.4	0.313	0.458	0.388	0.485	0.623	0.355	0.486	0.382	0.358	0.368	0.19	0.662	0.665	0.486	0.804	0.567	0.429	0.7	-1.26585	0.316907
P04083	Annexin A1	ANXA1	High	57	21	102	21	38.7	0.748	0.546	0.602	1.211	1.079	1.073	1.236	1.265	1.162	1.622	1.149	1.683	0.85	0.745	0.728	1.174	0.979	1.213	-1.13685	0.508855
P50995	Annexin A11	ANXA11	High	34	21	82	21	54.4	1.705	1.071	0.966	1.332	1.403	1.504	2.069	1.892	1.835	0.642	0.573	0.627	0.71	0.676	0.712	1.003	0.802	0.873	2.08175	6.15055e-07
P07355	Annexin A2	ANXA2	High	71	34	310	34	38.6	0.375	0.318	0.298	1.371	1.253	1.274	1.115	1.174	1.045	0.997	0.863	0.918	1.178	1.154	1.196	1.308	1.032	1.311	-1.21087	0.0937645
P12429	Annexin A3	ANXA3	High	47	17	38	17	36.4	0.673	0.514	0.474	1.529	1.362	1.253	1.343	1.481	1.409	1.052	1.101	0.998	0.912	0.859	0.702	1.199	1.1	1.207	1.09945	0.918117
P09525	Annexin A4	ANXA4	High	50	23	68	23	35.9	0.663	0.447	0.411	1.704	1.519	1.634	1.708	1.677	1.451	0.512	0.395	0.336	0.899	0.858	0.859	1.177	0.825	1.022	1.62923	0.000331241
P08758	Annexin A5	ANXA5	High	52	22	117	22	35.9	0.574	0.399	0.372	1.845	1.57	1.636	1.343	1.424	1.302	0.784	0.577	0.622	1.014	0.805	0.794	1.169	0.91	1.12	1.34253	0.313886
P08133	Annexin A6	ANXA6	High	66	52	238	52	75.8	0.557	0.391	0.352	1.516	1.252	1.53	1.714	1.766	1.557	0.646	0.571	0.577	0.871	0.779	0.811	1.316	1.001	1.232	1.36276	0.220307
P20073	Annexin A7	ANXA7	High	37	19	92	19	52.7	1.853	1.214	1.2	1.178	1.116	1.153	1.598	1.485	1.312	0.639	0.575	0.605	0.851	0.771	0.809	1.045	0.895	0.976	1.68979	0.000251515
Q5VT79	Annexin A8-like protein 1	ANXA8L1	High	24	6	13	6	36.9	0.76	0.595	0.393	1.611	1.462	0.982	0.878	0.817	0.861	1.763	1.85	1.547	1.319	1.184	0.851	0.894	0.817	0.913	-1.33246	0.161063
Q9NW15	Anoctamin-10	ANO10	High	16	11	24	11	76.3	0.494	0.43	0.422	0.886	0.639	0.727	0.798	0.861	0.611	1.053	0.94	0.974	1.558	1.32	1.403	1.337	1.512	1.277	-1.93831	8.32628e-08
Q4KMQ2	Anoctamin-6	ANO6	High	26	23	57	23	106.1	0.896	0.643	0.525	1.503	1.505	1.215	1.352	1.31	1.305	0.987	1.04	1.007	1.073	1.094	0.915	0.989	0.903	1.004	1.13782	0.589591
P23352	Anosmin-1	ANOS1	High	29	20	37	20	76.1	2.296	3.038	2.829	1.585	1.954	2.368	1.637	1.666	2.158	0.14	0.136	0.14	0.301	0.314	0.314	0.256	0.226	0.258	9.36739	1.69438e-06
Q9H6X2	Anthrax toxin receptor 1	ANTXR1	High	22	12	20	10	62.7	2.352	1.451	1.332	1.557	1.756	2.062	1.758	1.43	1.773	0.443	0.468	0.489	0.769	0.964	0.882	0.543	0.562	0.607	2.70141	9.8835e-06
P58335	Anthrax toxin receptor 2	ANTXR2	High	19	12	23	10	53.6	1.87	1.016	0.928	1.311	1.46	1.573	1.819	1.617	1.611	0.564	0.637	0.593	0.763	0.702	0.767	0.908	0.843	0.825	2.00015	1.5687e-05
Q03518	Antigen peptide transporter 1	TAP1	High	24	12	29	12	87.2	0.42	0.351	0.38	0.813	0.634	0.679	0.735	0.824	0.589	1.367	1.177	1.355	1.67	1.593	1.647	1.328	1.401	1.275	-2.36184	9.19038e-06
Q03519	Antigen peptide transporter 2	TAP2	High	17	12	23	12	75.6	0.397	0.265	0.299	0.789	0.577	0.653	0.714	0.778	0.571	1.271	1.181	1.114	1.639	1.49	1.545	1.362	1.384	1.263	-2.42891	1.76502e-05
P01008	Antithrombin-III	SERPINC1	High	11	8	41	8	52.6	3.5	4.317	4.88	0.787	0.986	1.03	1.105	1.31	1.284	0.356	0.368	0.289	0.588	0.728	0.432	0.824	0.836	0.733	3.72507	0.0114731
Q10567	AP-1 complex subunit beta-1	AP1B1	High	34	37	91	16	104.6	0.989	0.925	0.898	1.106	1.1	0.989	1.087	1.059	1.138	0.983	1.012	0.95	1.028	1.092	0.905	1.262	1.149	1.402	-1.05295	0.204173
O43747	AP-1 complex subunit gamma-1	AP1G1	High	25	18	41	18	91.3	0.946	0.957	0.948	1.041	0.989	1.028	1.055	1.076	0.99	0.772	0.802	0.76	1.313	1.309	1.385	1.172	1.101	1.208	-1.08771	0.424698
O75843	AP-1 complex subunit gamma-like 2	AP1G2	High	21	15	27	15	87.1	0.7	0.725	0.631	1.369	1.282	1.212	0.8	0.797	0.867	0.634	0.65	0.577	1.706	1.83	1.805	0.877	0.867	1.008	-1.1874	0.116974
Q9BXS5	AP-1 complex subunit mu-1	AP1M1	High	43	15	30	15	48.6	0.658	0.666	0.622	1.083	1.046	1.021	1.119	1.026	1.065	0.795	0.788	0.537	1.12	1.19	1.137	1.209	1.13	1.294	-1.10763	0.027178
P61966	AP-1 complex subunit sigma-1A	AP1S1	High	28	5	9	5	18.7	0.851	0.937	0.882	1.148	1.153	1.185	0.987	0.948	0.957	0.875	0.905	0.865	1.283	1.69	1.554	1.152	1.041	1.211	-1.16888	0.0195654
P56377	AP-1 complex subunit sigma-2	AP1S2	High	28	4	8	4	18.6	0.603	0.726	0.765	1.157	1.124	1.031	1.044	0.955	1.056	0.544	0.497	0.556	1.32	1.213	1.381	1.032	0.945	1.059	-1.01016	0.625548
O95782	AP-2 complex subunit alpha-1	AP2A1	High	48	46	135	31	107.5	0.99	1.202	1.049	1.046	1.073	1.018	1.052	1.03	1.067	1.088	1.123	0.908	1.046	1.178	1.062	0.919	0.903	0.962	1.03678	0.266257
O94973	AP-2 complex subunit alpha-2	AP2A2	High	33	29	69	14	103.9	1.077	1.306	1.105	1.008	1.044	1.024	0.949	0.87	0.926	1.258	1.269	1.134	1.11	1.3	1.188	0.94	0.837	0.953	-1.07305	0.062606
P63010	AP-2 complex subunit beta	AP2B1	High	37	39	124	18	104.5	0.865	0.979	0.908	1.178	1.204	1.111	1.119	1.096	1.103	1.071	1.103	0.967	1.033	1.123	1.068	0.927	0.89	1.015	1.0398	0.468686
Q96CW1	AP-2 complex subunit mu	AP2M1	High	51	21	65	21	49.6	1.177	1.471	1.267	1.052	1.149	1.056	0.952	0.924	0.942	1.073	1.074	1.073	1.091	1.233	1.299	0.764	0.749	0.811	1.08978	0.131012
P53680	AP-2 complex subunit sigma	AP2S1	High	43	6	16	6	17	1.06	1.175	1.052	1.178	1.137	1.172	1.14	1.089	1.117	1.141	1.194	1.167	1.021	1.077	1.152	0.897	0.854	0.847	1.08235	0.108121
Q2M2I8	AP2-associated protein kinase 1	AAK1	High	17	13	20	12	103.8	0.761	0.743	0.79	0.984	0.952	0.928	0.765	0.792	0.789	1.095	1.173	1.278	1.246	1.374	1.277	1.158	1.157	1.159	-1.45482	2.79684e-07
O00203	AP-3 complex subunit beta-1	AP3B1	High	31	34	57	34	121.2	0.877	0.901	0.874	0.85	0.82	0.796	0.818	0.814	0.779	1.284	1.324	1.309	1.235	1.242	1.482	0.977	0.962	1.001	-1.43658	6.50868e-05
O14617	AP-3 complex subunit delta-1	AP3D1	High	26	27	49	27	130.1	0.961	0.989	0.889	0.742	0.756	0.805	0.731	0.739	0.724	1.142	1.204	1.232	1.149	1.165	1.284	0.979	0.929	0.987	-1.37282	2.18818e-05
Q9Y2T2	AP-3 complex subunit mu-1	AP3M1	High	31	8	22	7	46.9	1.274	1.262	1.26	0.722	0.679	0.808	0.813	0.778	0.814	1.301	1.343	1.427	1.064	1.193	1.298	1.042	1.048	1.079	-1.28359	0.00208178
P53677	AP-3 complex subunit mu-2	AP3M2	High	8	3	6	2	46.9	1.075	0.682	0.665	0.853	0.833	0.851	0.802	0.906	0.901	1.264	1.31	1.387	1.251	1.35	1.255	1.194	1.007	1.202	-1.48256	0.000395676
Q92572	AP-3 complex subunit sigma-1	AP3S1	High	24	4	9	4	21.7	1.116	0.957	1.105	0.821	0.697	0.851	0.652	0.732	0.718	1.523	1.484	1.488	1.119	1.269	1.415	0.851	0.881	1.008	-1.44306	3.10863e-05
Q96N21	AP-4 complex accessory subunit Tepsin	TEPSIN	High	5	2	5	2	55.1	0.586	0.559	0.622	0.863	0.729	0.81	0.846	0.818	0.804	1.394	1.446	1.009	1.278	1.522	1.506	1.44	1.286	1.162	-1.81452	2.54915e-05
Q9UPM8	AP-4 complex subunit epsilon-1	AP4E1	High	8	8	9	8	127.2	0.799	0.802	0.982	0.866	0.728	0.926	0.745	0.73	0.717	1.357	1.5	1.326	1.211	1.463	1.465	1.375	1.087	1.226	-1.64633	4.21526e-06
O43299	AP-5 complex subunit zeta-1	AP5Z1	High	6	4	6	4	88.5	0.818	0.831	0.46	0.86	0.772	1.089	0.82	0.857	0.694	1.079	1.01	0.997	1.402	1.518	1.672	1.076	0.994	1.114	-1.5084	0.000393454
P04114	Apolipoprotein B-100	APOB	High	2	13	44	13	515.3	5.652	13.532	11.262	0.27	0.225	0.252	0.437	0.432	0.736	0.193	0.421	0.277	0.081	0.088	0.072	0.095	0.113	0.091	22.9196	0.000466877
P02655	Apolipoprotein C-II	APOC2	High	9	1	2	1	11.3	1.449	1.902	1.873	1.322	0.957	1.073	3.471	2.103	2.566	0.578	0.254	0.565	0.419	0.424	0.321	0.437	0.595	0.502	4.08205	1.66428e-05
P02656	Apolipoprotein C-III	APOC3	High	16	1	2	1	10.8	2.55	3.655	3.129	1.086	0.845	1.122	1.784	1.692	1.88	0.176	0.236	0.252	0.605	0.551	0.698	0.839	0.596	0.567	3.92544	0.00293904
P02649	Apolipoprotein E	APOE	High	16	5	27	5	36.1	0.704	1.048	0.835	0.561	0.528	0.517	0.986	1.358	1.234	0.242	0.23	0.208	1.334	1.462	0.801	2.197	2.15	1.92	-1.35684	0.987191
O95445	Apolipoprotein M	APOM	High	22	4	12	4	21.2	3.806	7.983	7.365	0.483	0.574	0.608	0.693	0.684	0.916	0.539	0.619	0.615	0.421	0.493	0.404	0.444	0.585	0.497	5.00585	0.0206016
Q9BZZ5	Apoptosis inhibitor 5	API5	High	20	11	15	11	59	1.465	1.305	1.348	0.574	0.477	0.801	0.765	0.824	0.845	1.059	0.885	1.168	1.015	0.851	1.154	1.082	1.133	1.21	-1.1372	0.170051
Q07812	Apoptosis regulator BAX	BAX	High	45	8	27	8	21.2	0.752	0.681	0.603	1.225	0.961	0.847	0.922	0.945	0.912	0.971	0.843	0.857	1.471	1.338	1.133	1.133	1.35	1.186	-1.31014	1.43548e-06
Q9ULZ3	Apoptosis-associated speck-like protein containing a CARD	PYCARD	High	11	3	5	3	21.6	0.711	0.372	0.617	1.423	1.203	1.177	1.196	1.289	1.15	1.306	1.13	1.015	1.02	0.942	0.936	0.938	0.718	0.806	1.03711	0.897771
O95831	Apoptosis-inducing factor 1, mitochondrial	AIFM1	High	18	9	18	9	66.9	0.671	0.636	0.675	0.263	0.252	0.327	0.376	0.459	0.451	1.919	1.559	1.627	0.935	0.97	1.099	1.282	1.453	1.513	-3.00657	2.81931e-08
Q9BRQ8	Apoptosis-inducing factor 2	AIFM2	High	28	7	16	7	40.5	1.186	0.88	0.992	0.961	0.73	0.825	0.941	0.98	1.006	1.368	1.333	1.538	1.236	1.117	1.169	1.24	1.346	1.237	-1.36266	1.71164e-05
Q13625	Apoptosis-stimulating of p53 protein 2	TP53BP2	High	6	6	8	6	125.5	0.707	0.687	0.593	0.926	0.896	0.747	1.166	1.116	1.168	1.445	1.569	1.719	0.904	0.963	0.898	1.227	1.175	1.177	-1.38359	0.0471301
Q9UKV3	Apoptotic chromatin condensation inducer in the nucleus	ACIN1	High	12	12	17	12	151.8	0.775	0.674	0.81	0.571	0.461	0.622	0.674	0.745	0.678	0.991	0.83	1.342	1.554	1.316	1.386	1.957	2.031	2.378	-2.29368	0.000250811
O14727	Apoptotic protease-activating factor 1	APAF1	High	4	5	8	5	141.7	1.039	1.107	1.111	0.902	0.787	0.874	0.874	0.903	0.845	1.066	1.1	1.057	1.379	1.251	1.41	1.343	1.308	1.272	-1.32504	0.00515895
P29972	Aquaporin-1	AQP1	High	10	2	4	2	28.5	0.601	0.301	0.353	1.166	0.776	0.638	2.796	1.945	2.265	0.415	0.379	0.229	0.433	0.613	0.458	1.995	1.348	1.123	1.55026	0.00736348
Q9Y2X7	ARF GTPase-activating protein GIT1	GIT1	High	34	20	27	17	84.3	0.587	0.579	0.61	1.279	1.288	1.029	1.107	1.07	1.08	0.973	1.045	0.967	1.126	1.331	0.991	1.056	0.957	1.182	-1.11577	0.152501
Q14161	ARF GTPase-activating protein GIT2	GIT2	High	19	16	26	13	84.5	0.364	0.39	0.419	1.57	1.616	1.12	1.201	1.117	1.18	0.643	0.684	0.746	1.275	1.443	0.987	1.072	0.951	1.148	1.00313	0.388725
P53367	Arfaptin-1	ARFIP1	High	31	12	23	12	41.7	1.028	1.016	1	0.882	0.818	0.881	0.735	0.724	0.77	1.354	1.476	1.441	1.19	1.244	1.32	1.063	0.954	1.064	-1.41406	5.35645e-08
P53365	Arfaptin-2	ARFIP2	High	21	6	9	6	37.8	1.342	1.207	1.142	0.623	0.605	0.655	0.567	0.593	0.654	1.717	1.658	1.669	0.943	1.111	0.957	0.933	0.832	0.998	-1.46427	3.12364e-06
Q15057	Arf-GAP with coiled-coil, ANK repeat and PH domain-containing protein 2	ACAP2	High	20	14	24	14	88	0.793	0.894	0.884	1.207	1.388	1.273	0.866	0.857	0.861	0.815	1.052	0.961	1.31	1.343	1.416	1.153	1.158	1.101	-1.14252	0.00699412
Q96P47	Arf-GAP with GTPase, ANK repeat and PH domain-containing protein 3	AGAP3	High	5	4	8	2	95	0.916	0.942	0.714	0.731	0.672	0.657	0.811	0.823	0.767	1.734	2.002	1.73	0.919	1.034	1.057	1.02	1.061	1.076	-1.65406	0.000374677
Q96P48	Arf-GAP with Rho-GAP domain, ANK repeat and PH domain-containing protein 1	ARAP1	High	7	8	10	8	162.1	0.753	0.752	0.619	1.05	0.969	0.935	0.587	0.627	0.577	1.436	1.682	1.35	1.317	1.56	1.308	1.235	1.161	1.007	-1.75513	2.45796e-05
Q8WWN8	Arf-GAP with Rho-GAP domain, ANK repeat and PH domain-containing protein 3	ARAP3	High	5	7	8	7	169.7	0.603	0.529	0.549	1.18	1.062	1.271	0.804	0.864	0.812	1.156	1.219	0.938	1.473	1.398	1.389	1.01	1.097	1.096	-1.40422	0.00171611
Q9ULH1	Arf-GAP with SH3 domain, ANK repeat and PH domain-containing protein 1	ASAP1	High	23	23	41	22	125.4	0.791	0.848	0.736	0.992	0.93	0.886	0.982	0.908	0.945	1.293	1.41	1.311	1.065	1.186	1.08	1.147	1.08	1.119	-1.33337	0.00165561
O43150	Arf-GAP with SH3 domain, ANK repeat and PH domain-containing protein 2	ASAP2	High	19	16	31	15	111.6	1.127	0.903	0.779	1.451	1.505	1.166	1.194	1.112	1.258	0.607	0.662	0.523	1.112	1.387	0.998	1.151	1.054	1.125	1.21766	0.00789208
P05089	Arginase-1	ARG1	High	12	4	10	4	34.7	2.365	2.344	2.577	1.521	1.14	0.941	0.985	3.96	1.057	1.051	1.293	1.384	1.115	0.878	0.954	1.149	1.242	1.107	1.66028	0.0272561
P54136	Arginine--tRNA ligase, cytoplasmic	RARS	High	48	34	85	34	75.3	1.104	1.214	1.238	0.622	0.585	0.663	0.71	0.749	0.704	1.326	1.405	1.338	1.081	1.105	1.239	1.202	1.25	1.161	-1.46357	0.000432047
P04424	Argininosuccinate lyase	ASL	High	18	8	13	8	51.6	3.978	5.516	4.159	0.68	0.622	0.728	0.932	0.896	0.977	0.812	0.758	0.534	0.745	0.632	0.589	0.953	1.047	0.998	2.61573	0.0907069
P00966	Argininosuccinate synthase	ASS1	High	23	11	21	11	46.5	3.001	4.55	4.508	0.622	0.671	0.775	0.81	0.961	1.001	0.63	0.747	0.767	0.598	0.693	0.576	0.835	0.953	0.759	2.57685	0.049559
O95260	Arginyl-tRNA--protein transferase 1	ATE1	High	16	7	9	7	59.1	0.743	0.533	0.591	0.846	0.743	0.841	0.862	0.821	0.984	0.951	0.988	1.003	1.09	1.277	1.178	1.407	1.419	1.453	-1.54595	1.10109e-05
Q6NXE6	Armadillo repeat-containing protein 6	ARMC6	High	35	16	31	16	54.1	0.801	0.66	0.709	0.929	0.839	0.86	0.712	0.816	0.784	1.494	1.506	1.539	1.274	1.249	1.307	1.073	1.205	1.169	-1.66188	3.80775e-05
Q9UH62	Armadillo repeat-containing X-linked protein 3	ARMCX3	High	22	6	9	6	42.5	1.075	0.738	0.89	0.48	0.449	0.582	0.477	0.41	0.383	1.424	1.323	1.462	1.322	1.432	1.577	1.203	1.351	1.279	-2.2562	5.39041e-05
Q5T2E6	Armadillo-like helical domain-containing protein 3	ARMH3	High	10	5	8	5	78.7	0.745	0.853	0.806	1.067	0.982	0.899	1.089	1.073	1.042	0.822	0.936	0.791	0.953	0.976	0.902	0.998	1.04	1.123	1.00176	0.955657
Q8N5I2	Arrestin domain-containing protein 1	ARRDC1	High	18	6	12	6	46	3.039	2.634	2.382	1.201	1.103	1.144	1.173	0.954	1.168	0.539	0.497	0.639	0.409	0.406	0.324	0.446	0.287	0.377	3.77115	7.14635e-07
P36575	Arrestin-C	ARR3	Medium	2	1	3	1	42.8	7.512	8.405	8.459	0.931	1.331	1.304	0.965	1.1	1.109	0.688	0.472	0.674	0.413	0.352	0.319	0.291	0.346	0.23	8.22087	0.000103027
P27540	Aryl hydrocarbon receptor nuclear translocator	ARNT	High	2	1	2	1	86.6	0.589	0.634	0.978	0.608	0.771	0.926	0.779	0.689	0.918	1.171	1.016	1.434	1.166	1.124	1.442	0.807	1.085	1.092	-1.49985	0.000344414
Q5FYB0	Arylsulfatase J	ARSJ	High	3	2	3	2	67.2	2.717	3.033	3.665	0.787	1.087	1.56	0.581	1.134	1.456	0.81	0.731	0.841	0.845	0.87	0.74	0.503	0.767	0.753	2.33528	0.00680562
P08243	Asparagine synthetase [glutamine-hydrolyzing]	ASNS	High	39	19	41	19	64.3	1.384	1.99	1.773	0.751	0.673	0.722	0.656	0.711	0.612	1.539	2.039	1.865	0.939	0.852	0.949	1.001	1.047	0.909	-1.20147	0.00154216
O43776	Asparagine--tRNA ligase, cytoplasmic	NARS	High	41	21	48	21	62.9	0.714	0.973	0.928	0.914	0.883	0.915	0.825	0.815	0.81	0.932	1.205	1.137	1.218	1.327	1.333	1.317	1.29	1.234	-1.41353	8.5088e-06
P17174	Aspartate aminotransferase, cytoplasmic	GOT1	High	28	11	24	11	46.2	0.543	0.549	0.488	1.693	1.499	1.259	1.533	1.41	1.482	0.794	0.655	0.643	0.929	0.823	0.63	1.413	1.191	1.363	1.23872	0.278401
P00505	Aspartate aminotransferase, mitochondrial	GOT2	High	39	17	35	17	47.5	0.672	0.524	0.418	0.379	0.322	0.383	0.562	0.513	0.535	1.455	1.119	1.213	1.286	1.191	1.076	1.763	1.758	1.621	-2.8974	1.74105e-07
P14868	Aspartate--tRNA ligase, cytoplasmic	DARS	High	70	37	135	37	57.1	1.065	1.2	1.156	0.739	0.708	0.787	0.608	0.64	0.611	1.209	1.322	1.278	1.241	1.282	1.442	1.098	1.142	1.085	-1.47711	0.000686264
Q6PI48	Aspartate--tRNA ligase, mitochondrial	DARS2	High	21	12	17	12	73.5	0.62	0.582	0.587	0.698	0.503	0.698	0.579	0.747	0.562	1.081	0.807	0.753	1.529	1.383	1.61	1.5	1.905	1.596	-2.18149	6.84525e-05
Q9ULA0	Aspartyl aminopeptidase	DNPEP	High	17	7	10	7	52.4	1.018	1.262	1.302	1.312	1.111	1.089	0.873	0.916	0.851	1.248	1.306	1.256	0.923	0.892	0.827	0.97	0.907	0.994	1.04408	0.523621
Q12797	Aspartyl/asparaginyl beta-hydroxylase	ASPH	High	31	26	60	26	85.8	0.561	0.495	0.541	0.559	0.55	0.679	0.463	0.479	0.459	1.931	1.577	1.505	1.402	1.616	1.792	0.86	0.936	0.889	-2.61346	1.88508e-06
Q15121	Astrocytic phosphoprotein PEA-15	PEA15	High	60	8	22	8	15	0.436	0.454	0.302	1.272	1.318	1.111	1.216	1.243	1.214	1.503	1.482	1.306	0.852	0.954	0.772	1.013	0.992	0.655	-1.11242	0.499912
Q9UBB4	Ataxin-10	ATXN10	High	27	13	20	13	53.5	0.774	0.765	0.747	0.944	0.803	0.789	0.801	0.843	0.833	1.56	1.614	1.588	1.155	1.105	1.125	1.134	1.175	1.151	-1.59022	0.000229958
Q99700	Ataxin-2	ATXN2	High	10	15	25	13	140.2	1.344	1.656	1.692	0.627	0.635	0.744	0.723	0.716	0.735	1.202	1.401	1.144	0.915	0.995	0.963	0.974	0.962	1.006	-1.07777	0.170513
Q8WWM7	Ataxin-2-like protein	ATXN2L	High	17	17	29	15	113.3	0.828	0.755	0.771	0.642	0.626	0.657	0.64	0.6	0.601	1.113	1.315	1.221	1.118	1.191	1.121	1.035	0.984	1.026	-1.65425	2.37677e-07
P54252	Ataxin-3	ATXN3	High	14	4	11	4	41.2	1.498	1.53	1.688	0.907	0.916	0.676	0.711	0.709	0.946	1.179	1.17	1.3	1.159	1.508	1.16	1.295	1.253	1.059	-1.15677	0.1506
Q8WXF7	Atlastin-1	ATL1	High	17	9	12	8	63.5	0.627	0.589	0.676	0.448	0.42	0.423	0.562	0.707	0.618	1.234	1.021	1.16	1.073	1.094	1.269	1.302	1.243	1.359	-2.1213	2.69369e-06
Q8NHH9	Atlastin-2	ATL2	High	18	8	16	7	66.2	0.836	0.751	0.773	0.598	0.457	0.546	0.871	0.867	0.812	1.374	1.285	1.629	1.143	1.026	1.164	1.386	1.36	1.329	-1.79634	1.31985e-06
Q6DD88	Atlastin-3	ATL3	High	39	20	64	20	60.5	0.938	0.82	0.947	0.61	0.478	0.578	0.571	0.65	0.524	1.578	1.408	1.241	1.329	1.235	1.35	1.08	1.109	1.136	-1.87475	1.38309e-05
P24539	ATP synthase F(0) complex subunit B1, mitochondrial	ATP5PB	High	36	11	24	11	28.9	0.766	0.55	0.568	0.557	0.337	0.365	0.386	0.485	0.362	1.848	1.215	1.596	1.691	1.272	1.254	1.107	1.575	1.08	-2.88803	5.07487e-08
P05496	ATP synthase F(0) complex subunit C1, mitochondrial	ATP5MC1	Medium	5	1	7	1	14.3	0.842	0.574	0.687	0.775	0.465	0.477	0.425	0.538	0.371	1.736	1.141	1.532	1.476	1.178	1.215	1.061	1.564	1.26	-2.35991	6.36067e-07
Q96IX5	ATP synthase membrane subunit DAPIT, mitochondrial	ATP5MD	High	45	4	7	4	6.5	0.807	0.61	0.54	0.866	0.618	0.703	0.591	0.682	0.539	2.248	1.308	1.907	1.427	1.233	1.152	1.02	1.214	0.707	-2.05104	0.000141429
P00846	ATP synthase subunit a	MT-ATP6	High	8	2	6	2	24.8	0.705	0.521	0.53	0.851	0.441	0.481	0.405	0.539	0.35	1.814	1.148	1.537	1.603	1.21	1.151	1.246	1.639	1.272	-2.61663	3.98995e-07
P25705	ATP synthase subunit alpha, mitochondrial	ATP5F1A	High	51	32	104	32	59.7	0.934	0.734	0.749	0.389	0.279	0.287	0.457	0.59	0.472	2.013	1.406	1.712	1.146	0.954	0.897	1.346	1.885	1.452	-2.6193	4.24561e-07
P56378	ATP synthase subunit ATP5MPL, mitochondrial	ATP5MPL	High	48	3	8	3	6.7	0.485	0.32	0.2	0.577	0.373	0.497	0.386	0.525	0.373	2.01	1.256	1.55	1.49	1.171	1.352	0.86	1.257	0.611	-3.09342	6.93912e-05
P06576	ATP synthase subunit beta, mitochondrial	ATP5F1B	High	50	21	92	21	56.5	1.118	0.954	1.013	0.379	0.271	0.288	0.461	0.601	0.47	2.707	1.935	2.213	0.946	0.767	0.691	1.435	1.946	1.609	-2.56508	2.36087e-07
O75947	ATP synthase subunit d, mitochondrial	ATP5PD	High	41	7	17	7	18.5	0.611	0.508	0.39	0.755	0.456	0.511	0.432	0.59	0.419	1.817	1.215	1.507	1.405	1.096	1.118	0.969	1.339	0.702	-2.39041	5.79799e-06
P30049	ATP synthase subunit delta, mitochondrial	ATP5F1D	High	17	3	7	3	17.5	0.831	0.529	0.724	0.407	0.277	0.272	0.481	0.593	0.417	2.404	1.792	1.962	1.15	0.972	0.94	1.523	1.913	1.401	-3.10241	3.57014e-10
P56385	ATP synthase subunit e, mitochondrial	ATP5ME	High	14	1	3	1	7.9	0.288	0.268	0.03	0.546	0.432	0.448	0.407	0.594	0.375	1.619	0.963	1.263	1.106	0.949	0.907	0.713	0.709	0.521	-2.58264	0.0156855
P56134	ATP synthase subunit f, mitochondrial	ATP5MF	High	14	1	3	1	10.9	0.862	0.684	0.506	0.841	0.492	0.544	0.502	0.631	0.384	1.539	1.215	1.626	1.513	1.129	0.885	1.099	1.587	1.064	-2.14047	8.90914e-06
O75964	ATP synthase subunit g, mitochondrial	ATP5MG	High	46	5	19	5	11.4	0.721	0.517	0.458	0.818	0.454	0.506	0.421	0.536	0.39	1.959	1.334	1.701	1.702	1.277	1.284	1.077	1.588	0.965	-2.6731	6.27877e-08
P36542	ATP synthase subunit gamma, mitochondrial	ATP5F1C	High	30	10	32	10	33	0.732	0.559	0.617	0.447	0.28	0.267	0.416	0.551	0.411	2.169	1.541	1.461	1.386	1.1	1.116	1.41	1.961	1.528	-3.19439	4.76863e-08
P48047	ATP synthase subunit O, mitochondrial	ATP5PO	High	48	9	27	9	23.3	0.757	0.514	0.548	0.343	0.269	0.249	0.398	0.49	0.368	2.041	1.42	1.812	1.555	1.266	1.277	1.238	1.775	1.316	-3.48069	1.7261e-07
O43681	ATPase ASNA1	ASNA1	High	41	10	20	10	38.8	0.808	0.846	0.813	0.779	0.821	0.731	0.746	0.778	0.719	1.215	1.252	1.231	1.169	1.363	1.324	1.18	1.243	1.265	-1.59665	5.68581e-08
Q8NBU5	ATPase family AAA domain-containing protein 1	ATAD1	High	19	4	6	4	40.7	0.543	0.374	0.186	0.354	0.265	0.514	0.635	0.811	0.477	1.375	1.359	1.391	1.62	1.436	1.524	1.279	1.548	1.451	-3.12166	4.17914e-05
Q9NVI7	ATPase family AAA domain-containing protein 3A	ATAD3A	High	42	25	53	10	71.3	0.682	0.636	0.631	0.724	0.463	0.503	0.56	0.621	0.428	1.215	0.891	1.137	1.727	1.374	1.298	1.17	1.586	1.177	-2.2056	1.14031e-05
Q8NB90	ATPase family protein 2 homolog	SPATA5	High	30	23	43	23	97.8	1.044	1.059	1.15	0.719	0.675	0.707	0.494	0.585	0.582	1.11	1.182	1.23	1.476	1.461	1.572	1.005	1.094	1.092	-1.59971	0.00158476
Q9UII2	ATPase inhibitor, mitochondrial	ATP5IF1	High	25	4	6	4	12.2	1.304	0.579	0.625	0.763	0.475	0.443	0.697	3.198	0.575	3.613	2.237	2.127	0.937	0.786	0.769	1.479	1.114	1.477	-1.67906	0.034914
Q96S55	ATPase WRNIP1	WRNIP1	High	14	8	12	8	72.1	1.136	0.799	1.034	0.635	0.524	0.622	0.892	1.046	0.903	0.911	0.759	0.906	1.182	0.969	1.161	1.283	1.614	1.386	-1.33988	0.0303765
Q9BZC7	ATP-binding cassette sub-family A member 2	ABCA2	High	1	2	4	2	269.7	1.818	2.259	2.573	0.034	0.045	0.027	0.04	0.046	0.034	5.815	4.799	5.169	0.1	0.177	0.123	0.093	0.062	0.086	-2.3886	5.29251e-05
Q9NP58	ATP-binding cassette sub-family B member 6, mitochondrial	ABCB6	High	8	4	8	4	93.8	1.412	1.232	0.892	1.309	1.126	1.248	1.317	1.338	1.155	0.894	0.772	0.782	1.125	1.071	1.056	1.149	1.077	1.02	1.23284	0.002752
P28288	ATP-binding cassette sub-family D member 3	ABCD3	High	24	16	30	16	75.4	0.486	0.378	0.431	0.517	0.371	0.531	0.654	0.714	0.525	1.237	1.041	1.117	1.63	1.397	1.602	1.29	1.612	1.306	-2.65509	2.89131e-07
O14678	ATP-binding cassette sub-family D member 4	ABCD4	High	18	11	19	11	68.6	2.272	1.928	1.439	1.194	1.361	1.705	1.841	1.416	1.727	0.518	0.458	0.326	0.768	0.716	0.885	0.701	0.607	0.627	2.65483	6.3311e-05
P61221	ATP-binding cassette sub-family E member 1	ABCE1	High	33	20	59	20	67.3	1.299	1.347	1.473	0.674	0.676	0.668	0.477	0.503	0.474	1.481	1.513	1.881	1.155	1.184	1.172	0.794	0.839	0.837	-1.43011	0.000197348
Q8NE71	ATP-binding cassette sub-family F member 1	ABCF1	High	42	35	103	33	95.9	0.681	0.659	0.631	0.784	0.74	0.726	0.637	0.625	0.611	1.158	1.165	1.113	1.398	1.546	1.445	1.22	1.14	1.164	-1.86232	2.84228e-09
Q9UG63	ATP-binding cassette sub-family F member 2	ABCF2	High	32	22	39	22	71.2	0.747	0.722	0.746	0.86	0.763	0.788	0.699	0.701	0.698	1.249	1.331	1.174	1.297	1.369	1.29	1.204	1.207	1.147	-1.67579	7.44754e-09
Q9NUQ8	ATP-binding cassette sub-family F member 3	ABCF3	High	27	16	31	16	79.7	0.896	0.756	0.736	0.916	0.831	0.883	0.556	0.574	0.553	1.536	1.542	1.534	1.238	1.325	1.314	0.801	0.845	0.813	-1.63379	1.54428e-05
Q9UNQ0	ATP-binding cassette sub-family G member 2	ABCG2	High	6	4	6	4	72.3	0.748	0.486	0.528	1.226	0.912	0.67	2.592	2.269	2.321	0.558	0.53	0.555	0.766	0.536	0.339	2.163	1.481	1.701	1.36192	0.00727239
P53396	ATP-citrate synthase	ACLY	High	49	52	221	52	120.8	1.205	1.337	1.547	0.869	0.774	0.92	0.764	0.787	0.788	1.039	1.099	1.151	1.078	1.031	1.272	0.911	0.992	1	-1.06473	0.273868
P17858	ATP-dependent 6-phosphofructokinase, liver type	PFKL	High	40	29	115	22	85	1.148	1.067	0.999	0.921	0.899	0.845	0.602	0.587	0.564	1.26	1.294	1.12	1.207	1.356	1.422	0.854	0.819	0.915	-1.34264	0.000312747
P08237	ATP-dependent 6-phosphofructokinase, muscle type	PFKM	High	40	28	62	25	85.1	0.578	0.556	0.576	1.13	1.02	1.022	0.88	0.889	0.879	0.798	0.832	0.858	1.399	1.406	1.366	1.25	1.216	1.233	-1.37556	1.30908e-07
Q01813	ATP-dependent 6-phosphofructokinase, platelet type	PFKP	High	50	41	175	35	85.5	0.892	0.852	0.862	0.874	0.809	0.829	0.802	0.777	0.801	1.127	1.217	1.176	1.109	1.195	1.261	1.049	1.104	1.116	-1.3809	4.24788e-07
O76031	ATP-dependent Clp protease ATP-binding subunit clpX-like, mitochondrial	CLPX	High	25	16	22	16	69.2	0.578	0.512	0.43	0.422	0.32	0.479	0.582	0.654	0.53	1.029	0.772	0.95	1.338	1.176	1.25	1.491	1.782	1.473	-2.49856	9.57659e-06
Q16740	ATP-dependent Clp protease proteolytic subunit, mitochondrial	CLPP	High	29	8	17	8	30.2	1.022	0.757	0.769	0.385	0.26	0.357	0.53	0.644	0.52	1.624	1.264	1.372	1.024	0.983	0.935	1.676	2.107	1.515	-2.38368	2.5369e-05
P46063	ATP-dependent DNA helicase Q1	RECQL	High	37	20	40	20	73.4	0.893	0.88	0.889	0.683	0.687	1.146	1.284	1.124	1.228	0.855	0.769	1.01	1.043	0.933	1.181	1.305	1.482	1.432	-1.13569	0.0661109
Q9H2U1	ATP-dependent DNA/RNA helicase DHX36	DHX36	High	19	16	27	14	114.7	0.875	0.897	0.89	1.043	0.975	1.116	0.786	0.825	0.781	0.794	0.903	0.894	1.31	1.351	1.394	0.971	1.03	0.939	-1.17074	0.0139771
Q08211	ATP-dependent RNA helicase A	DHX9	High	36	41	117	41	140.9	1.388	1.458	1.485	0.461	0.433	0.664	0.662	0.811	0.664	0.908	0.907	1.186	1.168	1.028	1.285	1.388	1.699	1.332	-1.35821	0.0798066
Q92499	ATP-dependent RNA helicase DDX1	DDX1	High	47	31	57	31	82.4	0.756	0.848	0.83	0.58	0.547	0.629	0.808	0.859	0.811	0.93	1.117	0.971	1.142	1.207	1.264	1.538	1.628	1.517	-1.69676	0.000177913
Q9NVP1	ATP-dependent RNA helicase DDX18	DDX18	High	26	16	18	16	75.4	1.193	1.055	1.114	0.886	0.968	0.976	1.008	0.978	1.006	1.282	1.203	1.219	1.465	1.269	1.416	1.749	1.924	1.808	-1.45198	0.00152826
Q9UMR2	ATP-dependent RNA helicase DDX19B	DDX19B	High	42	18	38	18	53.9	0.578	0.567	0.538	0.879	0.935	0.893	0.749	0.773	0.772	0.933	1.026	0.983	1.368	1.46	1.559	1.222	1.324	1.256	-1.66532	5.68244e-09
Q9GZR7	ATP-dependent RNA helicase DDX24	DDX24	High	16	12	15	12	96.3	1.442	1.493	1.761	0.243	0.256	0.36	0.458	0.504	0.454	0.959	0.839	1.011	1.246	1.126	1.195	1.607	1.57	1.5	-1.58557	0.0518696
O00148	ATP-dependent RNA helicase DDX39A	DDX39A	High	36	17	40	7	49.1	0.97	0.859	0.856	0.604	0.457	0.75	0.797	0.951	0.828	0.857	0.771	1.074	1.306	1.004	1.361	1.504	1.7	1.584	-1.5782	0.00563927
O00571	ATP-dependent RNA helicase DDX3X	DDX3X	High	57	37	103	36	73.2	0.695	0.697	0.668	0.68	0.64	0.648	0.634	0.66	0.609	1.385	1.437	1.539	1.268	1.25	1.306	1.134	1.148	1.118	-1.9533	1.21848e-08
Q9BQ39	ATP-dependent RNA helicase DDX50	DDX50	High	11	7	12	5	82.5	0.715	0.577	0.906	0.67	0.705	0.862	1.118	1.268	0.973	0.739	0.629	0.76	1.018	0.951	1.08	1.023	1.228	0.939	-1.07352	0.24832
Q8NHQ9	ATP-dependent RNA helicase DDX55	DDX55	High	4	3	4	3	68.5	1.208	1.18	1.443	0.457	0.385	0.745	0.775	0.821	1.074	1.258	1.253	1.825	1.193	0.996	1.246	1.737	1.775	1.497	-1.58012	0.00286587
Q7Z478	ATP-dependent RNA helicase DHX29	DHX29	High	19	22	35	22	155.1	1.329	1.414	1.442	0.648	0.618	0.659	0.584	0.644	0.613	1.463	1.659	1.378	1.041	1.108	1.194	0.971	1.003	1.016	-1.36247	0.0015211
Q7L2E3	ATP-dependent RNA helicase DHX30	DHX30	High	28	27	46	27	133.9	0.591	0.565	0.545	0.638	0.581	0.664	0.646	0.646	0.568	1.005	0.987	0.93	1.47	1.457	1.64	1.25	1.416	1.265	-2.09772	7.13417e-07
Q8IYB8	ATP-dependent RNA helicase SUPV3L1, mitochondrial	SUPV3L1	High	20	12	17	12	87.9	0.968	0.795	0.731	0.398	0.272	0.4	0.581	0.597	0.529	1.396	1.092	1.335	1.053	0.906	1.056	1.525	1.801	1.522	-2.21704	5.66512e-05
O14497	AT-rich interactive domain-containing protein 1A	ARID1A	High	3	6	9	6	241.9	1.64	1.572	1.77	1.233	0.707	1.11	1.052	1.062	1.298	0.957	0.781	1.212	1.267	1.131	1.478	1.068	1.26	1.17	1.10849	0.536631
Q68CP9	AT-rich interactive domain-containing protein 2	ARID2	High	1	2	6	2	197.3	1.818	1.383	1.762	0.379	0.454	0.578	0.765	1.055	0.918	1.001	1.116	1.251	1.522	1.284	1.813	1.365	1.419	1.202	-1.31398	0.12825
O75882	Attractin	ATRN	High	4	6	9	6	158.4	2.58	1.345	1.155	1.702	1.698	1.493	1.849	1.795	1.765	0.838	0.815	0.633	0.657	0.678	0.648	0.668	0.663	0.723	2.43271	1.1427e-06
O14965	Aurora kinase A	AURKA	High	28	9	14	8	45.8	1.389	1.163	1.175	0.82	0.797	0.664	1.37	1.352	1.521	1.294	1.485	1.766	0.762	0.669	0.514	1.102	1.22	1.291	1.01465	0.559443
Q96GD4	Aurora kinase B	AURKB	High	39	11	19	10	39.3	0.518	0.471	0.538	0.677	0.558	0.621	0.748	0.877	0.804	1.508	1.958	2.553	1.128	0.926	1.073	1.294	1.163	1.222	-2.20664	0.00117313
O75143	Autophagy-related protein 13	ATG13	High	6	2	3	2	56.5	1.044	0.798	0.93	0.99	0.906	0.978	0.91	0.895	0.869	1.551	1.837	1.414	1.164	1.496	1.359	1.184	1.115	0.992	-1.45577	0.000994791
Q676U5	Autophagy-related protein 16-1	ATG16L1	High	5	4	8	4	68.2	0.874	1.382	1.056	0.962	0.893	0.958	0.859	0.928	0.823	1.447	1.291	1.365	0.962	1.174	1.045	1.026	0.97	1.011	-1.17813	0.0213403
Q2TAZ0	Autophagy-related protein 2 homolog A	ATG2A	High	9	13	19	13	212.7	0.88	0.726	0.698	0.973	0.737	0.941	0.699	0.72	0.718	1.037	1.112	1.127	1.495	1.255	1.384	1.139	1.085	1.087	-1.5117	2.28728e-06
Q96BY7	Autophagy-related protein 2 homolog B	ATG2B	High	5	7	10	7	232.6	0.63	0.609	0.532	0.958	0.83	0.839	0.834	0.827	0.847	1.171	1.339	1.302	1.336	1.508	1.581	1.19	1.27	1.155	-1.71619	4.61028e-05
Q7Z3C6	Autophagy-related protein 9A	ATG9A	High	21	16	22	16	94.4	2.372	1.807	1.759	0.831	0.826	0.876	1.394	1.042	1.109	1.064	1.159	1.113	0.962	0.865	0.951	0.915	0.802	0.902	1.37593	0.0375784
Q96BJ3	Axin interactor, dorsalization-associated protein	AIDA	High	56	14	27	14	35	0.569	0.518	0.507	1.845	1.769	1.317	1.533	1.436	1.537	0.926	0.94	0.986	0.905	0.978	0.671	1.048	0.938	1.045	1.30746	0.429251
O15392	Baculoviral IAP repeat-containing protein 5	BIRC5	High	27	4	6	4	16.4	0.281	0.2	0.213	0.572	0.556	0.577	0.793	0.849	0.939	1.457	2.012	2.568	1.085	0.928	1.063	1.415	1.235	1.108	-2.58454	0.00745901
Q9NR09	Baculoviral IAP repeat-containing protein 6	BIRC6	High	4	15	26	15	529.9	0.755	0.73	0.724	1.039	0.993	1.03	0.8	0.719	0.804	1.144	1.165	1.116	1.361	1.517	1.509	1.009	1.061	1.02	-1.43561	2.07388e-06
O95816	BAG family molecular chaperone regulator 2	BAG2	High	64	12	36	12	23.8	0.708	0.602	0.704	1.12	0.929	0.988	0.638	0.685	0.694	1.069	1.078	1.083	1.594	1.439	1.574	0.995	1.055	1.024	-1.54372	3.03551e-08
O95817	BAG family molecular chaperone regulator 3	BAG3	High	42	19	40	19	61.6	1.21	0.823	0.8	1.095	1.145	1.198	1.325	1.171	1.243	0.904	0.701	0.958	0.944	0.901	0.86	1.13	1.096	1.048	1.17186	0.0145761
Q9UL15	BAG family molecular chaperone regulator 5	BAG5	High	27	11	23	11	51.2	0.717	0.492	0.461	1.348	1.338	1.343	1.58	1.719	1.635	0.694	0.707	0.776	0.913	0.917	0.96	1.07	1.031	1.059	1.30835	0.197202
Q9H4G0	Band 4.1-like protein 1	EPB41L1	High	24	22	50	20	98.4	0.371	0.377	0.323	1.47	1.561	1.195	1.695	1.504	1.686	0.768	0.849	0.745	0.91	1.065	0.758	1.24	1.039	1.251	1.18052	0.966359
O43491	Band 4.1-like protein 2	EPB41L2	High	53	45	117	39	112.5	0.584	0.503	0.442	1.324	1.35	1.054	1.48	1.528	1.508	1.247	1.31	1.212	0.749	0.777	0.576	1.155	1.102	1.246	1.04256	0.912092
Q9Y2J2	Band 4.1-like protein 3	EPB41L3	High	47	46	103	37	120.6	0.175	0.214	0.171	0.677	0.698	0.69	2.741	2.823	3.039	0.17	0.167	0.161	0.402	0.434	0.426	1.929	1.783	2.194	1.46465	0.000664957
Q9HCS5	Band 4.1-like protein 4A	EPB41L4A	High	4	2	3	2	79	0.893	0.696	0.629	1.758	1.865	2.162	1.8	1.899	2.517	0.01	0.081	0.01	0.95	1.132	0.637	0.943	0.907	1.311	2.37736	0.012594
Q9HCM4	Band 4.1-like protein 5	EPB41L5	High	16	7	13	7	81.8	0.496	0.465	0.387	1.225	1.146	1.049	1.645	1.639	1.671	0.976	1.008	1.013	0.756	0.765	0.735	1.244	0.98	1.213	1.11887	0.97612
O75531	Barrier-to-autointegration factor	BANF1	High	60	8	60	8	10.1	0.211	0.229	0.189	2.127	2.691	2.548	3.218	2.641	2.463	0.165	0.128	0.143	0.309	0.264	0.295	0.169	0.111	0.099	9.69519	0.0016917
P50895	Basal cell adhesion molecule	BCAM	High	25	11	22	11	67.4	0.471	0.364	0.263	1.661	1.958	1.829	1.77	1.868	2.177	0.265	0.256	0.241	0.826	0.995	0.903	0.889	0.756	1.105	1.9822	7.10064e-05
P98160	Basement membrane-specific heparan sulfate proteoglycan core protein	HSPG2	High	41	132	305	132	468.5	4.406	7.949	7.147	0.613	1.029	1.415	0.615	0.679	1.105	0.221	0.15	0.198	0.065	0.085	0.126	0.061	0.065	0.08	23.7469	8.67768e-07
Q7L1Q6	Basic leucine zipper and W2 domain-containing protein 1	BZW1	High	48	22	68	22	48	0.552	0.573	0.495	1.067	1.064	0.933	0.802	0.845	0.734	0.833	0.972	0.861	1.405	1.458	1.451	1.214	1.283	1.171	-1.50715	5.77606e-07
Q9Y6E2	Basic leucine zipper and W2 domain-containing protein 2	BZW2	High	26	11	16	11	48.1	0.814	0.85	0.706	1.067	1.047	0.903	0.887	0.931	0.845	1.188	1.371	1.229	1.1	1.16	1.042	1.13	1.198	1.093	-1.30571	0.00152915
P35613	Basigin	BSG	High	39	14	79	14	42.2	1.01	0.634	0.526	1.447	1.466	1.233	1.219	1.121	1.128	1.072	0.967	1.071	1.024	1.026	0.838	0.969	0.794	0.921	1.12693	0.585188
Q13286	Battenin	CLN3	High	10	3	5	3	47.6	2.679	1.794	1.437	1.131	1.203	1.447	1.666	1.439	1.393	0.487	0.461	0.497	0.754	0.649	0.781	0.772	0.658	0.617	2.49982	0.000160284
P55061	Bax inhibitor 1	TMBIM6	High	4	2	4	2	26.5	0.973	0.922	0.833	0.779	0.805	0.883	0.918	0.942	0.693	2.047	1.541	1.82	1.337	1.542	1.834	1.164	1.232	1.177	-1.76742	3.00237e-05
O95999	B-cell lymphoma/leukemia 10	BCL10	High	21	6	6	6	26.2	0.636	0.613	0.575	0.982	0.959	0.89	0.734	0.695	0.718	1.407	1.556	1.626	1.073	1.123	0.999	0.917	0.887	0.873	-1.53793	0.0109741
Q9UHQ4	B-cell receptor-associated protein 29	BCAP29	High	32	12	29	12	28.3	0.449	0.313	0.412	0.678	0.585	0.629	0.983	1.028	0.851	0.933	0.82	0.798	1.288	1.196	1.272	1.355	1.447	1.349	-1.76417	1.92657e-05
P51572	B-cell receptor-associated protein 31	BCAP31	High	43	18	71	18	28	0.631	0.508	0.575	0.511	0.438	0.485	1.189	1.282	0.885	1.544	1.359	1.416	0.97	0.976	0.982	1.488	1.747	1.404	-1.82749	8.77857e-05
Q16611	Bcl-2 homologous antagonist/killer	BAK1	High	40	4	6	4	23.4	0.592	0.481	0.419	0.73	0.527	0.554	0.714	0.687	0.597	0.764	0.637	0.71	1.959	1.809	1.507	1.505	1.709	1.541	-2.29032	0.000147433
Q12983	BCL2/adenovirus E1B 19 kDa protein-interacting protein 3	BNIP3	High	24	8	13	8	27.8	6.315	3.716	2.496	0.893	1.081	1.324	2.529	1.798	2.011	0.356	0.309	0.266	0.228	0.205	0.218	0.464	0.39	0.371	7.89562	2.73401e-06
Q07817	Bcl-2-like protein 1	BCL2L1	High	8	2	5	2	26	0.625	0.461	0.448	0.792	0.597	0.6	1.162	1.087	1.061	1.126	0.974	1.058	1.287	1.035	1.072	1.22	1.52	1.457	-1.5731	0.000261032
Q9HB09	Bcl-2-like protein 12	BCL2L12	High	22	7	17	7	36.8	0.572	0.492	0.378	1.566	1.592	1.211	1.309	1.377	1.339	1.4	1.498	1.568	0.973	0.96	0.686	0.975	0.919	0.868	-1.00112	0.765818
Q6ZNE5	Beclin 1-associated autophagy-related key regulator	ATG14	High	5	2	3	2	55.3	0.744	0.81	0.734	1.289	1.317	0.927	1.269	1.148	1.313	0.868	1.153	1.025	1.238	1.046	0.961	1.284	1.086	0.955	-1.00681	0.729574
Q14457	Beclin-1	BECN1	High	16	7	12	7	51.9	1.424	1.207	1.267	0.923	1.016	1.094	1.086	0.965	0.975	1.169	1.208	1.133	1.159	1.248	1.331	0.947	0.933	0.887	-1.00583	0.911808
Q9Y4K1	Beta/gamma crystallin domain-containing protein 1	CRYBG1	High	2	3	6	3	188.6	1.216	1.618	1.722	0.082	0.085	0.049	0.091	0.061	0.084	2.072	1.926	2.448	1.068	1.282	1.132	0.848	0.806	0.958	-2.50399	0.00133178
Q96L58	Beta-1,3-galactosyltransferase 6	B3GALT6	High	9	2	4	2	37.1	2.871	1.856	1.993	1.206	1.353	1.318	1	0.9	0.924	0.726	0.676	0.743	1.053	0.942	1.05	0.657	0.639	0.455	1.93358	0.00234974
Q8NES3	Beta-1,3-N-acetylglucosaminyltransferase lunatic fringe	LFNG	Medium	2	1	2	1	41.7	2.289	2.788	2.929	0.718	0.859	1.143	0.63	0.831	0.829	0.703	0.557	0.523	0.668	0.641	0.563	0.85	0.874	0.737	2.12819	0.0439756
P15291	Beta-1,4-galactosyltransferase 1	B4GALT1	High	26	9	12	9	43.9	4.658	3.03	3.492	0.772	0.81	0.888	0.894	0.771	0.819	0.97	0.766	1.131	0.63	0.621	0.599	0.626	0.538	0.566	2.50256	0.00540577
O60512	Beta-1,4-galactosyltransferase 3	B4GALT3	High	5	2	3	2	43.9	5.374	3.509	4.273	1.147	1.172	1.184	1.404	1.442	1.42	0.912	0.966	1	0.981	1.248	1.158	0.906	1.261	0.995	2.21969	0.0283064
O43286	Beta-1,4-galactosyltransferase 5	B4GALT5	High	4	1	2	1	45.1	2.967	2.512	2.678	0.645	0.899	1.318	1.525	1.382	1.499	0.463	0.393	0.675	0.774	0.904	1.389	1.172	1.074	0.891	1.99418	0.0436993
Q9UBV7	Beta-1,4-galactosyltransferase 7	B4GALT7	High	8	3	4	3	37.4	4.557	2.617	2.494	0.782	0.709	0.703	1.348	1.139	1.053	1.048	0.786	1.048	0.739	0.634	0.606	0.853	0.892	0.755	2.09238	0.0132234
O43505	Beta-1,4-glucuronyltransferase 1	B4GAT1	High	8	4	10	4	47.1	2.968	2.794	2.803	0.847	1.019	1.073	1.177	0.987	1.166	0.805	0.658	0.76	0.905	1.079	0.972	0.824	0.728	0.779	1.97523	0.0243603
Q13884	Beta-1-syntrophin	SNTB1	High	39	18	30	16	58	0.295	0.316	0.308	1.483	1.399	1.425	1.254	1.134	1.108	0.303	0.353	0.374	1.353	1.484	1.679	1.273	1.121	1.228	-1.05114	0.0673663
P07550	Beta-2 adrenergic receptor	ADRB2	High	10	2	4	2	46.4	2.391	1.652	1.245	1.311	1.04	1.035	0.981	1.546	1.22	1.316	1.107	0.291	0.53	0.561	0.43	0.578	0.586	0.65	2.0534	8.09785e-05
P02749	Beta-2-glycoprotein 1	APOH	High	3	1	6	1	38.3	0.828	1.189	1.146	1.512	1.281	1.653	1.9	1.737	2.005	0.567	0.325	0.143	0.822	0.609	0.875	1.085	0.593	0.938	2.22444	0.000810595
P61769	Beta-2-microglobulin	B2M	High	25	4	31	4	13.7	0.746	0.47	0.42	1.749	1.699	1.847	1.134	0.981	1.121	1.028	1.005	0.456	1.015	1.065	1.166	0.698	0.425	0.526	1.3769	0.175144
Q13425	Beta-2-syntrophin	SNTB2	High	30	14	29	12	57.9	0.796	0.759	0.641	0.932	0.94	0.976	1.1	1.073	1.1	1.237	1.389	1.253	0.933	0.955	0.922	0.987	0.97	0.997	-1.15943	0.196105
Q562R1	Beta-actin-like protein 2	ACTBL2	High	28	11	169	3	42	0.801	0.66	0.81	0.723	0.654	0.695	0.717	0.763	0.671	1.48	1.71	1.905	0.983	1.072	1.113	1.084	1.154	1.22	-1.8049	4.35418e-05
P35612	Beta-adducin	ADD2	High	11	6	11	5	80.8	0.407	0.486	0.493	1.545	1.438	1.286	1.243	1.364	1.523	0.206	0.238	0.276	1.185	1.153	1.095	1.275	1.227	1.428	1.21057	0.0106684
P25098	Beta-adrenergic receptor kinase 1	GRK2	High	24	14	27	14	79.5	0.824	0.885	0.759	1.013	0.981	0.904	0.814	0.845	0.828	0.992	1.156	0.981	1.273	1.376	1.329	1.116	1.033	1.125	-1.32192	1.53064e-06
P32121	Beta-arrestin-2	ARRB2	High	10	3	3	2	46.1	1.329	1.36	1.359	0.779	0.91	0.917	0.891	1.104	0.954	1.113	1.127	0.48	1.03	0.977	1.07	0.898	0.977	1.378	1.0611	0.614592
Q8WYA6	Beta-catenin-like protein 1	CTNNBL1	High	13	7	10	7	65.1	0.929	0.756	0.837	0.593	0.444	0.699	0.793	0.921	0.717	0.945	0.754	1.075	1.348	1.181	1.519	1.291	1.49	1.454	-1.65301	0.00276904
P42025	Beta-centractin	ACTR1B	High	41	14	34	7	42.3	0.88	1.009	0.838	0.949	0.918	0.986	0.787	0.747	0.845	1.004	1.211	0.905	1.015	1.299	1.191	1.053	0.981	0.952	-1.20756	0.000473073
P13929	Beta-enolase	ENO3	High	19	5	30	3	47	0.749	0.895	0.754	1.795	1.696	1.398	1.085	0.981	1.002	0.758	0.749	0.64	1.117	1.07	0.818	1.145	0.93	0.962	1.2645	0.0271366
P16278	Beta-galactosidase	GLB1	High	6	3	4	3	76	2.232	2.817	2.509	0.877	0.926	1.065	0.695	0.737	0.742	0.77	0.717	0.483	1.215	1.406	1.395	1.036	0.944	0.841	1.43068	0.392286
P06865	Beta-hexosaminidase subunit alpha	HEXA	High	7	4	10	4	60.7	1.181	1.356	1.183	0.906	0.889	1.102	0.766	0.833	0.821	0.945	0.761	0.812	1.209	1.315	1.541	0.96	0.98	0.78	-1.02943	0.869485
P07686	Beta-hexosaminidase subunit beta	HEXB	High	16	9	16	9	63.1	2.742	3.029	2.775	0.755	0.709	0.916	0.897	1.26	0.98	1.211	1.067	0.941	0.858	0.9	0.842	1.001	0.952	0.922	1.61755	0.101498
Q93088	Betaine--homocysteine S-methyltransferase 1	BHMT	High	22	6	15	6	45	2.256	2.589	3.349	0.595	0.751	0.754	0.703	0.924	1.48	0.241	0.277	0.323	1.105	1.342	0.651	1.301	1.218	1.757	1.63128	0.274676
Q9HBI1	Beta-parvin	PARVB	High	20	7	11	5	41.7	3.627	5.848	6.402	1.2	1.052	0.984	0.855	1.012	1.207	0.464	0.491	0.568	0.513	0.577	0.456	0.516	0.574	0.509	4.753	0.0021064
Q9Y5Z0	Beta-secretase 2	BACE2	High	5	3	7	3	56.1	4.289	2.487	2.091	1.489	1.622	1.737	2.33	2.041	1.882	0.5	0.506	0.411	0.551	0.531	0.411	0.78	0.567	0.511	4.18792	2.43624e-06
P55957	BH3-interacting domain death agonist	BID	High	32	4	7	4	22	0.522	0.349	0.39	1.285	1.276	0.96	0.989	0.951	1.036	1.416	1.156	1.092	1.194	1.095	1.09	1.075	0.914	0.862	-1.27533	0.11823
O43252	Bifunctional 3'-phosphoadenosine 5'-phosphosulfate synthase 1	PAPSS1	High	24	13	20	12	70.8	1.139	1.181	1.213	0.544	0.496	0.643	0.691	0.831	0.73	1.152	1.228	1.364	1.085	1.059	1.292	1.371	1.439	1.41	-1.52651	0.00212094
O95340	Bifunctional 3'-phosphoadenosine 5'-phosphosulfate synthase 2	PAPSS2	High	31	17	38	16	69.5	0.903	0.883	0.897	0.495	0.435	0.491	0.864	0.998	0.942	0.903	0.987	0.887	0.95	0.85	0.952	1.869	1.967	2.078	-1.65649	0.00286054
Q13057	Bifunctional coenzyme A synthase	COASY	High	15	8	14	8	62.3	1.172	1.051	1.122	0.856	0.765	0.839	0.691	0.705	0.783	1.332	1.519	2.138	1.109	1.165	1.218	1.012	1.007	1.044	-1.44589	5.65716e-05
P07814	Bifunctional glutamate/proline--tRNA ligase	EPRS	High	41	56	159	56	170.5	1.3	1.406	1.474	0.615	0.602	0.663	0.629	0.678	0.643	1.163	1.307	1.01	1.099	1.171	1.223	1.228	1.293	1.222	-1.33783	0.0327953
P13995	Bifunctional methylenetetrahydrofolate dehydrogenase/cyclohydrolase, mitochondrial	MTHFD2	High	20	6	6	6	37.9	0.678	0.582	0.674	0.59	0.457	0.597	0.8	0.804	0.727	1.176	0.957	1.056	1.331	1.009	0.965	1.885	2.147	1.939	-2.10949	9.73788e-06
P31939	Bifunctional purine biosynthesis protein PURH	ATIC	High	62	33	95	33	64.6	0.934	1.161	1.13	0.807	0.778	0.752	0.735	0.776	0.779	1.146	1.226	1.346	1.103	1.14	1.208	1.067	1.222	1.216	-1.3594	0.000170556
Q9Y223	Bifunctional UDP-N-acetylglucosamine 2-epimerase/N-acetylmannosamine kinase	GNE	High	33	22	47	22	79.2	1.531	1.618	1.825	0.675	0.609	0.672	0.841	0.885	0.863	1.285	1.344	1.38	0.921	0.812	0.97	1.198	1.236	1.238	-1.09087	0.137033
P21810	Biglycan	BGN	High	4	1	2	1	41.6	3.556	5.182	5.801	0.598	0.771	0.849	0.739	0.725	1.088	0.482	0.695	0.595	0.807	0.95	0.678	0.905	0.714	0.731	2.94479	0.0912484
P53004	Biliverdin reductase A	BLVRA	High	31	9	20	9	33.4	1.177	1.532	1.256	0.974	0.954	0.853	0.845	0.873	0.943	1.411	1.5	1.249	0.86	1.031	0.794	0.965	0.983	0.935	-1.03412	0.388256
P78537	Biogenesis of lysosome-related organelles complex 1 subunit 1	BLOC1S1	High	21	3	4	3	17.3	1.222	0.847	1.058	1.094	1.116	1.029	1.104	1.072	0.954	1.421	1.193	1.377	1.558	1.466	1.669	1.078	1.288	0.693	-1.23663	0.044231
Q6QNY0	Biogenesis of lysosome-related organelles complex 1 subunit 3	BLOC1S3	High	26	3	6	3	21.2	0.682	0.502	0.475	0.85	0.839	0.94	0.888	0.794	0.894	1.188	1.068	1.04	1.293	1.353	1.397	1.158	0.961	0.991	-1.52229	0.000506007
Q9NUP1	Biogenesis of lysosome-related organelles complex 1 subunit 4	BLOC1S4	High	15	3	5	3	23.3	0.668	0.551	0.501	0.957	0.818	1.018	0.615	0.658	0.69	0.979	0.98	0.933	1.317	1.32	1.498	0.969	0.771	0.786	-1.47514	0.000118463
Q8TDH9	Biogenesis of lysosome-related organelles complex 1 subunit 5	BLOC1S5	High	19	3	4	3	21.6	0.866	0.575	0.545	1.115	0.896	1.145	0.784	0.617	0.804	1.241	1.217	1.136	1.379	1.437	1.62	0.923	0.845	0.978	-1.46672	0.000644513
P50747	Biotin--protein ligase	HLCS	High	7	6	11	6	80.7	0.495	0.644	0.406	1.381	1.363	1.178	0.959	0.842	1.026	1.242	1.612	1.318	1.2	1.447	1.15	1.413	1.201	1.102	-1.40885	0.0321376
Q9Y6X5	Bis(5'-adenosyl)-triphosphatase ENPP4	ENPP4	High	17	5	11	5	51.6	1.901	1.153	1.149	1.154	1.108	1.335	1.984	1.735	1.645	0.632	0.575	0.786	0.924	0.792	0.888	0.932	0.854	0.936	1.79861	0.000221306
P50583	Bis(5'-nucleosyl)-tetraphosphatase [asymmetrical]	NUDT2	High	45	5	9	5	16.8	1.012	0.985	0.984	0.813	0.762	0.721	0.779	0.765	0.699	2.035	2.757	0.731	1.024	1.152	1.026	1.097	1.118	0.921	-1.57726	0.0126051
P07738	Bisphosphoglycerate mutase	BPGM	High	32	8	15	8	30	2.17	3.171	2.985	0.674	0.718	0.729	0.905	1.093	1.191	0.569	0.605	0.518	0.972	1.006	0.732	1.335	1.45	1.168	1.63208	0.255801
Q13867	Bleomycin hydrolase	BLMH	High	26	10	17	10	52.5	1.184	1.177	1.201	1.494	1.358	1.069	1.262	1.969	1.397	0.821	0.823	0.687	0.834	0.775	0.652	1.323	1.212	1.221	1.45077	0.000650166
Q96GS4	BLOC-1-related complex subunit 6	BORCS6	High	14	3	5	3	37.2	1.121	1.056	1.12	1.273	1.193	1.113	1.132	1.116	1.48	0.991	1.517	1.348	1.62	1.205	1.178	1.273	1.563	1.325	-1.13353	0.0785513
Q9NSY1	BMP-2-inducible protein kinase	BMP2K	High	9	7	9	6	129.1	1.313	0.99	1.122	1.052	0.858	0.894	1.085	1.097	0.992	1.546	1.455	1.47	1.156	1.215	1.129	1.08	0.893	1.046	-1.16878	0.0441117
Q9H3K6	BolA-like protein 2	BOLA2	High	59	4	13	4	10.1	0.731	0.702	0.559	0.957	0.875	0.829	1.242	1.132	1.089	1.597	1.423	1.777	0.751	0.677	0.639	0.97	0.88	0.692	-1.15895	0.617889
Q10589	Bone marrow stromal antigen 2	BST2	High	28	7	17	7	19.8	3.276	1.939	1.985	0.849	0.893	0.896	1.055	0.843	0.895	1.583	1.344	1.547	0.713	1.014	1.048	0.697	0.551	0.731	1.36877	0.0255598
P13497	Bone morphogenetic protein 1	BMP1	High	14	12	23	12	111.2	3.359	3.903	4.074	0.796	1.066	1.327	0.422	0.452	0.578	1.13	1.121	1.17	0.812	0.936	1.038	0.285	0.307	0.337	2.23893	0.00700001
P12644	Bone morphogenetic protein 4	BMP4	High	27	7	9	7	46.5	1.417	1.774	1.872	0.503	0.692	1.147	1.294	1.338	1.794	0.441	0.451	0.407	1.038	1.329	1.257	1.882	1.795	2.006	1.1155	0.518061
P36894	Bone morphogenetic protein receptor type-1A	BMPR1A	High	15	7	11	7	60.2	2.742	1.911	1.521	1.478	1.563	1.734	2.221	1.993	2.094	0.624	1.042	0.606	0.435	0.551	0.44	0.671	0.516	0.55	3.17516	1.27427e-06
Q13873	Bone morphogenetic protein receptor type-2	BMPR2	High	25	23	35	23	115.1	2.665	1.728	1.46	1.331	1.585	1.682	1.542	1.375	1.494	0.536	0.547	0.521	0.617	0.65	0.638	0.638	0.538	0.615	2.80415	1.69277e-06
Q53HL2	Borealin	CDCA8	High	55	14	26	14	31.3	0.661	0.658	0.771	0.487	0.444	0.47	0.666	0.771	0.802	1.51	1.931	2.298	1.032	0.917	0.935	1.33	1.161	1.232	-2.15462	1.40906e-05
P80723	Brain acid soluble protein 1	BASP1	High	92	22	109	22	22.7	0.24	0.21	0.156	2.023	2.208	2.107	1.973	1.421	1.707	0.491	0.346	0.35	0.598	0.559	0.455	0.692	0.384	0.375	2.83412	0.0859884
Q9UQB8	Brain-specific angiogenesis inhibitor 1-associated protein 2	BAIAP2	High	49	24	39	24	60.8	0.454	0.381	0.43	1.633	1.508	1.218	1.792	1.789	1.78	0.623	0.634	0.636	0.947	0.918	0.737	1.071	0.903	0.999	1.47094	0.186594
Q9UHR4	Brain-specific angiogenesis inhibitor 1-associated protein 2-like protein 1	BAIAP2L1	High	17	7	13	7	56.8	0.649	0.478	0.432	1.217	1.15	1.074	1.753	1.803	1.683	0.952	1.034	0.938	0.921	0.902	0.854	1.098	0.887	0.942	1.20063	0.741776
O15382	Branched-chain-amino-acid aminotransferase, mitochondrial	BCAT2	High	11	4	5	4	44.3	0.885	0.739	0.576	0.517	0.414	0.609	0.844	0.967	0.983	1.112	0.889	0.781	1.1	0.956	0.872	2.121	2.026	1.6	-1.75344	0.000452383
Q7Z569	BRCA1-associated protein	BRAP	High	8	4	5	4	67.3	0.742	0.711	0.62	0.664	0.804	0.65	0.829	0.676	0.754	0.963	1.083	1.206	1.325	1.409	1.415	1.282	1.402	1.286	-1.76295	8.52637e-06
Q9P287	BRCA2 and CDKN1A-interacting protein	BCCIP	High	15	4	5	4	36	0.781	0.784	1.087	0.809	0.629	0.69	0.737	0.977	0.83	1.52	1.382	1.937	1.08	0.998	1.094	1.015	1.258	1.067	-1.54984	3.5158e-05
P11274	Breakpoint cluster region protein	BCR	High	14	19	31	17	142.7	0.527	0.485	0.423	1.426	1.34	1.076	1.514	1.342	1.397	0.819	0.977	0.93	1.02	1.017	0.852	1.211	1.158	1.031	1.05713	0.773921
P56945	Breast cancer anti-estrogen resistance protein 1	BCAR1	High	22	15	26	13	93.3	0.326	0.304	0.236	1.651	1.675	1.298	1.313	1.131	1.146	0.443	0.458	0.377	1.285	1.516	0.919	1.19	1.076	1.097	1.08599	0.7422
O75815	Breast cancer anti-estrogen resistance protein 3	BCAR3	High	29	19	36	19	92.5	0.367	0.338	0.316	1.43	1.471	1.199	0.997	0.913	0.927	0.774	0.653	0.838	1.43	1.631	1.278	0.943	0.91	0.926	-1.17907	0.0712455
Q9H6U6	Breast carcinoma-amplified sequence 3	BCAS3	High	7	4	9	4	101.2	1.117	0.949	0.903	0.813	0.828	0.742	0.784	0.664	0.706	1.299	1.363	1.253	1.142	1.356	1.348	1.054	0.976	1.006	-1.43845	2.05754e-05
Q9Y6D6	Brefeldin A-inhibited guanine nucleotide-exchange protein 1	ARFGEF1	High	12	21	33	8	208.6	0.727	0.649	0.766	0.823	0.755	0.766	1.174	1.1	1.054	1.088	1.15	1.193	1.404	1.371	1.771	1.211	1.184	1.396	-1.50601	0.00124078
Q9Y6D5	Brefeldin A-inhibited guanine nucleotide-exchange protein 2	ARFGEF2	High	24	37	68	24	201.9	0.927	0.808	0.845	0.723	0.658	0.731	1.397	1.183	1.206	1.075	1.044	0.937	1.16	1.084	1.224	1.279	1.287	1.378	-1.23473	0.0108198
Q5TH69	Brefeldin A-inhibited guanine nucleotide-exchange protein 3	ARFGEF3	High	3	4	6	4	240.5	0.613	0.364	0.693	0.663	0.703	0.701	0.794	0.852	0.817	2.664	2.044	1.617	0.329	0.348	0.352	0.322	0.271	0.426	-1.35048	0.826997
Q8WY22	BRI3-binding protein	BRI3BP	High	20	4	9	4	27.8	0.987	0.901	0.962	0.71	0.743	0.774	1.766	1.467	1.761	1.432	1.302	1.535	0.898	0.739	0.74	1.028	1.166	0.93	1.03081	0.989121
Q9NQY0	Bridging integrator 3	BIN3	High	14	4	5	4	29.6	0.998	0.776	0.734	0.829	0.813	0.779	0.714	0.698	0.725	1.652	1.715	1.747	0.956	1.023	1.074	0.869	0.865	0.91	-1.53	0.00264102
Q9NWV8	BRISC and BRCA1-A complex member 1	BABAM1	High	21	6	14	6	36.5	0.879	0.846	0.732	0.991	0.898	0.927	0.76	0.796	0.759	1.117	1.096	1.204	1.171	1.314	1.169	1.202	1.123	1.225	-1.39971	3.10119e-05
Q15018	BRISC complex subunit Abraxas 2	ABRAXAS2	High	22	7	15	7	46.9	0.838	0.833	0.873	1.056	0.954	1.039	0.725	0.805	0.852	0.946	1.027	1.113	1.298	1.352	1.434	1.059	1.107	1.134	-1.31285	9.31065e-06
Q5VW32	BRO1 domain-containing protein BROX	BROX	High	23	10	22	10	46.4	1.646	0.85	0.837	1.621	1.706	1.596	2.88	2.949	2.749	0.417	0.434	0.455	0.404	0.38	0.35	0.611	0.539	0.61	4.0081	8.32459e-06
Q9NRL2	Bromodomain adjacent to zinc finger domain protein 1A	BAZ1A	High	3	5	9	5	178.6	0.914	0.867	0.948	0.577	0.48	0.653	0.968	1.217	0.913	0.805	0.843	0.854	1.335	0.98	1.146	1.42	1.39	1.348	-1.34284	0.0331432
Q9H8M2	Bromodomain-containing protein 9	BRD9	High	1	2	16	2	67	4.268	5.035	5.551	0.546	0.686	0.881	0.802	1.034	1.154	0.436	0.408	0.203	0.624	0.781	0.451	0.887	0.981	0.857	3.54602	0.0621479
Q9H3F6	BTB/POZ domain-containing adapter for CUL3-mediated RhoA degradation protein 3	KCTD10	High	22	8	18	7	35.4	0.537	0.461	0.573	1.31	1.172	1.061	1.142	1.258	1.184	0.881	0.801	0.763	1.018	1.061	1.06	1.121	1.084	1.181	-1.03127	0.372329
Q9H0C5	BTB/POZ domain-containing protein 1	BTBD1	High	4	2	2	2	52.7	0.742	0.68	0.757	0.899	0.76	0.896	0.748	0.8	0.694	1.272	1.091	1.205	1.378	1.21	1.23	1.018	1.028	0.928	-1.48509	2.82132e-06
Q96CX2	BTB/POZ domain-containing protein KCTD12	KCTD12	High	38	8	13	8	35.7	0.864	0.729	0.893	1.508	1.673	1.406	0.429	0.497	0.495	0.826	0.844	0.966	1.43	1.611	1.57	0.575	0.568	0.641	-1.06322	0.0491979
Q9BQ13	BTB/POZ domain-containing protein KCTD14	KCTD14	High	16	4	12	4	29.6	0.726	0.591	0.553	1.364	1.183	1.439	0.677	0.578	0.588	0.813	0.887	0.793	1.899	1.623	1.911	0.533	0.676	0.674	-1.27406	0.0136272
Q9Y597	BTB/POZ domain-containing protein KCTD3	KCTD3	High	4	3	5	3	88.9	1.214	0.965	1.222	0.742	0.604	0.654	0.781	0.754	0.587	2.021	2.143	2.048	0.779	0.778	0.719	0.881	0.917	0.914	-1.48877	0.00412517
Q9NXV2	BTB/POZ domain-containing protein KCTD5	KCTD5	High	21	4	6	4	26.1	0.877	0.693	0.7	0.972	0.776	0.834	0.873	0.992	0.899	1.322	1.255	1.186	1.204	1.078	0.959	1.212	1.383	1.255	-1.42516	6.31045e-05
Q7L273	BTB/POZ domain-containing protein KCTD9	KCTD9	High	3	1	2	1	42.5	0.687	1.022	0.852	1.226	2.162	2.895	2.006	1.235	3.254	2.099	1.545	3.226	1.379	1.028	0.989	0.737	1.049	1.097	1.16655	0.707609
O43670	BUB3-interacting and GLEBS motif-containing protein ZNF207	ZNF207	High	6	3	7	3	50.7	1.063	0.681	0.998	0.529	0.423	0.85	0.891	0.94	0.911	1.05	0.933	1.025	1.153	1.002	1.357	1.283	1.515	1.487	-1.48298	0.00269891
Q9BRD0	BUD13 homolog	BUD13	High	1	1	2	1	70.5	1.077	0.689	0.94	0.36	0.244	0.355	0.444	0.534	0.638	1.266	0.996	1.321	1.375	1.196	1.351	1.451	1.875	1.663	-2.36584	0.000618258
Q7KYR7	Butyrophilin subfamily 2 member A1	BTN2A1	High	34	19	45	19	59.6	0.689	0.449	0.393	1.371	1.36	1.195	1.659	1.6	1.606	0.572	0.483	0.503	0.868	0.815	0.715	1.091	0.939	1.077	1.46142	0.013171
O00478	Butyrophilin subfamily 3 member A3	BTN3A3	High	6	3	6	1	65	0.811	0.557	0.249	1.793	1.874	1.403	0.779	0.726	0.775	0.99	1.106	0.638	1.432	1.603	1.446	0.594	0.503	0.596	1.00662	0.689652
Q13895	Bystin	BYSL	High	13	6	8	6	49.6	0.677	0.882	0.445	0.864	0.678	1.112	0.858	1.121	0.866	1.255	1.23	1.296	1.455	1.237	1.449	1.162	1.393	1.194	-1.55551	0.00074549
Q96EU7	C1GALT1-specific chaperone 1	C1GALT1C1	High	18	4	5	4	36.4	2.805	1.835	2.129	0.883	0.82	0.933	1.357	1.202	1.273	1.168	0.828	1.101	0.659	0.553	0.652	0.562	0.502	0.577	2.005	3.94566e-05
P11586	C-1-tetrahydrofolate synthase, cytoplasmic	MTHFD1	High	56	51	166	51	101.5	0.709	0.804	0.786	0.818	0.783	0.763	0.772	0.815	0.787	0.851	0.907	0.804	1.17	1.202	1.369	1.261	1.385	1.345	-1.46284	0.000726823
Q86YS7	C2 domain-containing protein 5	C2CD5	High	20	15	21	15	110.4	1.055	0.781	1.103	1.411	1.275	1.106	1.081	1.082	1.131	0.872	0.961	0.773	1.088	1.193	1.198	1.174	1.139	1.298	1.03393	0.605002
P04003	C4b-binding protein alpha chain	C4BPA	Medium	1	1	4	1	67	1.278	1.559	2.362	2.116	2.977	2.157	2.36	3.048	2.972	0.13	0.091	0.135	0.069	0.068	0.078	0.058	0.022	0.063	29.1723	8.23136e-07
O75844	CAAX prenyl protease 1 homolog	ZMPSTE24	High	31	16	43	16	54.8	0.424	0.378	0.413	0.724	0.505	0.618	0.873	1.004	0.699	1.223	1.005	1.256	1.474	1.247	1.387	1.601	1.844	1.518	-2.22685	8.29247e-07
P27708	CAD protein	CAD	High	43	74	224	74	242.8	0.647	0.671	0.681	0.945	0.864	0.93	0.77	0.806	0.813	0.857	0.891	0.911	1.462	1.369	1.501	1.087	1.181	1.178	-1.46443	4.97942e-07
Q9NYQ6	Cadherin EGF LAG seven-pass G-type receptor 1	CELSR1	High	1	1	2	1	329.3	0.282	0.438	0.25	2.198	2.504	2.569	0.727	1.072	1.193	0.414	0.439	0.556	0.979	1.323	1.377	0.465	0.819	0.674	1.59424	0.214842
P55283	Cadherin-4	CDH4	High	11	5	11	5	100.2	0.707	0.624	0.573	1.636	1.581	1.514	1.688	1.689	1.882	0.477	0.592	0.432	0.785	0.887	0.603	1.169	1.115	1.142	1.65149	0.000522326
Q99653	Calcineurin B homologous protein 1	CHP1	High	58	11	21	11	22.4	0.898	0.758	0.796	1.386	1.159	1.203	1.036	0.924	1.008	1.014	0.884	0.786	1.374	1.297	1.238	1.128	0.845	0.98	-1.04123	0.177729
P63098	Calcineurin subunit B type 1	PPP3R1	High	54	6	9	6	19.3	0.597	0.505	0.559	1.189	1.072	1.075	0.809	0.927	0.925	1.129	1.394	1.165	1.194	1.356	1.232	0.983	0.941	0.98	-1.35466	0.0246846
Q9UGQ2	Calcium channel flower homolog	CACFD1	High	9	3	6	3	18.5	0.572	0.382	0.264	1.163	1.264	1.39	1.474	1.292	1.326	0.592	0.506	0.504	1.246	1.578	1.396	1.019	1.014	1.151	1.01344	0.59538
Q8IWX8	Calcium homeostasis endoplasmic reticulum protein	CHERP	High	3	3	4	3	103.6	1.065	0.976	1.064	0.441	0.34	0.556	0.598	0.83	0.707	0.927	0.89	1.031	1.2	0.908	1.355	1.581	1.68	1.464	-1.67797	0.00972431
Q9HA72	Calcium homeostasis modulator protein 2	CALHM2	High	10	3	7	3	36.2	0.788	0.593	0.488	1.623	1.611	1.552	0.722	0.693	0.754	0.647	0.572	0.471	1.479	2.121	1.816	0.631	0.747	0.67	-1.0374	0.820912
Q9UM00	Calcium load-activated calcium channel	TMCO1	High	16	4	7	4	27.1	0.402	0.278	0.328	0.523	0.356	0.477	0.709	0.823	0.624	1.15	1	1.327	1.529	1.249	1.431	1.61	1.853	1.466	-2.79093	3.67526e-07
Q96D31	Calcium release-activated calcium channel protein 1	ORAI1	High	11	3	7	3	32.6	1.583	1.167	0.951	1.354	1.278	1.239	1.711	1.529	1.591	0.836	0.923	0.588	0.694	0.819	0.483	1.136	0.998	0.877	1.68657	4.4188e-05
Q8NE86	Calcium uniporter protein, mitochondrial	MCU	High	23	8	11	8	39.8	0.947	0.565	0.605	0.791	0.446	0.43	0.457	0.653	0.518	1.883	1.507	1.546	1.794	1.446	1.421	1.311	1.687	1.395	-2.585	8.10896e-08
Q14012	Calcium/calmodulin-dependent protein kinase type 1	CAMK1	High	24	6	10	3	41.3	0.889	0.953	0.913	0.895	0.824	0.788	0.635	0.612	0.684	1.437	1.425	1.584	1.189	1.21	1.399	0.907	0.939	0.935	-1.53274	1.51295e-06
Q8IU85	Calcium/calmodulin-dependent protein kinase type 1D	CAMK1D	High	23	8	14	5	42.9	0.474	0.568	0.486	0.972	1.106	1.178	1.047	0.924	0.824	0.711	0.654	0.61	1.329	1.656	1.763	1.189	1.109	1.181	-1.34609	8.08635e-05
Q13557	Calcium/calmodulin-dependent protein kinase type II subunit delta	CAMK2D	High	32	17	39	12	56.3	0.578	0.51	0.479	0.681	0.737	0.899	0.667	0.753	0.662	0.784	0.76	0.71	1.258	1.853	2.154	1.179	1.215	1.263	-1.87328	3.83568e-05
Q13137	Calcium-binding and coiled-coil domain-containing protein 2	CALCOCO2	High	29	12	22	12	52.2	1.174	0.975	0.893	0.982	0.814	0.984	1.51	1.375	1.263	1.142	1.089	1.069	1.006	1.014	0.907	1.451	1.259	1.174	-1.01414	0.541764
O75746	Calcium-binding mitochondrial carrier protein Aralar1	SLC25A12	High	22	13	20	8	74.7	0.648	0.747	0.598	0.986	0.742	0.831	0.789	0.801	0.694	1.377	1.13	1.335	1.715	1.473	1.44	1.331	1.745	1.54	-1.91428	8.20829e-07
Q9UJS0	Calcium-binding mitochondrial carrier protein Aralar2	SLC25A13	High	32	18	29	13	74.1	0.8	0.432	0.44	0.988	0.586	0.622	0.45	0.676	0.437	1.337	1.082	1.29	1.485	1.311	1.333	1.064	1.461	1.207	-2.13036	4.34915e-06
Q6NUK1	Calcium-binding mitochondrial carrier protein SCaMC-1	SLC25A24	High	55	24	67	24	53.3	0.586	0.436	0.414	1.03	0.548	0.589	0.488	0.533	0.419	1.466	1.022	1.301	1.853	1.465	1.397	1.169	1.424	1.165	-2.43149	1.00784e-07
Q9Y376	Calcium-binding protein 39	CAB39	High	30	13	40	11	39.8	0.539	0.439	0.438	2.055	1.987	1.416	1.591	1.588	1.539	0.773	0.702	0.581	0.803	0.702	0.474	0.983	0.817	0.935	1.71226	0.0882733
Q9Y2V2	Calcium-regulated heat-stable protein 1	CARHSP1	High	37	3	7	3	15.9	1.112	0.89	0.738	0.852	1.04	0.837	0.66	0.681	0.813	1.493	1.585	1.352	0.897	0.996	1.029	0.776	0.766	0.811	-1.27312	0.0235733
P98194	Calcium-transporting ATPase type 2C member 1	ATP2C1	High	23	15	29	15	100.5	2.253	1.496	1.524	1.195	1.231	1.342	1.283	1.086	1.185	0.69	0.513	0.571	1.036	0.939	1.118	0.612	0.657	0.651	1.85575	0.00128275
Q9HB71	Calcyclin-binding protein	CACYBP	High	67	15	41	15	26.2	0.557	0.574	0.532	1.026	0.981	0.846	0.997	0.975	0.892	1.2	1.39	1.35	1.026	1.029	0.912	1.322	1.315	1.314	-1.47127	0.00997683
Q05682	Caldesmon	CALD1	High	34	28	68	28	93.2	0.276	0.27	0.241	0.803	0.911	0.699	1.089	1.125	1.112	0.928	0.899	0.752	1.011	1.359	1.037	1.743	1.717	1.759	-1.71698	0.00114402
O14967	Calmegin	CLGN	High	24	12	22	11	70	0.618	0.588	0.629	0.704	0.572	0.631	0.635	0.755	0.552	1.59	1.42	1.821	1.395	1.338	1.502	1.149	1.389	1.132	-2.24068	3.68669e-07
P0DP23	Calmodulin-1	CALM1	High	84	10	56	10	16.8	0.369	0.348	0.329	1.567	1.678	1.496	1.742	1.521	1.681	1.017	0.898	0.686	0.896	0.974	0.669	1.608	1.511	1.324	1.1198	0.827378
Q9P1Y5	Calmodulin-regulated spectrin-associated protein 3	CAMSAP3	High	7	5	7	5	134.7	0.503	0.485	0.392	0.781	0.832	0.776	1.193	1.087	1.274	0.356	0.499	0.465	1.145	1.296	1.168	1.89	1.737	1.593	-1.38591	0.0244253
P27824	Calnexin	CANX	High	49	36	147	35	67.5	0.515	0.439	0.486	0.515	0.416	0.456	0.688	0.639	0.467	1.869	1.513	1.27	1.272	1.201	1.322	1.202	1.412	1.153	-2.64315	1.11353e-06
P04632	Calpain small subunit 1	CAPNS1	High	51	11	36	9	28.3	0.507	0.479	0.454	1.194	1.169	1.065	0.763	0.722	0.736	1.165	1.089	0.79	1.16	1.265	1.229	0.956	0.92	0.961	-1.34504	0.0104478
P07384	Calpain-1 catalytic subunit	CAPN1	High	46	29	62	27	81.8	0.78	0.694	0.629	1.3	1.229	1.034	0.765	0.834	0.722	1.362	1.463	1.234	1.188	1.281	1.089	0.9	0.876	0.893	-1.28784	0.0320341
O75808	Calpain-15	CAPN15	High	1	1	3	1	117.2	1.34	0.99	1.066	1.102	1.045	1.254	1.175	1.093	1.18	1.423	1.465	1.449	1.132	1.229	1.14	0.949	1.092	1.017	-1.06354	0.444056
P17655	Calpain-2 catalytic subunit	CAPN2	High	42	27	91	25	79.9	0.72	0.79	0.718	1.058	1.064	0.943	0.723	0.764	0.718	1.213	1.346	1.218	1.29	1.373	1.362	0.952	1.041	1.013	-1.44145	2.39408e-05
O15484	Calpain-5	CAPN5	High	18	10	19	10	73.1	1.242	0.846	0.727	1.421	1.361	1.273	1.198	1.191	1.358	1.104	1.276	1.39	0.967	1	0.931	0.831	0.745	0.875	1.16427	0.298879
Q9Y6W3	Calpain-7	CAPN7	High	26	18	23	18	92.6	0.863	0.682	0.702	1.174	1.202	1.068	1.997	2.108	2.026	0.58	0.653	0.719	0.751	0.702	0.658	0.766	0.771	0.762	1.85822	0.00303885
P20810	Calpastatin	CAST	High	43	23	47	23	76.5	0.699	0.575	0.567	1.266	1.355	0.962	0.958	0.89	0.941	1.5	1.268	1.26	1.013	1.142	0.677	1.125	0.968	1.048	-1.2177	0.190137
Q99439	Calponin-2	CNN2	High	56	13	34	11	33.7	0.602	0.687	0.63	0.726	0.687	0.614	0.648	0.724	0.668	1.756	2.104	1.961	1.005	1.117	1.011	1.025	1.122	1.019	-2.02472	0.000381956
Q15417	Calponin-3	CNN3	High	52	14	53	11	36.4	0.485	0.599	0.511	0.559	0.583	0.496	0.746	0.732	0.656	1.775	2.062	1.702	0.965	1.027	0.938	1.426	1.315	1.27	-2.32532	6.1053e-05
P27797	Calreticulin	CALR	High	68	28	105	28	48.1	0.606	0.448	0.478	0.57	0.523	0.607	0.653	0.634	0.516	2.359	1.928	1.765	1.191	1.217	1.355	1.3	1.235	1.209	-2.69295	1.49997e-05
O94985	Calsyntenin-1	CLSTN1	High	6	5	6	5	109.7	1.388	1.599	1.62	1.081	0.98	1.258	1.03	1.047	1.102	1.199	1.462	1.011	1.243	1.399	1.13	1.126	1.189	0.957	1.0363	0.739702
O43852	Calumenin	CALU	High	54	18	45	18	37.1	0.706	0.504	0.579	0.466	0.47	0.54	0.747	0.67	0.59	2.62	2.21	1.594	0.869	1.132	1.1	1.256	1.202	1.067	-2.47534	7.21844e-05
Q9Y233	cAMP and cAMP-inhibited cGMP 3',5'-cyclic phosphodiesterase 10A	PDE10A	High	15	10	14	10	88.4	0.7	0.597	0.478	1.526	1.631	1.691	1.586	1.294	1.504	0.858	0.923	0.807	0.952	1.111	1.06	1.103	0.927	1.053	1.25165	0.345264
P17612	cAMP-dependent protein kinase catalytic subunit alpha	PRKACA	High	25	10	18	3	40.6	0.574	0.577	0.47	0.95	1.019	0.865	1.117	1.115	1.096	1.131	1.214	1.016	0.944	1.116	0.825	1.599	1.552	1.435	-1.39175	0.00986854
P10644	cAMP-dependent protein kinase type I-alpha regulatory subunit	PRKAR1A	High	45	18	55	14	43	0.91	0.939	0.74	0.834	0.824	0.76	0.984	0.936	0.927	1.498	1.6	1.555	0.911	1.043	0.94	1.041	0.976	0.971	-1.34135	0.0129973
P13861	cAMP-dependent protein kinase type II-alpha regulatory subunit	PRKAR2A	High	60	21	57	19	45.5	0.715	0.825	0.752	1.154	1.157	0.965	0.902	0.946	0.865	1.111	1.227	1.142	1.137	1.254	1.033	1.176	1.199	1.177	-1.26265	0.00227009
P31323	cAMP-dependent protein kinase type II-beta regulatory subunit	PRKAR2B	High	30	10	22	8	46.3	0.592	0.741	0.705	0.787	0.75	0.776	1.158	1.273	1.21	0.657	0.724	0.779	1.03	1.065	1.133	1.486	1.61	1.603	-1.26214	0.00109898
Q9BSD7	Cancer-related nucleoside-triphosphatase	NTPCR	High	37	6	8	6	20.7	0.872	0.657	0.688	0.746	0.711	0.763	0.507	0.508	0.544	1.368	1.343	1.455	1.359	1.532	1.596	0.986	0.987	0.946	-1.92995	6.58128e-08
P30622	CAP-Gly domain-containing linker protein 1	CLIP1	High	34	46	71	41	162.1	0.667	0.648	0.69	0.92	0.87	0.749	0.955	0.903	1.003	1.515	1.629	1.324	0.97	1.055	0.801	1.59	1.333	1.529	-1.58623	0.00260651
Q9UDT6	CAP-Gly domain-containing linker protein 2	CLIP2	High	8	8	13	3	115.8	0.853	0.674	0.542	0.803	0.736	0.705	0.659	0.593	0.735	1.693	1.568	0.855	1.283	1.451	1.309	1.136	0.925	1.15	-1.80476	1.72942e-06
Q14444	Caprin-1	CAPRIN1	High	22	14	36	14	78.3	0.991	1.052	1.073	0.802	0.765	0.807	0.751	0.732	0.802	1.03	1.187	1.074	1.188	1.36	1.179	1.222	1.068	1.144	-1.34431	0.00196592
Q8N1G2	Cap-specific mRNA (nucleoside-2'-O-)-methyltransferase 1	CMTR1	High	15	12	17	11	95.3	1.085	1.148	1.223	0.583	0.48	0.78	0.787	0.819	0.758	1.069	1.007	0.851	1.271	0.982	1.303	1.13	1.34	1.253	-1.33185	0.0426726
Q6JBY9	CapZ-interacting protein	RCSD1	High	4	1	2	1	44.5	1.213	1.085	0.965	1.722	1.962	1.721	1.755	1.434	1.553	0.476	0.483	0.361	0.47	0.629	0.664	0.921	0.661	0.596	2.54895	4.78927e-07
Q9NPF2	Carbohydrate sulfotransferase 11	CHST11	High	20	8	13	8	41.5	3.366	3.133	3.273	0.798	0.898	0.938	1.518	1.308	1.446	0.723	0.678	0.785	0.677	0.645	0.598	0.842	0.815	0.676	2.59015	0.00214551
Q8NCH0	Carbohydrate sulfotransferase 14	CHST14	High	20	6	11	6	43	2.53	1.719	1.748	1.175	0.981	1.426	1.343	1.06	1.294	0.583	0.459	0.497	1.189	0.972	1.261	0.989	0.799	0.775	1.76449	0.0186359
Q7LGC8	Carbohydrate sulfotransferase 3	CHST3	High	7	3	3	3	54.7	3.432	2.111	3.468	0.802	0.995	0.769	1.01	1.394	1.39	2.813	2.212	2.672	0.352	0.378	0.3	0.703	0.593	0.526	1.4571	0.00203083
P16152	Carbonyl reductase [NADPH] 1	CBR1	High	64	14	45	12	30.4	1.047	1.353	1.143	0.901	0.91	0.781	0.961	0.947	0.943	1.244	1.391	1.317	0.895	1.035	0.852	1.25	1.221	1.101	-1.1469	0.00206471
O75828	Carbonyl reductase [NADPH] 3	CBR3	High	61	12	22	10	30.8	0.372	0.422	0.304	1.061	0.97	0.873	1.203	1.102	1.122	0.794	0.858	0.781	0.895	0.993	0.877	1.179	1.115	1.113	-1.1583	0.114158
O75052	Carboxyl-terminal PDZ ligand of neuronal nitric oxide synthase protein	NOS1AP	High	16	6	8	6	56.1	0.971	0.805	0.72	1.268	1.157	1.162	1.83	1.836	2.026	1.354	1.483	1.639	0.648	0.748	0.779	1.25	0.873	1.118	1.19036	0.432511
Q96DG6	Carboxymethylenebutenolidase homolog	CMBL	High	27	9	14	9	28	1.364	1.693	1.595	0.936	0.884	0.877	0.824	0.899	0.943	1.226	1.342	1.356	0.904	1.002	0.823	1.107	1.064	1.004	1.01903	0.921338
Q96IY4	Carboxypeptidase B2	CPB2	Medium	2	1	6	1	48.4	3.722	4.702	4.017	0.482	0.695	0.728	0.869	1.198	0.972	0.562	0.612	0.592	0.457	0.484	0.342	0.829	1.065	0.63	3.1195	0.0180476
O75976	Carboxypeptidase D	CPD	High	36	46	103	46	152.8	2.764	1.572	1.521	1.101	1.092	1.413	1.212	1.009	1.184	1.19	0.882	0.985	0.81	0.949	1.357	0.561	0.523	0.541	1.65017	0.000828865
P14384	Carboxypeptidase M	CPM	High	21	8	16	8	50.5	0.628	0.613	0.477	1.183	1.092	0.803	1.83	1.812	1.612	0.634	0.555	0.68	0.873	0.905	0.678	1.564	1.3	1.504	1.1561	0.156007
Q9GZU7	Carboxy-terminal domain RNA polymerase II polypeptide A small phosphatase 1	CTDSP1	High	17	5	9	3	29.2	1.232	0.988	1.196	1.396	1.726	1.607	1.451	1.22	1.545	0.567	0.772	0.525	1.006	1.095	0.811	1.057	0.831	0.871	1.64048	9.35994e-05
O14595	Carboxy-terminal domain RNA polymerase II polypeptide A small phosphatase 2	CTDSP2	High	10	3	6	3	30.6	1.888	1.121	1.264	1.084	1.058	1.157	1.097	0.98	0.93	0.993	1.533	1.027	1.003	0.961	0.965	0.853	0.711	0.776	1.19916	0.0595269
P43155	Carnitine O-acetyltransferase	CRAT	High	13	7	9	7	70.8	1.949	1.921	1.493	0.379	0.292	0.412	0.411	0.434	0.374	3.102	2.324	1.851	0.77	0.848	0.985	0.828	1.059	0.961	-1.66053	0.00021664
P50416	Carnitine O-palmitoyltransferase 1, liver isoform	CPT1A	High	18	12	27	12	88.3	0.509	0.343	0.392	0.857	0.527	0.601	0.775	0.796	0.605	1.199	0.948	1.028	1.751	1.446	1.366	1.462	1.639	1.433	-2.27049	7.10986e-08
P23786	Carnitine O-palmitoyltransferase 2, mitochondrial	CPT2	High	19	11	16	11	73.7	1.059	1.051	0.912	0.604	0.476	0.666	0.419	0.357	0.422	1.315	1.16	1.217	1.443	1.456	1.83	1.003	1.148	1.05	-1.94804	0.000714072
P49747	Cartilage oligomeric matrix protein	COMP	High	16	8	13	5	82.8	3.757	4.966	5.707	0.764	1.347	1.091	0.907	0.833	1.295	0.253	0.401	0.249	0.617	1.155	0.56	0.974	0.726	0.778	3.61754	0.0324471
O75718	Cartilage-associated protein	CRTAP	High	30	13	26	13	46.5	1.136	1.543	1.598	0.54	0.505	0.614	0.642	0.65	0.627	1.656	1.387	1.742	1.054	1.012	1.164	1.133	1.156	1.035	-1.44354	0.00138674
P48729	Casein kinase I isoform alpha	CSNK1A1	High	29	8	18	8	38.9	0.881	0.815	0.706	0.964	1.026	1.074	1.072	1.001	1.136	1.097	1.105	1.282	1.139	1.131	1.211	0.976	0.962	0.947	-1.13545	0.127527
Q9HCP0	Casein kinase I isoform gamma-1	CSNK1G1	High	23	10	23	3	48.5	1.049	0.673	0.548	1.824	1.9	1.657	2.066	1.76	1.744	0.367	0.366	0.156	0.855	0.878	0.616	0.902	0.778	0.856	2.28975	1.11479e-06
P78368	Casein kinase I isoform gamma-2	CSNK1G2	High	27	12	25	2	47.4	1.039	0.545	0.571	1.497	1.401	1.379	1.445	1.139	1.326	0.807	0.705	0.775	1.111	1.1	1.037	0.859	0.71	1.006	1.27522	0.0737423
Q9Y6M4	Casein kinase I isoform gamma-3	CSNK1G3	High	38	15	31	5	51.4	1.241	0.912	0.909	1.393	1.368	1.366	1.589	1.403	1.506	0.789	0.767	0.871	0.799	0.812	0.699	1.076	0.84	0.894	1.54856	0.000198194
P68400	Casein kinase II subunit alpha	CSNK2A1	High	49	16	54	16	45.1	1.318	1.63	1.575	0.902	0.957	1.036	1.672	1.322	1.468	1.143	1.207	1.306	0.798	0.74	0.845	0.8	0.741	0.778	1.42139	0.00196974
P19784	Casein kinase II subunit alpha'	CSNK2A2	High	52	15	34	15	41.2	1.034	1.133	1.14	0.927	1.004	1.11	1.56	1.271	1.395	0.864	0.942	1.093	0.964	0.914	1.136	0.862	0.813	0.874	1.24959	0.0231308
P67870	Casein kinase II subunit beta	CSNK2B	High	39	7	33	7	24.9	1.24	1.395	1.382	0.929	0.999	1.065	1.536	1.252	1.38	1.323	1.495	1.903	0.792	0.766	0.904	0.823	0.795	0.761	1.169	0.0965923
Q9H078	Caseinolytic peptidase B protein homolog	CLPB	High	6	4	4	4	78.7	1.456	1.24	1.237	0.547	0.552	0.567	0.549	0.494	0.634	0.916	1.118	1.175	0.849	0.79	0.993	0.568	0.577	0.557	-1.0367	0.433089
Q8WXE0	Caskin-2	CASKIN2	High	12	9	12	9	126.7	0.731	0.441	0.674	1.818	1.687	1.401	1.593	1.432	1.747	0.7	0.597	0.749	1.193	1.366	0.996	1.145	1.06	1.24	1.27393	0.0639039
P31944	Caspase-14	CASP14	High	30	8	16	8	27.7	3.136	2.505	2.63	1.757	1.48	0.976	0.963	5.517	0.964	0.696	0.957	0.864	0.966	0.567	0.407	0.879	0.978	0.874	2.7724	0.00147246
P42574	Caspase-3	CASP3	High	18	5	6	5	31.6	0.487	0.573	0.619	1.466	1.313	1.203	1.071	1.134	1.164	0.867	1.023	0.947	1.042	1.14	0.981	1.049	0.963	0.884	1.01506	0.706814
P49662	Caspase-4	CASP4	High	21	6	9	6	43.2	0.802	0.69	0.67	0.895	0.928	0.726	0.805	0.908	0.921	1.625	1.638	1.822	0.978	1.008	0.9	0.984	0.995	0.976	-1.48754	0.0194309
P55210	Caspase-7	CASP7	High	14	3	5	3	34.3	0.298	0.273	0.299	1.419	1.597	1.139	0.848	1.2	1.095	0.475	0.568	0.396	1.38	1.555	0.991	1.204	1.129	1.295	-1.101	0.0796853
Q14790	Caspase-8	CASP8	High	20	9	17	9	55.4	0.718	0.545	0.747	1.152	0.981	0.917	0.748	0.726	0.855	1.192	1.235	1.266	1.343	1.192	1.377	1.027	1.122	1.07	-1.46488	0.000425166
P04040	Catalase	CAT	High	42	23	41	23	59.7	0.582	0.493	0.462	1.071	0.902	0.883	0.801	0.941	0.705	0.936	0.739	0.711	1.672	1.647	1.554	1.361	1.562	1.325	-1.68231	4.96077e-08
P21964	Catechol O-methyltransferase	COMT	High	35	9	23	9	30	0.748	0.843	0.748	0.668	0.595	0.685	0.703	0.855	0.638	1.073	1.1	1.046	1.46	1.362	1.603	1.259	1.417	1.267	-1.78729	5.43315e-05
P35221	Catenin alpha-1	CTNNA1	High	55	48	119	48	100	0.6	0.489	0.474	1.679	1.697	1.384	1.44	1.378	1.436	0.671	0.772	0.87	0.945	0.975	0.76	1.008	0.91	1.015	1.33447	0.260866
P35222	Catenin beta-1	CTNNB1	High	48	28	82	26	85.4	0.399	0.369	0.328	1.912	1.915	1.64	1.595	1.514	1.592	0.508	0.487	0.507	0.911	0.905	0.708	1.012	0.882	1.01	1.6254	0.0934581
O60716	Catenin delta-1	CTNND1	High	53	42	91	41	108.1	0.453	0.437	0.383	1.717	1.775	1.412	1.362	1.222	1.334	0.682	0.745	0.715	1.111	1.246	0.904	0.913	0.838	0.902	1.2531	0.565535
P07858	Cathepsin B	CTSB	High	18	4	9	4	37.8	2.195	1.893	1.627	0.725	0.731	0.915	0.88	1.198	0.757	1.122	0.987	0.83	1.206	1.299	1.439	1.063	0.98	0.951	1.1057	0.882437
P07339	Cathepsin D	CTSD	High	29	10	27	10	44.5	2.228	1.647	1.395	0.805	0.681	0.819	1.044	1.442	0.773	1.627	1.135	1.114	0.993	0.887	0.996	1.114	1.036	0.904	1.10483	0.671288
Q9UBX1	Cathepsin F	CTSF	High	7	4	10	4	53.3	4.106	6.046	4.504	0.453	0.633	0.77	0.696	0.596	0.782	0.96	1.05	0.973	0.698	0.848	0.645	0.801	0.514	0.69	2.58894	0.129477
Q9UBR2	Cathepsin Z	CTSZ	High	22	6	10	6	33.8	2.232	3.227	2.94	0.622	0.598	0.749	0.985	0.836	0.862	2.887	2.524	3.885	0.303	0.341	0.393	0.499	0.614	0.504	1.09213	0.0257072
P20645	Cation-dependent mannose-6-phosphate receptor	M6PR	High	39	10	38	10	31	2.382	1.272	1.443	1.121	1.095	1.238	1.593	1.437	1.428	0.523	0.485	0.592	1.087	0.915	1.055	0.994	0.819	1.027	1.73523	0.00744653
P11717	Cation-independent mannose-6-phosphate receptor	IGF2R	High	20	44	75	44	274.2	4.903	2.855	2.631	0.923	1.038	1.256	1.303	1.104	1.153	0.766	0.638	0.769	0.652	0.657	0.788	0.581	0.558	0.579	2.86673	0.000883893
Q6NZI2	Caveolae-associated protein 1	CAVIN1	High	36	14	60	14	43.5	0.547	0.506	0.442	0.573	0.508	0.686	0.835	0.807	0.789	1.365	1.244	1.136	1.166	1.153	1.294	1.565	1.345	1.68	-2.09872	3.44024e-07
O95810	Caveolae-associated protein 2	CAVIN2	High	37	12	23	12	47.1	0.364	0.344	0.331	0.351	0.435	0.596	1.364	1.38	1.566	0.804	0.771	0.831	0.681	0.865	1.186	2.083	2.14	2.724	-1.79542	2.31268e-06
Q969G5	Caveolae-associated protein 3	CAVIN3	High	46	9	17	9	27.7	0.386	0.341	0.289	0.636	0.527	0.535	0.641	0.622	0.587	1.134	1.07	0.789	1.504	1.391	1.323	1.706	1.25	1.057	-2.45925	3.00495e-07
Q03135	Caveolin-1	CAV1	High	51	11	45	11	20.5	1.278	0.821	0.78	0.887	0.839	0.984	1.228	1.263	1.017	0.918	0.769	0.88	1.243	1.118	1.208	1.271	1.093	1.3	-1.07728	0.332043
P51636	Caveolin-2	CAV2	High	34	3	5	3	18.3	1.125	0.763	0.686	0.95	0.764	0.935	1.248	1.245	1.051	1.072	1.01	0.751	1.072	1.049	1.207	1.244	1.147	1.13	-1.10437	0.0507588
P32246	C-C chemokine receptor type 1	CCR1	Medium	5	1	2	1	41.1	1.034	0.912	0.502	1.474	2.003	1.934	0.795	0.946	0.774	0.063	0.071	0.11	1.246	2.565	1.903	0.448	0.37	0.404	1.44485	0.0249624
O00421	C-C chemokine receptor-like 2	CCRL2	High	14	7	17	7	39.5	1.169	0.808	0.661	1.507	1.469	1.286	2.15	2.115	2.301	0.646	0.626	0.621	0.664	0.584	0.466	0.916	0.782	0.984	2.1412	0.000236028
Q03701	CCAAT/enhancer-binding protein zeta	CEBPZ	High	3	3	4	3	120.9	1.002	0.777	0.878	0.636	0.557	0.664	0.707	0.98	0.75	1.026	0.708	0.825	1.673	1.667	1.632	1.381	1.772	1.472	-1.74881	0.00856907
O00622	CCN family member 1	CCN1	High	51	22	78	22	42	2.763	3.952	4.469	0.765	1.084	1.368	1.05	1.066	1.256	0.566	0.455	0.723	0.356	0.381	0.548	0.549	0.624	0.504	3.77667	0.000283564
P29279	CCN family member 2	CCN2	High	47	18	45	18	38.1	0.866	1.325	1.663	0.958	1.424	1.711	2.41	2.613	3.411	0.184	0.176	0.242	0.293	0.306	0.348	0.447	0.549	0.493	5.39203	5.68407e-08
A5YKK6	CCR4-NOT transcription complex subunit 1	CNOT1	High	22	49	100	49	266.8	0.91	0.957	0.944	0.789	0.751	0.806	0.623	0.678	0.669	1.541	1.633	1.645	1.224	1.248	1.356	0.973	1.014	0.965	-1.62747	2.15565e-08
Q9H9A5	CCR4-NOT transcription complex subunit 10	CNOT10	High	7	5	8	5	82.3	0.818	0.926	0.864	0.722	0.725	0.796	0.574	0.524	0.692	1.275	1.303	1.301	1.292	1.608	1.57	1.137	1.221	1.096	-1.77729	1.02803e-05
Q9UKZ1	CCR4-NOT transcription complex subunit 11	CNOT11	High	10	4	5	4	55.2	0.889	1.052	0.648	0.662	0.639	0.576	0.595	0.588	0.636	1.25	1.583	1.476	1.348	1.615	1.589	1.265	1.288	1.131	-1.99602	1.3555e-05
O75175	CCR4-NOT transcription complex subunit 3	CNOT3	High	12	7	11	7	81.8	0.559	0.617	0.492	0.94	0.875	0.91	0.821	0.847	0.839	1.072	1.188	0.996	1.179	1.316	1.181	1.268	1.141	1.213	-1.52957	8.0659e-05
Q9UIV1	CCR4-NOT transcription complex subunit 7	CNOT7	High	26	6	12	5	32.7	0.889	0.885	0.887	0.699	0.685	0.749	0.604	0.652	0.652	1.423	1.686	1.469	1.373	1.441	1.54	1.156	1.185	1.213	-1.86303	3.15635e-08
Q9UFF9	CCR4-NOT transcription complex subunit 8	CNOT8	High	11	3	4	2	33.5	0.627	0.863	0.706	1.016	0.909	0.677	0.771	0.65	0.587	1.181	1.431	1.168	1.502	1.658	1.458	1.077	1.149	1.065	-1.71746	1.493e-06
Q92600	CCR4-NOT transcription complex subunit 9	CNOT9	High	24	8	13	8	33.6	0.875	0.873	0.814	0.878	0.733	0.909	0.605	0.664	0.646	1.231	1.382	1.452	1.32	1.317	1.448	1.024	1.136	1.057	-1.62455	8.00797e-08
P48509	CD151 antigen	CD151	High	23	8	39	8	28.3	1.162	0.899	0.57	1.931	2.001	1.562	1.505	1.432	1.441	0.579	0.563	0.48	0.955	0.83	0.769	0.758	0.595	0.732	1.99697	1.83625e-05
Q13740	CD166 antigen	ALCAM	High	35	20	46	20	65.1	1.061	0.7	0.677	1.589	1.545	1.351	1.143	1.143	1.129	1.5	1.443	1.766	0.856	0.857	0.714	0.819	0.657	0.806	1.09769	0.592976
Q5ZPR3	CD276 antigen	CD276	High	24	7	16	7	57.2	0.588	0.586	0.607	2.248	2.184	1.914	1.149	1.079	1.19	0.521	0.46	0.559	1.568	1.387	1.402	0.887	0.669	0.891	1.38363	0.000191056
Q9Y5K6	CD2-associated protein	CD2AP	High	46	26	53	26	71.4	0.601	0.5	0.483	1.351	1.457	1.265	1.49	1.475	1.525	0.957	1.041	0.888	0.864	1.002	0.747	1.137	1.075	1.075	1.15491	0.759324
P16070	CD44 antigen	CD44	High	18	13	137	13	81.5	1.203	0.74	0.599	1.296	1.24	1.043	1.376	1.287	1.28	1.172	1.103	1.144	0.904	0.873	0.69	1.107	0.871	0.99	1.13666	0.421604
P13987	CD59 glycoprotein	CD59	High	25	4	20	4	14.2	0.435	0.352	0.249	1.695	1.649	1.241	1.412	1.419	1.348	0.743	0.583	0.629	1.259	1.136	1.062	1.076	0.925	1.207	1.13689	0.827129
P08962	CD63 antigen	CD63	High	13	4	31	4	25.6	1.561	1.211	0.933	1.885	2.026	1.839	2.649	2.143	2.459	0.203	0.177	0.19	0.443	0.391	0.443	0.588	0.428	0.488	4.98538	1.05277e-08
P60033	CD81 antigen	CD81	High	15	3	11	3	25.8	1.94	1.559	1.274	1.997	2.144	1.851	2.112	2.041	1.897	0.375	0.373	0.358	0.371	0.353	0.352	0.515	0.37	0.441	4.79333	4.18133e-09
P27701	CD82 antigen	CD82	High	31	7	31	7	29.6	2.29	1.756	1.351	2.179	2.124	1.736	1.427	1.34	1.311	0.607	0.489	0.371	0.496	0.492	0.53	0.378	0.206	0.321	3.98817	2.57759e-08
P21926	CD9 antigen	CD9	High	20	8	40	8	25.4	0.863	0.727	0.567	1.819	1.835	1.669	2.298	2.169	2.112	0.295	0.31	0.331	0.533	0.44	0.537	0.775	0.614	0.742	3.07166	1.51747e-06
P48960	CD97 antigen	CD97	High	28	22	67	22	91.8	1.167	0.799	0.728	1.34	1.252	1.114	1.28	1.198	1.19	1.141	1.085	1.179	1.067	0.965	0.844	1.011	0.906	0.972	1.09793	0.422396
P14209	CD99 antigen	CD99	High	5	1	3	1	18.8	0.369	0.266	0.133	2.479	2.513	2.701	3.128	2.118	2.957	0.217	0.134	0.244	0.553	0.626	0.435	0.538	0.239	0.346	5.0012	0.00307657
Q8TCZ2	CD99 antigen-like protein 2	CD99L2	High	16	4	8	4	28	0.717	0.582	0.5	1.622	1.678	1.676	2.345	1.97	2.434	0.308	0.219	0.255	0.777	0.951	0.751	0.901	0.619	0.759	2.44116	1.38084e-06
Q9UKI2	Cdc42 effector protein 3	CDC42EP3	High	24	3	5	3	27.7	0.675	0.565	0.452	1.353	1.41	1.111	1.072	1.001	1.093	0.87	0.981	0.748	1.101	1.239	0.816	1.002	0.899	0.89	1.02176	0.775221
Q9H3Q1	Cdc42 effector protein 4	CDC42EP4	High	24	6	8	6	38	0.501	0.487	0.422	1.095	1.065	0.829	1.14	1.163	1.085	1.388	1.497	1.307	0.896	0.906	0.697	0.899	0.886	0.935	-1.20855	0.315332
Q9NRR3	CDC42 small effector protein 2	CDC42SE2	High	23	1	2	1	9.2	0.922	0.706	0.543	1.86	1.875	1.607	1.777	1.684	1.721	0.926	0.85	0.909	0.796	0.751	0.58	0.844	0.776	0.748	1.76811	0.0312099
Q15642	Cdc42-interacting protein 4	TRIP10	High	41	21	44	20	68.3	0.683	0.612	0.562	1.172	1.115	0.989	1.163	1.038	1.136	1.308	1.271	1.257	0.91	0.943	0.813	1.207	1.102	1.161	-1.17733	0.219053
Q9NZ45	CDGSH iron-sulfur domain-containing protein 1	CISD1	High	44	4	8	4	12.2	0.827	0.615	0.594	0.638	0.428	0.399	0.363	0.413	0.355	3.03	2.084	2.423	1.249	1.155	0.995	0.781	0.923	0.669	-2.87327	6.80989e-06
Q8N5K1	CDGSH iron-sulfur domain-containing protein 2	CISD2	High	36	5	9	5	15.3	0.619	0.569	0.636	0.778	0.535	0.64	0.565	0.653	0.544	1.537	1.204	1.74	1.305	1.259	1.345	0.904	1.116	0.948	-2.05055	4.40625e-06
Q8TDN4	CDK5 and ABL1 enzyme substrate 1	CABLES1	High	4	2	2	2	67.6	0.769	0.411	0.123	1.242	1.172	0.97	1.159	1.187	1.342	0.701	0.65	0.789	1.22	1.196	1.155	1.146	0.982	1.132	-1.07116	0.323566
Q96JB5	CDK5 regulatory subunit-associated protein 3	CDK5RAP3	High	10	5	9	5	56.9	0.334	0.284	0.38	0.599	0.477	0.602	0.814	0.83	0.703	1.169	1.104	1.093	1.479	1.345	1.603	1.454	1.437	1.206	-2.36711	1.74815e-05
Q9BY67	Cell adhesion molecule 1	CADM1	High	26	8	15	8	48.5	0.123	0.182	0.114	1.359	1.397	1.15	2.838	2.791	2.872	0.099	0.085	0.077	0.716	0.678	0.503	1.452	1.265	1.441	2.03072	1.26248e-05
Q8NFZ8	Cell adhesion molecule 4	CADM4	High	9	2	3	2	42.8	1.506	1.245	0.963	1.376	1.246	1.411	1.506	1.933	1.502	0.602	0.653	0.46	0.752	0.781	0.993	0.865	0.806	0.893	1.86451	7.52464e-06
Q99638	Cell cycle checkpoint control protein RAD9A	RAD9A	High	3	1	2	1	42.5	1.154	0.886	1.121	0.595	0.487	0.698	0.589	0.7	0.665	1.119	0.973	0.065	1.247	1.236	1.611	1.28	1.444	1.611	-1.53532	0.576385
Q9NV96	Cell cycle control protein 50A	TMEM30A	High	39	14	25	14	40.7	1.526	1.105	0.92	1.14	1.104	1.272	1.327	1.267	1.249	1.003	0.963	0.939	1.025	1.073	1.09	1.003	0.971	1.019	1.20075	0.00464125
Q9ULG6	Cell cycle progression protein 1	CCPG1	High	8	6	8	6	87.3	0.641	0.55	0.625	1.003	0.923	0.939	1.02	1.193	1.066	0.827	0.718	0.669	1.372	1.482	1.618	1.42	1.46	1.151	-1.34636	0.000746173
Q9NQS1	Cell death regulator Aven	AVEN	High	6	2	5	2	38.5	0.49	0.488	0.435	1.159	1.372	0.928	0.604	0.546	0.622	1.272	1.142	1.117	1.222	1.593	1.241	0.948	0.899	0.697	-1.52483	0.00405834
P60953	Cell division control protein 42 homolog	CDC42	High	40	8	50	7	21.2	0.586	0.493	0.446	1.524	1.498	1.209	1.274	1.228	1.191	0.892	0.922	0.996	1.113	1.112	1.037	1.076	0.994	1.103	1.02207	0.637959
Q99459	Cell division cycle 5-like protein	CDC5L	High	13	10	13	10	92.2	1.06	0.978	1.077	0.332	0.363	0.442	0.581	0.586	0.727	0.968	0.824	1.066	0.94	0.822	0.971	1.463	1.431	1.439	-1.61471	0.0101791
Q8IX12	Cell division cycle and apoptosis regulator protein 1	CCAR1	High	11	13	22	13	132.7	1.356	1.038	1.15	0.617	0.754	1.018	0.982	0.921	1.121	0.916	0.817	1.09	1.048	0.944	1.226	1.083	1.186	1.151	-1.05627	0.467042
Q13042	Cell division cycle protein 16 homolog	CDC16	High	16	10	15	10	71.6	1.439	1.649	1.898	0.643	0.686	0.766	0.585	0.656	0.655	1.427	1.474	1.286	1.301	1.267	1.514	0.912	0.974	0.926	-1.23438	0.0487326
Q12834	Cell division cycle protein 20 homolog	CDC20	High	22	7	11	7	54.7	0.928	0.794	0.773	1.022	0.937	0.764	1.117	1.218	1.245	1.175	1.229	1.36	0.832	0.737	0.55	0.931	0.875	0.884	1.02625	0.723492
Q9UJX2	Cell division cycle protein 23 homolog	CDC23	High	22	12	15	12	68.8	1.581	1.42	1.614	0.736	0.657	0.75	0.609	0.728	0.661	1.344	1.485	1.404	1.144	1.083	1.302	0.834	0.879	0.846	-1.17873	0.0360977
P30260	Cell division cycle protein 27 homolog	CDC27	High	10	9	14	9	91.8	1.339	1.375	1.573	0.797	0.703	0.913	0.746	0.822	0.774	1.322	1.379	1.62	1.102	1.043	1.212	0.977	1.051	1.032	-1.18757	0.00413026
Q99618	Cell division cycle-associated protein 3	CDCA3	High	26	6	9	6	29	0.488	0.355	0.314	2.337	2.36	1.795	2.153	2.009	2.214	0.663	0.672	0.654	0.65	0.595	0.474	0.719	0.65	0.552	2.49156	0.0654067
Q8WUJ3	Cell migration-inducing and hyaluronan-binding protein	CEMIP	High	53	69	173	69	152.9	4.197	5.894	4.429	0.57	0.562	0.808	0.483	0.462	0.615	0.943	1.043	0.676	0.713	0.65	0.721	0.561	0.521	0.542	2.82889	0.118511
P43121	Cell surface glycoprotein MUC18	MCAM	High	37	22	46	22	71.6	0.217	0.226	0.221	1.106	1.027	0.982	2.027	1.998	2.133	0.158	0.147	0.18	0.693	0.596	0.59	1.36	1.063	1.484	1.5846	7.79041e-06
Q9UHN6	Cell surface hyaluronidase	CEMIP2	High	17	21	37	21	154.3	1.008	0.823	0.731	1.199	1.178	1.135	1.314	1.406	1.431	0.847	0.711	0.908	0.979	1.066	1.002	1.17	1.066	1.241	1.13737	0.0316088
P62633	Cellular nucleic acid-binding protein	CNBP	High	34	6	16	6	19.5	0.354	0.38	0.382	1.103	1.104	0.906	0.796	0.742	0.707	0.939	0.97	0.764	1.479	1.156	1.094	1.173	1.173	1.152	-1.52919	0.00160958
P04637	Cellular tumor antigen p53	TP53	High	29	11	22	11	43.6	1.282	1.006	1.222	0.603	0.451	0.716	0.702	0.712	0.705	1.248	1.079	1.149	1.196	0.994	1.273	1.083	1.296	1.195	-1.42087	0.00580473
P41208	Centrin-2	CETN2	High	17	4	4	4	19.7	0.776	0.605	1.033	1.186	1.071	1.183	1.288	1.262	1.224	1.313	1.039	1.621	1.221	1.069	1.267	1.166	1.162	1.326	-1.16161	0.0902487
P49454	Centromere protein F	CENPF	High	5	14	17	14	357.3	1.312	1.072	1.335	0.597	0.47	0.46	0.682	0.653	0.828	1.704	1.504	1.724	0.991	0.898	0.845	1.019	1.068	1.145	-1.47091	2.13312e-05
Q9H3R5	Centromere protein H	CENPH	High	5	1	2	1	28.5	1.541	1.298	1.08	0.907	0.928	1.192	0.961	1.186	1.044	1.213	1.156	1.299	0.864	0.714	0.615	0.867	0.983	0.567	1.22457	0.033795
Q9NSP4	Centromere protein M	CENPM	High	11	2	4	2	19.7	1.093	0.989	1.001	0.806	0.774	0.752	0.862	0.933	0.897	1.722	1.585	2.24	0.923	0.83	0.648	0.854	1.095	0.925	-1.3349	0.0598848
O43264	Centromere/kinetochore protein zw10 homolog	ZW10	High	33	20	31	20	88.8	0.734	0.715	0.79	0.766	0.687	0.679	0.868	0.875	0.863	1.094	1.188	1.307	1.239	1.167	1.277	1.377	1.445	1.458	-1.65573	8.46443e-09
Q02224	Centromere-associated protein E	CENPE	High	9	22	26	22	316.2	1.338	1.263	0.813	0.661	0.544	0.561	0.595	0.734	0.735	1.83	2.028	2.252	1.179	1.19	1.036	1.087	1.174	1.084	-1.77526	3.78314e-05
Q8N8E3	Centrosomal protein of 112 kDa	CEP112	Medium	1	1	2	1	112.7	0.932	0.956	0.692	0.556	0.561	0.734	0.59	0.498	0.631	1.728	1.755	1.562	0.956	1.154	1.197	0.802	0.829	0.963	-1.77984	4.23063e-06
Q5SW79	Centrosomal protein of 170 kDa	CEP170	High	12	19	33	19	175.2	0.488	0.432	0.394	0.612	0.664	0.508	0.701	0.635	0.712	1.369	1.439	1.329	0.963	1.381	1.01	1.605	1.251	1.373	-2.2775	1.25741e-05
Q8TEP8	Centrosomal protein of 192 kDa	CEP192	High	1	3	4	3	278.9	0.694	0.52	0.439	0.787	0.945	0.673	0.773	0.698	0.781	1.146	1.213	1.287	1.251	1.334	1.332	1.001	1.045	1.14	-1.70349	0.00026275
O15078	Centrosomal protein of 290 kDa	CEP290	High	1	2	2	2	290.2	0.831	0.535	0.642	1.069	1.251	1.217	1.316	1.115	1.108	1.71	2.054	1.631	0.931	1.219	1.107	1.2	1.047	0.95	-1.30438	0.193531
Q9BYV8	Centrosomal protein of 41 kDa	CEP41	High	20	6	9	6	41.3	0.763	0.659	0.738	0.738	0.686	0.551	0.73	0.713	0.84	1.638	1.833	1.771	1.09	1.146	1.047	1.307	1.313	1.384	-1.95217	9.38384e-06
Q53EZ4	Centrosomal protein of 55 kDa	CEP55	High	69	31	89	31	54.1	0.75	0.456	0.471	1.254	1.286	1.2	2.428	2.794	2.997	0.67	0.859	0.862	0.53	0.453	0.519	0.762	0.661	0.767	2.24166	0.0486619
Q8TAP6	Centrosomal protein of 76 kDa	CEP76	High	5	3	4	3	74.4	0.865	1.078	0.972	0.753	0.718	0.74	0.759	0.864	0.787	0.807	1.109	1.147	0.998	0.951	1.15	1.099	1.182	1.488	-1.31781	0.0049123
Q6P2H3	Centrosomal protein of 85 kDa	CEP85	High	11	6	10	6	85.6	1.087	0.866	0.933	0.959	0.92	0.779	1.192	1.187	0.951	1.389	1.352	1.666	1.142	0.919	0.815	0.929	1.042	1.085	-1.16509	0.153997
Q8IW35	Centrosomal protein of 97 kDa	CEP97	High	3	3	5	3	96.9	0.979	1.002	1.017	0.82	0.817	0.725	0.519	0.462	0.56	1.449	1.838	1.53	1.14	1.38	1.098	0.901	0.85	0.88	-1.60354	5.68046e-07
Q9BV73	Centrosome-associated protein CEP250	CEP250	High	7	15	21	15	281	0.756	0.487	0.478	0.651	0.71	0.619	0.836	0.722	0.958	1.562	1.517	1.43	1.073	1.24	1.002	1.455	1.357	1.381	-1.93293	7.29436e-05
Q16739	Ceramide glucosyltransferase	UGCG	High	23	8	21	8	44.8	8.407	5.543	4.587	0.677	0.814	1.017	1.322	1.005	1.206	0.395	0.307	0.418	0.228	0.218	0.223	0.329	0.342	0.286	8.95047	0.00011455
Q96G23	Ceramide synthase 2	CERS2	High	11	5	12	5	44.8	0.613	0.595	0.654	0.772	0.6	0.684	0.86	0.966	0.765	1.268	1.147	1.324	1.495	1.234	1.345	1.288	1.714	1.271	-1.85681	1.38047e-07
Q5TA50	Ceramide-1-phosphate transfer protein	CPTP	High	17	4	5	4	24.4	1.133	1.077	0.685	1.422	1.537	1.338	1.155	1.253	1.253	1.458	1.243	0.754	1.153	1.314	1.151	0.94	0.794	0.986	1.10824	0.202702
Q9BSQ5	Cerebral cavernous malformations 2 protein	CCM2	High	16	6	9	6	48.8	0.828	0.777	0.789	1.284	1.353	1.123	1.202	1.185	1.338	1.257	1.283	1.152	0.802	0.881	0.701	0.837	0.705	0.882	1.16224	0.331153
Q9NWW5	Ceroid-lipofuscinosis neuronal protein 6	CLN6	High	4	1	4	1	35.9	0.271	0.263	0.271	1.122	0.74	0.864	0.555	0.839	0.566	0.962	0.782	0.995	2.094	1.671	1.892	1.201	1.436	1.444	-2.27226	7.97935e-06
Q9HD42	Charged multivesicular body protein 1a	CHMP1A	High	37	12	30	12	21.7	1.35	0.72	0.607	1.339	1.299	1.337	2.076	2.049	2.073	0.683	0.673	0.686	0.811	0.741	0.712	0.817	0.718	0.759	1.94697	0.00232053
Q7LBR1	Charged multivesicular body protein 1b	CHMP1B	High	19	5	20	5	22.1	1.181	0.546	0.589	1.613	1.656	1.647	2.787	2.801	2.751	0.405	0.379	0.338	0.49	0.473	0.499	0.567	0.446	0.563	3.74303	7.61565e-05
O43633	Charged multivesicular body protein 2a	CHMP2A	High	46	15	61	15	25.1	1.342	0.713	0.67	1.532	1.604	1.541	2.556	2.611	2.659	0.406	0.394	0.423	0.546	0.494	0.465	0.623	0.512	0.63	3.38927	2.20644e-05
Q9UQN3	Charged multivesicular body protein 2b	CHMP2B	High	38	9	23	9	23.9	1.189	0.723	0.664	1.423	1.556	1.479	2.007	2.004	1.957	0.757	0.625	0.746	0.714	0.7	0.604	0.76	0.645	0.751	2.06315	0.00148444
Q9Y3E7	Charged multivesicular body protein 3	CHMP3	High	51	11	30	11	25.1	0.996	0.749	0.677	1.695	1.674	1.496	1.657	1.643	1.683	0.821	0.845	0.695	0.915	0.966	0.756	0.865	0.709	0.76	1.67349	0.00452276
Q9BY43	Charged multivesicular body protein 4a	CHMP4A	High	44	9	20	9	25.1	1.174	0.811	0.687	1.949	1.924	1.743	1.682	1.691	1.779	0.674	0.673	0.689	0.899	0.935	0.809	0.684	0.661	0.554	2.04317	0.000635892
Q9H444	Charged multivesicular body protein 4b	CHMP4B	High	37	9	42	9	24.9	1.405	0.923	0.756	1.289	1.272	1.29	2.06	2.106	2.1	0.854	0.832	0.866	0.687	0.647	0.61	0.855	0.762	0.703	1.93677	0.00195198
Q9NZZ3	Charged multivesicular body protein 5	CHMP5	High	41	9	25	9	24.6	1.325	0.728	0.689	1.478	1.535	1.524	2.897	2.877	2.864	0.416	0.388	0.45	0.395	0.351	0.326	0.542	0.415	0.433	4.28337	5.98634e-05
Q96FZ7	Charged multivesicular body protein 6	CHMP6	High	23	4	9	4	23.5	0.407	0.288	0.249	1.809	1.735	1.481	1.42	1.362	1.5	0.624	0.645	0.611	1.193	1.258	1.02	1.211	0.869	1.104	1.20105	0.950129
Q8WUX9	Charged multivesicular body protein 7	CHMP7	High	5	1	2	1	50.9	0.968	0.754	0.787	0.858	0.642	0.628	0.856	0.889	0.724	1.499	2.076	1.617	0.944	1.129	1.083	1.28	1.464	1.148	-1.72249	0.000213394
Q9UBR5	Chemokine-like factor	CKLF	High	8	2	8	2	17.2	0.975	0.626	0.547	1.147	1.112	0.934	1.525	1.457	1.334	0.833	0.897	0.904	1.021	0.989	0.888	1.273	1.191	1.327	1.03583	0.966177
Q9BWS9	Chitinase domain-containing protein 1	CHID1	High	24	8	13	8	44.9	1.856	2.337	2.025	0.542	0.626	0.777	0.713	0.697	0.761	1.972	1.722	1.649	0.8	0.88	1.009	1.082	0.898	0.868	-1.05284	0.120171
Q9BT22	Chitobiosyldiphosphodolichol beta-mannosyltransferase	ALG1	High	9	4	6	4	52.5	0.918	0.99	1.164	0.669	0.6	0.653	0.931	1.011	0.792	1.071	0.951	1.051	1.166	1.101	1.156	1.208	1.354	1.158	-1.32195	0.00886665
O00299	Chloride intracellular channel protein 1	CLIC1	High	52	14	68	14	26.9	0.581	0.776	0.626	1.026	0.99	0.844	1.059	1.116	0.993	1.277	1.325	0.914	0.994	1.065	0.9	1.186	1.25	1.188	-1.26064	0.0249338
O95833	Chloride intracellular channel protein 3	CLIC3	High	33	6	10	6	26.6	1.134	1.177	0.948	0.382	0.367	0.368	0.476	0.513	0.526	2.994	3.529	3.644	0.472	0.611	0.605	0.53	0.605	0.57	-2.30182	0.00797638
Q9Y696	Chloride intracellular channel protein 4	CLIC4	High	68	13	39	13	28.8	0.693	0.879	0.684	1.055	0.996	0.783	0.894	0.975	0.847	1.547	2.043	1.788	0.968	1.008	0.776	1.116	1.127	0.998	-1.4567	0.0380236
Q96NY7	Chloride intracellular channel protein 6	CLIC6	High	46	22	43	22	73	0.499	0.627	0.472	0.878	0.823	0.717	0.969	0.973	0.821	1.32	1.722	1.448	0.958	1.042	0.935	1.09	1.097	0.904	-1.55126	0.0168775
P51797	Chloride transport protein 6	CLCN6	High	5	2	3	2	97.2	1.58	1.048	0.721	1.489	1.367	2.125	1.337	0.989	1.06	0.243	0.333	0.222	1.18	1.042	1.405	0.557	0.533	0.572	1.92476	0.00185878
P06307	Cholecystokinin	CCK	Medium	8	1	2	1	12.7	0.01	0.01	0.057	0.805	1.563	17.096	2.669	2.345	21.238	0.038	0.065	0.026	0.07	1.032	0.113	0.399	0.074	0.049	24.5407	0.0699771
P35790	Choline kinase alpha	CHKA	High	7	4	5	4	52.2	0.854	0.748	0.854	1.028	0.838	0.978	0.82	0.881	0.796	1.169	1.184	1.273	1.141	1.126	1.184	1.152	1.065	1.043	-1.32577	5.67052e-05
Q8WWI5	Choline transporter-like protein 1	SLC44A1	High	21	13	42	13	73.3	1.239	0.913	0.735	1.883	2.004	1.641	1.813	1.573	1.769	0.596	0.627	0.654	0.759	0.82	0.735	0.665	0.49	0.659	2.25978	0.000109113
Q8IWA5	Choline transporter-like protein 2	SLC44A2	High	12	8	15	8	80.1	1.496	1.438	1.125	1.521	1.517	1.428	1.564	1.278	1.657	0.791	0.784	0.933	0.645	0.632	0.641	0.658	0.554	0.666	2.06599	1.21586e-05
Q9P2E5	Chondroitin sulfate glucuronyltransferase	CHPF2	High	10	8	12	8	85.9	2.409	2.45	2.371	0.947	0.943	1.076	0.858	0.804	0.892	0.757	0.684	0.894	1.092	1.181	1.344	0.817	0.985	0.851	1.4817	0.194997
Q8TDX6	Chondroitin sulfate N-acetylgalactosaminyltransferase 1	CSGALNACT1	High	4	2	3	1	61.3	1.214	1.357	1.729	1.472	1.257	1.12	0.967	1.1	1.101	0.607	0.667	0.639	1.361	1.12	1.322	1.175	1.273	1.258	1.20113	0.192839
Q8N6G5	Chondroitin sulfate N-acetylgalactosaminyltransferase 2	CSGALNACT2	High	8	4	5	3	62.5	1.909	1.688	1.793	1.378	0.959	1.391	2.095	1.752	1.975	0.362	0.371	0.296	1.268	0.802	0.881	1.197	1.402	1.011	1.96838	0.0079329
Q6UVK1	Chondroitin sulfate proteoglycan 4	CSPG4	High	15	23	28	23	250.4	1.322	1.501	1.716	1.759	2.071	2.517	1.116	1.165	1.618	0.435	0.439	0.557	0.635	0.775	0.768	0.492	0.362	0.469	2.99777	9.05763e-09
Q86X52	Chondroitin sulfate synthase 1	CHSY1	High	9	8	13	8	91.7	3.164	3.17	3.194	1.153	1.265	1.449	1.034	0.982	1.046	0.728	0.628	0.421	0.871	0.878	0.939	0.587	0.598	0.504	2.6742	0.0032285
Q8IZ52	Chondroitin sulfate synthase 2	CHPF	High	6	4	5	4	85.4	1.827	2.353	2.358	1.018	1.383	1.42	1.434	1.115	1.129	0.634	0.517	0.866	1.237	1.282	1.197	0.745	1.096	0.891	1.65824	0.0312942
P83916	Chromobox protein homolog 1	CBX1	High	24	4	5	3	21.4	0.735	0.651	0.663	0.359	0.369	0.529	0.702	0.84	0.854	1.404	1.443	1.414	0.759	0.824	0.907	1.17	1.562	1.321	-1.89477	4.90523e-07
Q13185	Chromobox protein homolog 3	CBX3	High	36	6	10	5	20.8	0.887	0.78	0.862	0.483	0.457	0.567	0.817	0.851	0.87	1.32	1.386	1.586	1.058	1.084	1.215	1.51	1.816	1.749	-1.9355	5.27715e-07
P45973	Chromobox protein homolog 5	CBX5	High	30	5	8	5	22.2	0.667	0.6	0.699	0.465	0.376	0.675	0.695	0.902	0.777	0.899	0.854	1.471	1.296	1.157	1.594	1.236	1.665	1.532	-1.99863	6.77777e-05
O14647	Chromodomain-helicase-DNA-binding protein 2	CHD2	High	3	6	15	3	211.2	0.743	0.814	0.716	0.78	0.714	1.078	0.963	0.973	0.784	0.713	0.605	0.655	1.658	1.315	1.713	1.155	1.25	1.244	-1.36259	0.0600712
Q14839	Chromodomain-helicase-DNA-binding protein 4	CHD4	High	19	31	61	26	217.9	1.268	1.192	1.356	0.555	0.487	0.781	1.06	0.888	1	0.938	0.829	1.112	1.17	0.953	1.303	1.166	1.26	1.26	-1.1635	0.199362
O95239	Chromosome-associated kinesin KIF4A	KIF4A	High	43	53	103	33	139.8	0.374	0.419	0.526	0.243	0.262	0.278	0.323	0.369	0.368	2.152	2.793	3.417	1.005	0.876	0.989	1.064	0.953	0.997	-4.50538	2.92692e-06
Q9Y6A4	Cilia- and flagella-associated protein 20	CFAP20	High	17	3	7	3	22.8	0.705	0.76	1.01	1.012	0.993	0.928	1.152	1.18	1.179	0.903	0.993	1.238	1.252	1.02	1.209	1.31	1.525	1.343	-1.21011	0.000106148
P57076	Cilia- and flagella-associated protein 298	CFAP298	High	15	3	5	3	33.2	1.584	2.12	2.146	1.159	1.287	1.063	1.297	1.123	1.363	0.943	1.293	1.168	0.986	1.036	0.777	1.202	1.063	1.104	1.37296	0.00231104
Q9P2M7	Cingulin	CGN	High	3	3	4	3	136.3	0.667	0.452	0.664	0.744	0.835	0.946	1.24	1.459	1.228	1.455	1.316	1.505	0.718	0.826	0.903	1.542	1.628	1.756	-1.41457	0.0331797
O75390	Citrate synthase, mitochondrial	CS	High	33	13	39	13	51.7	1.045	1.037	0.975	0.537	0.373	0.481	0.655	0.746	0.564	1.46	1.095	1.222	1.114	0.931	0.929	1.751	2.135	1.685	-1.92141	0.000767968
O14578	Citron Rho-interacting kinase	CIT	High	46	106	222	106	231.3	0.489	0.588	0.662	0.289	0.274	0.332	0.309	0.368	0.396	2.496	3.431	3.469	0.945	0.787	1.086	0.709	0.663	0.75	-3.86728	4.46047e-05
O60271	C-Jun-amino-terminal kinase-interacting protein 4	SPAG9	High	26	28	49	28	146.1	0.784	0.77	0.712	0.933	0.913	0.827	1.012	0.952	0.975	1.214	1.247	1.141	1.005	1.071	0.994	1.41	1.335	1.361	-1.36811	0.000193389
Q96MX0	CKLF-like MARVEL transmembrane domain-containing protein 3	CMTM3	High	16	3	5	3	19.7	0.381	0.294	0.249	1.525	1.262	1.5	1.367	1.137	1.048	0.512	0.548	0.444	1.318	1.556	1.621	1	0.991	0.996	-1.02545	0.280209
Q8IZR5	CKLF-like MARVEL transmembrane domain-containing protein 4	CMTM4	High	23	3	6	3	25.8	0.593	0.376	0.344	1.335	1.469	1.186	1.232	1.108	1.239	0.74	0.775	0.811	1.221	1.452	1.191	1.065	0.895	1.097	-1.04109	0.328365
Q9NX76	CKLF-like MARVEL transmembrane domain-containing protein 6	CMTM6	High	19	4	12	4	20.4	0.904	0.539	0.49	1.441	1.432	1.346	1.565	1.376	1.313	1.37	0.732	1.142	0.986	0.959	0.822	1.134	1.094	1.143	1.10915	0.781319
Q96FZ5	CKLF-like MARVEL transmembrane domain-containing protein 7	CMTM7	High	4	1	3	1	18.8	0.817	0.707	0.814	1.128	1.072	1.041	0.993	1.007	0.93	1.144	0.983	0.14	1.113	1.117	1.143	1.085	0.915	0.923	-1.00635	0.618934
Q00610	Clathrin heavy chain 1	CLTC	High	51	80	338	80	191.5	1.777	1.719	1.736	0.729	0.703	0.827	0.761	0.804	0.793	1.142	1.16	1.093	1.063	1.04	1.096	1.066	1.126	1.16	-1.00985	0.513765
Q14677	Clathrin interactor 1	CLINT1	High	20	10	18	10	68.2	0.884	0.694	0.732	0.923	0.896	0.798	1.114	1.054	1.134	1.301	1.286	0.978	0.928	1.051	0.851	1.342	1.073	1.351	-1.23478	0.0119884
P09496	Clathrin light chain A	CLTA	High	24	10	30	10	27.1	0.79	0.615	0.625	0.893	0.843	1.07	0.761	0.686	0.779	1.272	1.22	1.194	1.204	1.178	1.302	1.011	0.77	0.655	-1.38856	0.00712852
P09497	Clathrin light chain B	CLTB	High	31	11	30	11	25.2	0.844	0.777	0.871	0.833	0.759	0.892	1.102	1.007	1.114	1.034	1.004	1.151	1.002	0.973	0.938	1.401	1.053	0.927	-1.1566	0.0192234
Q9NY35	Claudin domain-containing protein 1	CLDND1	High	21	5	8	5	28.6	2.154	1.535	1.326	1.721	1.663	1.506	1.737	1.583	1.743	0.827	0.829	0.834	0.73	0.739	0.648	0.981	0.73	0.674	2.14073	1.02476e-06
O14493	Claudin-4	CLDN4	Medium	4	1	4	1	22.1	3.833	2.361	2.031	1.629	1.671	1.722	1.477	1.224	1.418	0.851	0.773	0.939	0.458	0.438	0.333	0.431	0.289	0.403	3.53327	3.09828e-07
Q10570	Cleavage and polyadenylation specificity factor subunit 1	CPSF1	High	7	7	15	7	160.8	1.727	1.615	1.78	0.567	0.49	0.869	0.665	0.767	0.768	1.142	0.936	1.332	1.228	1.014	1.522	1.126	1.315	1.368	-1.18761	0.15938
Q9UKF6	Cleavage and polyadenylation specificity factor subunit 3	CPSF3	High	9	4	8	4	77.4	1.203	1.214	1.306	0.609	0.586	0.655	0.714	0.763	0.755	1.005	0.869	1.069	1.047	0.951	1.156	1.228	1.37	1.247	-1.2738	0.0649507
O43809	Cleavage and polyadenylation specificity factor subunit 5	NUDT21	High	27	7	17	7	26.2	0.851	0.602	0.788	0.63	0.522	0.852	0.836	0.868	0.91	0.907	0.762	1.032	1.281	1.072	1.419	1.361	1.468	1.528	-1.57895	0.00027298
Q16630	Cleavage and polyadenylation specificity factor subunit 6	CPSF6	High	10	5	13	5	59.2	1.717	1.659	1.622	0.163	0.133	0.188	0.25	0.272	0.284	1.028	0.87	1.144	1.373	1.085	1.466	1.628	1.889	1.904	-1.96994	0.0237931
Q8N684	Cleavage and polyadenylation specificity factor subunit 7	CPSF7	High	25	11	17	11	52	0.742	0.534	0.667	0.398	0.342	0.478	0.597	0.601	0.742	0.927	0.846	1.107	1.184	1.158	1.384	1.507	1.597	1.321	-2.16252	0.000140598
Q05048	Cleavage stimulation factor subunit 1	CSTF1	High	31	10	16	10	48.3	1.228	1.185	1.505	0.538	0.49	0.732	0.959	0.923	1.038	1.128	1.026	1.294	1.022	0.992	1.061	1.204	1.258	1.268	-1.19249	0.0610228
P33240	Cleavage stimulation factor subunit 2	CSTF2	High	19	8	10	4	60.9	1.1	0.909	1.18	0.711	0.713	0.639	0.984	0.972	0.934	1.203	1.041	1.369	0.944	0.849	1.032	1.367	1.372	1.378	-1.29636	0.000341024
Q9H0L4	Cleavage stimulation factor subunit 2 tau variant	CSTF2T	High	16	7	9	3	64.4	0.968	0.631	0.844	0.664	0.763	0.605	0.882	0.755	1.083	0.983	0.957	1.2	1.493	1.544	1.575	1.816	1.895	2.223	-1.90215	0.000279475
Q12996	Cleavage stimulation factor subunit 3	CSTF3	High	9	6	7	6	82.9	1.127	1.522	1.584	0.949	1.531	1.218	1.25	1.378	1.403	0.922	0.802	1.2	0.848	0.713	0.917	1.221	1.245	1.197	1.31958	0.00962988
O96005	Cleft lip and palate transmembrane protein 1	CLPTM1	High	28	14	30	14	76	0.622	0.471	0.536	0.649	0.503	0.587	0.903	0.965	0.753	1.448	1.224	1.486	1.16	1.159	1.155	1.458	1.658	1.4	-2.02839	3.19933e-06
Q7Z460	CLIP-associating protein 1	CLASP1	High	29	44	75	37	169.3	0.575	0.624	0.564	0.843	0.79	0.764	0.986	0.942	0.949	1.174	1.302	1.255	1.192	1.265	1.191	1.478	1.334	1.417	-1.64957	2.45246e-05
O75122	CLIP-associating protein 2	CLASP2	High	26	30	55	23	141	0.691	0.737	0.742	0.944	0.864	0.832	0.869	0.861	0.892	0.94	1.121	1.097	1.359	1.357	1.273	1.348	1.237	1.369	-1.49368	5.53761e-09
O75153	Clustered mitochondria protein homolog	CLUH	High	26	28	49	28	146.6	1.126	1.167	1.296	0.626	0.581	0.601	0.671	0.757	0.687	1.431	1.586	1.544	1.049	1.018	1.084	1.161	1.247	1.18	-1.50426	2.90631e-05
P10909	Clusterin	CLU	High	34	12	24	12	52.5	3.22	4.885	4.42	0.682	0.873	1.189	1.183	0.935	1.438	0.556	0.585	0.599	0.62	0.644	0.608	0.789	0.676	0.811	3.19718	0.00908027
Q8IY22	C-Maf-inducing protein	CMIP	High	12	9	13	9	86.3	3.795	2.365	1.784	1.34	1.366	1.365	1.803	1.673	1.697	1.01	1.015	0.947	0.711	0.738	0.681	0.61	0.611	0.613	2.47809	5.98725e-06
Q11201	CMP-N-acetylneuraminate-beta-galactosamide-alpha-2,3-sialyltransferase 1	ST3GAL1	High	8	2	3	2	39.1	2.31	2.069	2.076	1.229	1.244	1.602	1.47	1.271	1.271	0.426	0.348	0.404	0.957	1.057	1.271	0.954	0.823	0.857	2.04903	0.0102198
Q99417	c-Myc-binding protein	MYCBP	High	29	3	4	3	12	0.567	0.396	0.442	0.794	0.675	0.715	1.342	1	1.176	1.318	1.053	1.372	1.027	0.88	0.861	1.408	0.696	0.604	-1.29717	0.175939
Q14019	Coactosin-like protein	COTL1	High	73	13	43	13	15.9	0.48	0.469	0.401	1.41	1.312	1.004	1.171	1.222	1.155	1.133	1.296	1.06	1.002	0.921	0.719	1.399	1.378	1.293	-1.18286	0.226765
P12259	Coagulation factor V	F5	High	6	14	67	14	251.5	2.254	2.006	2.418	0.811	0.993	0.763	0.854	1.362	1	1.491	1.331	1.976	0.611	0.741	0.433	0.78	1.048	0.759	1.35889	0.000139418
P00742	Coagulation factor X	F10	High	6	3	10	3	54.7	2.647	3.267	3.176	0.772	0.633	0.65	1.416	1.202	1.417	0.596	0.51	0.461	0.796	0.563	0.387	1.481	1.406	1.154	2.06418	0.0516451
P03951	Coagulation factor XI	F11	High	1	2	4	2	70.1	1.128	1.589	1.992	1.33	1.723	1.895	1.901	2.531	2.234	0.069	0.085	0.078	0.092	0.129	0.09	0.062	0.059	0.079	21.969	9.3947e-09
P00488	Coagulation factor XIII A chain	F13A1	High	7	4	9	4	83.2	2.847	3.53	5.226	0.7	1.343	1.262	0.803	1.112	1.493	0.271	0.32	0.353	0.665	1.085	0.602	0.79	0.905	0.751	3.18983	0.0231645
P53621	Coatomer subunit alpha	COPA	High	49	62	157	62	138.3	0.924	0.947	0.948	0.699	0.665	0.762	0.63	0.651	0.624	1.02	1.002	1.021	1.365	1.345	1.618	1.079	1.111	1.127	-1.56029	0.00160338
P35606	Coatomer subunit beta'	COPB2	High	49	40	94	40	102.4	0.848	0.903	0.876	0.8	0.74	0.799	0.64	0.646	0.628	1.06	1.084	1.072	1.389	1.402	1.598	1.134	1.175	1.185	-1.61323	0.000136533
P53618	Coatomer subunit beta	COPB1	High	42	39	126	39	107.1	0.897	0.888	0.912	0.689	0.628	0.679	0.81	0.839	0.786	1.167	1.183	1.265	1.118	1.105	1.219	1.288	1.348	1.296	-1.54167	3.73556e-06
P48444	Coatomer subunit delta	ARCN1	High	52	26	59	26	57.2	0.603	0.614	0.682	0.814	0.758	0.686	1.121	1.057	1.065	1.112	1.139	1.042	0.959	0.999	0.882	1.579	1.523	1.585	-1.46216	6.93766e-05
O14579	Coatomer subunit epsilon	COPE	High	38	11	26	11	34.5	0.591	0.629	0.559	0.922	0.842	0.878	0.935	0.834	0.842	0.903	0.97	0.964	1.21	1.245	1.286	1.348	1.221	1.271	-1.48151	1.63293e-07
Q9Y678	Coatomer subunit gamma-1	COPG1	High	38	32	82	30	97.7	0.837	0.815	0.886	0.813	0.729	0.77	0.814	0.797	0.775	1.152	1.167	1.097	1.205	1.221	1.281	1.277	1.357	1.34	-1.53358	3.50144e-06
Q9UBF2	Coatomer subunit gamma-2	COPG2	High	32	25	64	23	97.6	0.954	0.932	0.917	0.809	0.726	0.792	0.699	0.711	0.677	1.163	1.237	1.006	1.235	1.219	1.327	1.133	1.154	1.133	-1.46972	8.01599e-05
P61923	Coatomer subunit zeta-1	COPZ1	High	27	4	12	4	20.2	0.878	0.733	0.789	0.895	0.848	0.921	0.94	0.863	0.893	1.138	1.098	1.253	1.164	1.084	1.2	1.254	1.122	1.324	-1.37075	2.61276e-06
P23528	Cofilin-1	CFL1	High	68	16	129	13	18.5	0.436	0.457	0.389	1.29	1.292	0.985	1.017	1.006	0.939	1.102	1.281	1.238	1.05	1.243	0.915	1.151	1.139	1.089	-1.30687	0.078579
Q9Y281	Cofilin-2	CFL2	High	52	11	46	8	18.7	0.425	0.403	0.356	1.079	1.031	0.891	1.449	1.472	1.434	0.935	0.954	0.971	0.803	0.8	0.656	1.438	1.316	1.386	-1.08419	0.339428
Q8WVM7	Cohesin subunit SA-1	STAG1	High	3	4	6	2	144.3	1.327	1.178	1.389	0.995	0.934	1.061	0.992	1.035	1.188	0.761	0.776	0.953	1.301	1.146	1.541	0.852	0.892	0.799	1.1195	0.271545
Q6P1N0	Coiled-coil and C2 domain-containing protein 1A	CC2D1A	High	25	22	39	21	104	0.845	0.671	0.649	0.88	0.893	0.922	1.128	1.059	1.206	1.061	1.158	1.103	1.02	1.123	1.155	1.095	1.077	1.148	-1.20441	0.0227417
Q5T0F9	Coiled-coil and C2 domain-containing protein 1B	CC2D1B	High	18	14	23	13	94.2	0.944	0.711	0.671	1.378	1.337	1.245	1.33	1.343	1.43	0.878	0.996	0.87	1.007	1.13	0.97	0.989	0.976	1.005	1.17776	0.168566
Q96CT7	Coiled-coil domain-containing protein 124	CCDC124	High	35	12	16	12	25.8	0.4	0.272	0.282	1.097	1.156	0.888	1.263	1.145	1.198	1.094	0.946	0.893	1.291	1.592	1.153	1.563	1.293	1.523	-1.47357	0.00955379
Q9P0B6	Coiled-coil domain-containing protein 167	CCDC167	High	24	2	4	2	11.5	1.444	1.274	1.29	0.829	0.668	0.79	0.968	1.133	0.784	1.152	1.017	0.961	1.419	1.296	1.416	1.423	1.785	1.173	-1.26819	0.0848728
P0C221	Coiled-coil domain-containing protein 175	CCDC175	Medium	1	1	3	1	93.6	2.562	2.91	3.2	0.01	0.01	0.01	0.01	0.01	0.012	6.293	5.226	5.34	0.01	0.048	0.01	0.01	0.039	0.086	-1.95351	0.0140737
Q7Z3E2	Coiled-coil domain-containing protein 186	CCDC186	High	7	5	6	5	103.6	0.596	0.409	0.604	1	1.005	0.967	1.01	0.909	1.029	0.72	0.863	0.821	0.95	1.075	1.152	0.978	0.872	0.939	-1.1117	0.147942
O60826	Coiled-coil domain-containing protein 22	CCDC22	High	35	18	28	18	70.7	0.747	0.719	0.672	0.747	0.761	0.823	0.933	0.932	0.915	1.117	1.223	1.199	1.176	1.324	1.405	1.34	1.285	1.389	-1.58063	3.72812e-07
Q86WR0	Coiled-coil domain-containing protein 25	CCDC25	High	10	2	4	2	24.5	1.215	0.851	0.621	1.234	1.159	1.139	1.611	1.521	1.478	0.836	0.971	0.604	0.94	1.051	0.789	1.107	0.941	1.033	1.30912	0.0064575
Q96A33	Coiled-coil domain-containing protein 47	CCDC47	High	32	15	29	15	55.8	0.454	0.349	0.355	0.769	0.494	0.628	0.525	0.654	0.486	1.174	1.036	1.218	1.663	1.559	1.627	1.331	1.521	1.312	-2.63916	3.496e-08
Q8IVM0	Coiled-coil domain-containing protein 50	CCDC50	High	20	8	12	8	35.8	1.165	0.746	0.703	1.399	1.422	1.208	1.413	1.359	1.394	1.274	1.168	1.185	0.732	0.87	0.697	0.898	0.973	0.984	1.23095	0.216455
Q96ER9	Coiled-coil domain-containing protein 51	CCDC51	High	27	10	16	10	45.8	0.512	0.458	0.43	0.793	0.521	0.554	0.507	0.601	0.625	1.153	0.91	1.012	1.859	1.504	1.378	1.472	2.001	1.74	-2.60528	1.0439e-07
Q16204	Coiled-coil domain-containing protein 6	CCDC6	High	33	15	41	15	53.3	0.486	0.404	0.42	0.928	0.922	0.862	0.927	0.931	0.925	0.797	0.959	0.937	1.115	1.235	1.165	1.316	1.214	1.34	-1.48097	0.000623695
Q9H0W5	Coiled-coil domain-containing protein 8	CCDC8	High	19	9	20	9	59.3	0.302	0.395	0.241	1.401	1.57	1.116	1.937	1.766	1.829	0.435	0.536	0.468	1.111	1.123	0.701	1.522	1.296	1.427	1.22485	0.6847
Q76M96	Coiled-coil domain-containing protein 80	CCDC80	High	14	10	16	10	108.1	1.688	1.816	2.021	0.795	1.221	2.174	0.473	0.714	0.904	0.318	0.275	0.181	0.992	1.241	1.274	0.474	0.458	0.471	2.07706	0.0314867
A6NKD9	Coiled-coil domain-containing protein 85C	CCDC85C	High	7	3	5	3	45.2	0.624	0.616	0.685	0.81	0.774	0.868	1.093	1.123	1.085	1.145	1.4	1.121	0.957	1.026	0.97	1.342	1.431	1.444	-1.41131	0.00182733
Q9Y3X0	Coiled-coil domain-containing protein 9	CCDC9	High	11	5	12	5	59.7	0.532	0.472	0.335	0.942	1.176	0.954	1.101	1.08	1.265	0.85	0.916	0.829	1.243	1.27	1.144	1.734	1.603	1.632	-1.42815	0.00134632
Q567U6	Coiled-coil domain-containing protein 93	CCDC93	High	28	15	28	15	73.2	0.703	0.723	0.597	0.782	0.788	0.841	0.968	0.903	0.88	1.398	1.411	1.53	0.978	1.122	1.22	1.221	1.168	1.211	-1.56701	0.000698916
Q6ZUT6	Coiled-coil domain-containing protein 9B	CCDC9B	High	13	6	10	6	57.3	0.952	0.846	0.668	0.785	0.692	0.95	0.647	0.586	0.759	1.264	1.286	1.211	1.377	1.67	1.524	1.261	1.178	1.29	-1.75178	9.52717e-06
O75534	Cold shock domain-containing protein E1	CSDE1	High	47	44	99	44	88.8	0.898	0.834	0.864	0.863	0.786	0.803	0.6	0.612	0.589	1.469	1.629	1.55	1.368	1.409	1.36	1.003	1.079	1.014	-1.73471	3.97603e-09
P02452	Collagen alpha-1(I) chain	COL1A1	High	22	29	83	29	138.9	3.308	4.142	2.466	1.15	2.347	1.834	3.036	2.828	3.442	0.039	0.043	0.05	0.088	0.107	0.084	0.128	0.124	0.115	31.5591	3.03556e-07
P02458	Collagen alpha-1(II) chain	COL2A1	High	11	15	22	14	141.7	2.653	3.744	2.638	1.536	2.276	1.864	2.808	2.951	3.032	0.04	0.034	0.058	0.072	0.09	0.076	0.095	0.065	0.046	40.8021	3.91172e-08
P20908	Collagen alpha-1(V) chain	COL5A1	High	20	36	137	35	183.4	3.038	3.445	2.598	2.254	2.659	2.392	1.96	1.637	2.313	0.153	0.13	0.158	0.061	0.059	0.072	0.049	0.029	0.061	28.8808	4.4295e-09
P12109	Collagen alpha-1(VI) chain	COL6A1	High	33	30	101	30	108.5	0.668	0.782	0.634	2.901	4.419	2.968	1.701	1.646	2.515	0.045	0.039	0.036	0.135	0.167	0.181	0.066	0.046	0.061	23.4974	3.75512e-09
Q02388	Collagen alpha-1(VII) chain	COL7A1	High	29	71	212	71	295	1.793	2.024	1.78	2.511	3.976	3.64	0.539	0.557	0.862	0.131	0.111	0.113	0.755	0.766	0.516	0.043	0.035	0.056	7	2.5074e-06
P27658	Collagen alpha-1(VIII) chain	COL8A1	High	8	7	12	7	73.3	1.867	1.975	1.891	1.124	1.902	3.194	2.212	1.057	1.67	1.009	1.125	1.094	0.756	0.976	0.948	0.833	1.156	1.091	1.87939	0.00129698
Q03692	Collagen alpha-1(X) chain	COL10A1	High	2	1	5	1	66.1	4.378	3.752	4.65	1.553	3.031	2.35	1.861	2.602	3.04	0.019	0.024	0.028	0.039	0.054	0.046	0.021	0.011	0.02	103.882	2.95148e-08
Q99715	Collagen alpha-1(XII) chain	COL12A1	High	60	187	1632	186	332.9	4.522	4.712	5.806	0.957	0.897	0.818	0.37	0.506	0.674	1.288	1.447	1.42	0.757	0.704	0.484	0.198	0.326	0.306	2.77951	0.000983561
P39060	Collagen alpha-1(XVIII) chain	COL18A1	High	12	20	64	20	178.1	2.081	2.522	2.503	1.289	1.976	2.087	1.035	1.176	1.725	0.182	0.147	0.195	0.315	0.355	0.433	0.178	0.257	0.259	7.06333	2.95324e-06
Q96P44	Collagen alpha-1(XXI) chain	COL21A1	Medium	1	1	2	1	99.3	4.585	4.927	6.071	0.92	0.919	0.84	0.3	0.442	0.66	1.405	1.529	1.453	0.694	0.685	0.433	0.155	0.278	0.262	2.85234	0.000457187
Q8NFW1	Collagen alpha-1(XXII) chain	COL22A1	Medium	0	1	3	1	161	1.27	1.456	1.119	3.022	4.332	4.632	1.141	1.18	1.948	0.042	0.045	0.058	0.043	0.038	0.053	0.025	0.01	0.029	58.6006	6.02317e-08
P08123	Collagen alpha-2(I) chain	COL1A2	High	14	15	20	15	129.2	3.508	4.49	2.471	1.024	1.706	1.44	2.352	2.569	2.727	0.024	0.033	0.039	0.068	0.088	0.077	0.101	0.057	0.086	38.8953	1.20568e-06
P08572	Collagen alpha-2(IV) chain	COL4A2	High	11	16	75	16	167.4	0.857	1.472	1.176	1.249	1.823	2.394	1.731	1.563	2.474	0.057	0.056	0.062	0.305	0.323	0.454	0.192	0.21	0.295	7.54299	5.11131e-06
P12110	Collagen alpha-2(VI) chain	COL6A2	High	31	33	87	33	108.5	0.763	0.806	0.687	3.039	4.446	3.011	1.687	1.727	2.651	0.027	0.025	0.026	0.064	0.082	0.087	0.044	0.027	0.035	45.1247	1.51752e-09
P12111	Collagen alpha-3(VI) chain	COL6A3	High	43	140	418	140	343.5	0.836	0.877	0.723	3.091	4.612	3.122	1.828	1.887	2.862	0.018	0.016	0.021	0.022	0.027	0.022	0.016	0.01	0.016	118.083	2.42458e-08
Q6UXH8	Collagen and calcium-binding EGF domain-containing protein 1	CCBE1	High	20	7	15	7	44.1	2.779	3.815	5.211	0.677	0.964	2.361	0.904	0.829	1.699	0.295	0.329	0.47	0.786	0.852	0.96	0.298	0.291	0.307	4.19333	0.00335074
Q9Y5P4	Collagen type IV alpha-3-binding protein	COL4A3BP	High	16	10	16	10	70.8	0.95	1.048	0.885	0.837	0.784	0.625	0.746	0.733	0.786	1.54	1.822	1.729	1.03	1.126	1.14	1.44	1.107	1.107	-1.62848	1.76305e-05
Q5KU26	Collectin-12	COLEC12	High	24	18	34	18	81.5	0.247	0.278	0.259	2.602	3.783	3.556	2.292	2.054	1.624	0.057	0.041	0.065	0.179	0.241	0.248	0.145	0.121	0.177	13.1044	2.24073e-06
Q8N668	COMM domain-containing protein 1	COMMD1	High	12	2	3	2	21.2	0.609	0.54	0.639	1.13	0.971	1.137	0.935	1.026	0.967	0.888	0.903	0.922	1.19	1.281	1.483	1.181	1.247	1.38	-1.31695	0.000152718
Q9Y6G5	COMM domain-containing protein 10	COMMD10	High	30	5	6	5	23	0.706	0.713	0.758	0.997	0.923	0.923	0.996	0.96	0.871	1.323	1.403	1.429	1.119	1.127	1.391	1.107	1.21	1.128	-1.43201	0.001533
Q86X83	COMM domain-containing protein 2	COMMD2	High	22	4	7	4	22.7	0.688	0.596	0.72	0.998	1.037	1.115	0.858	0.847	0.902	0.914	0.956	1.102	1.204	1.327	1.398	1.024	0.945	1.077	-1.28166	0.000212731
Q9UBI1	COMM domain-containing protein 3	COMMD3	High	21	3	5	3	22.1	0.822	0.861	0.8	1.045	0.994	1.058	0.846	0.837	0.912	0.988	1.034	1.09	1.299	1.377	1.542	0.987	0.995	1.093	-1.27278	2.50247e-05
Q9H0A8	COMM domain-containing protein 4	COMMD4	High	23	4	8	4	21.8	0.697	0.681	0.679	0.945	0.963	0.934	0.843	0.8	0.767	1.044	1.111	1.13	1.351	1.356	1.523	1.044	1.102	0.968	-1.45423	7.08817e-06
Q7Z4G1	COMM domain-containing protein 6	COMMD6	High	45	4	6	4	9.6	0.601	0.59	0.561	1.064	0.946	1.089	0.925	0.923	0.869	1.078	1.064	1.115	1.22	1.213	1.401	1.067	0.843	0.795	-1.2944	0.0218582
Q9NX08	COMM domain-containing protein 8	COMMD8	High	24	3	4	3	21.1	0.779	0.656	0.654	0.924	0.996	0.957	0.87	0.923	0.806	1.162	1.174	1.331	1.34	1.484	1.6	1.093	1.125	0.875	-1.47839	0.000374081
Q9P000	COMM domain-containing protein 9	COMMD9	High	24	4	7	4	21.8	0.789	0.826	0.673	0.932	0.908	0.998	0.897	0.832	0.919	1.168	1.198	1.28	1.104	1.304	1.312	1.055	1.047	1.08	-1.35683	0.000362902
Q9BXJ1	Complement C1q tumor necrosis factor-related protein 1	C1QTNF1	High	26	6	11	6	31.7	0.558	0.775	0.671	2.637	5.112	4.983	0.661	0.64	0.851	0.076	0.078	0.066	0.158	0.221	0.259	0.045	0.02	0.046	17.4283	1.03645e-07
Q9BXJ4	Complement C1q tumor necrosis factor-related protein 3	C1QTNF3	High	18	6	31	6	27	2.764	2.153	4.484	1.567	4.108	3.09	0.631	1.299	1.276	0.013	0.015	0.018	0.017	0.023	0.017	0.021	0.013	0.022	134.415	2.98319e-08
P09871	Complement C1s subcomponent	C1S	High	3	2	7	2	76.6	1.185	1.4	3.074	1.095	3.512	2.635	0.639	1.145	2.155	0.184	0.201	0.22	0.226	0.32	0.252	0.204	0.191	0.213	8.37394	1.31777e-06
P01024	Complement C3	C3	High	47	66	128	66	187	7.013	11.108	7.278	0.518	0.624	0.698	0.326	0.41	0.505	0.454	0.534	0.531	0.183	0.22	0.185	0.122	0.124	0.13	11.47	0.000284908
P0C0L4	Complement C4-A	C4A	High	8	14	59	14	192.7	2.877	3.385	4.583	1.208	2.11	1.736	1.83	2.814	2.601	0.027	0.022	0.037	0.031	0.034	0.03	0.033	0.016	0.031	88.6743	5.22607e-09
P01031	Complement C5	C5	High	3	7	19	7	188.2	4.873	5.021	6.67	1.31	2.001	1.908	1.347	1.99	1.923	0.07	0.062	0.079	0.077	0.086	0.086	0.066	0.063	0.09	39.8277	2.07276e-07
Q07021	Complement component 1 Q subcomponent-binding protein, mitochondrial	C1QBP	High	24	4	14	4	31.3	1.121	0.888	0.954	0.489	0.373	0.481	0.678	0.724	0.63	2.056	1.673	1.856	1.101	1.039	1.158	1.831	2.046	1.629	-2.27027	4.59428e-07
P13671	Complement component C6	C6	High	4	3	4	3	104.7	10.924	9.74	9.293	0.41	0.464	0.499	0.424	0.367	0.463	0.027	0.019	0.045	0.025	0.038	0.036	0.011	0.01	0.014	144.818	3.2968e-05
P07357	Complement component C8 alpha chain	C8A	High	4	3	12	3	65.1	2.228	2.36	2.906	1.651	2.887	2.516	2.368	3.073	2.799	0.011	0.01	0.018	0.012	0.013	0.01	0.01	0.01	0.01	219.115	4.25804e-12
P07358	Complement component C8 beta chain	C8B	High	7	4	7	4	67	2.199	2.479	3.404	1.58	2.786	2.301	2.335	3.022	2.818	0.013	0.016	0.018	0.022	0.027	0.025	0.018	0.01	0.022	134.058	5.27721e-10
P02748	Complement component C9	C9	High	4	3	6	3	63.1	9.866	8.734	9.87	0.503	0.609	0.536	0.342	0.417	0.566	0.054	0.052	0.108	0.069	0.086	0.064	0.052	0.033	0.051	55.2601	0.000192869
P08174	Complement decay-accelerating factor	CD55	High	50	19	53	19	41.4	1.021	0.743	0.631	0.933	0.806	0.767	1.574	1.619	1.668	1.529	1.362	1.502	0.691	0.625	0.616	1.277	1.097	1.4	-1.03452	0.817481
P00751	Complement factor B	CFB	High	9	7	8	7	85.5	1.986	2.759	2.266	1.783	2.735	3.868	0.33	0.304	0.409	0.912	0.702	0.648	0.452	0.509	0.667	0.089	0.09	0.055	3.98642	2.32562e-06
Q9Y375	Complex I intermediate-associated protein 30, mitochondrial	NDUFAF1	High	15	4	4	4	37.7	1.049	1.073	1.032	0.939	0.595	0.699	0.583	0.573	0.499	1.607	1.211	1.437	1.846	1.446	1.368	1.336	1.599	1.159	-1.84734	0.000178515
Q15021	Condensin complex subunit 1	NCAPD2	High	38	48	113	48	157.1	0.915	0.942	1.153	0.798	0.664	0.756	0.594	0.627	0.631	1.26	1.388	1.346	1.386	1.267	1.396	0.999	1.067	1.042	-1.575	1.79078e-05
Q15003	Condensin complex subunit 2	NCAPH	High	32	21	49	21	82.5	0.734	0.802	0.872	0.852	0.787	0.755	0.645	0.644	0.626	1.41	1.493	1.661	1.386	1.331	1.286	1.034	1.043	1.047	-1.74051	1.4319e-08
Q9BPX3	Condensin complex subunit 3	NCAPG	High	33	34	82	34	114.3	0.861	0.836	0.933	0.842	0.707	0.814	0.624	0.651	0.627	1.328	1.349	1.399	1.307	1.173	1.404	0.875	0.965	0.906	-1.55272	4.91477e-08
P42695	Condensin-2 complex subunit D3	NCAPD3	High	4	4	5	4	168.8	0.191	0.165	0.108	1.845	2.874	4.032	1.056	0.939	1.038	0.845	0.827	1.025	1.07	0.991	1.063	1.359	1.631	1.195	1.22407	0.392437
Q86XI2	Condensin-2 complex subunit G2	NCAPG2	High	3	5	9	5	130.9	1.237	1.332	1.536	0.673	0.624	0.667	0.759	0.752	0.672	1.056	1.01	1.129	1.136	0.936	1.037	0.956	1.109	0.973	-1.13209	0.142871
Q8WTW3	Conserved oligomeric Golgi complex subunit 1	COG1	High	6	5	6	5	108.9	1.931	1.608	1.708	0.812	0.694	1.231	0.737	0.98	0.955	0.921	0.999	1.15	1.554	1.392	1.766	1.073	1.182	1.135	-1.04842	0.603691
Q14746	Conserved oligomeric Golgi complex subunit 2	COG2	High	12	8	13	8	83.2	1.527	1.214	1.438	0.735	0.695	1.017	0.661	0.763	0.746	0.799	0.729	0.899	1.253	1.223	1.551	0.922	1.027	0.996	-1.06855	0.592943
Q96JB2	Conserved oligomeric Golgi complex subunit 3	COG3	High	9	6	8	6	94	1.322	1.224	1.397	0.789	0.607	0.928	0.598	0.761	0.716	0.813	0.867	0.964	1.417	1.331	1.801	0.984	1.062	0.979	-1.22489	0.215146
Q9H9E3	Conserved oligomeric Golgi complex subunit 4	COG4	High	14	9	15	9	89	1.54	1.401	1.293	0.742	0.719	0.97	0.705	0.781	0.762	0.901	0.871	1.098	1.449	1.294	1.763	1.125	1.169	1.077	-1.20577	0.218393
Q9Y2V7	Conserved oligomeric Golgi complex subunit 6	COG6	High	8	5	6	5	73.2	1.992	1.843	2.251	1.226	0.93	1.499	1.087	1.269	1.177	0.695	0.697	0.801	0.987	1.007	1.239	0.725	0.892	0.887	1.6739	0.00779707
Q96MW5	Conserved oligomeric Golgi complex subunit 8	COG8	High	6	5	6	5	68.4	1.869	1.585	1.709	0.603	0.631	1.011	0.72	0.797	0.753	0.766	0.689	0.905	1.223	1.145	1.612	0.773	1.036	0.999	1.05794	0.989798
Q9NZB2	Constitutive coactivator of PPAR-gamma-like protein 1	FAM120A	High	33	30	52	28	121.8	1.061	1.032	1.016	0.508	0.471	0.557	0.414	0.386	0.425	1.771	1.81	1.764	1.241	1.372	1.387	0.977	0.962	0.992	-2.09131	2.13749e-06
Q9NX05	Constitutive coactivator of PPAR-gamma-like protein 2	FAM120C	High	3	4	8	2	120.5	1.189	1.155	0.827	0.594	0.513	0.566	0.539	0.615	0.653	1.635	1.616	1.53	1.095	1.154	1.016	1.102	1.185	1.053	-1.71192	6.4419e-06
Q9C0A0	Contactin-associated protein-like 4	CNTNAP4	Medium	1	1	4	1	145.2	0.857	0.938	1.135	0.298	0.289	0.36	0.348	0.317	0.302	1.815	1.782	2.124	1.261	1.155	1.546	1.67	1.693	1.552	-3.01363	2.80826e-05
Q13098	COP9 signalosome complex subunit 1	GPS1	High	43	20	44	20	55.5	1.059	1.1	1.094	0.978	0.915	0.875	0.75	0.83	0.76	1.068	1.128	1.27	1.047	1.071	1.103	1.036	1.147	1.11	-1.19364	0.0036906
P61201	COP9 signalosome complex subunit 2	COPS2	High	39	17	42	17	51.6	1.337	1.332	1.269	1.015	0.96	0.949	0.788	0.837	0.819	1.26	1.297	0.599	1.086	1.119	1.141	1.026	1.092	1.015	-1.03535	0.750817
Q9UNS2	COP9 signalosome complex subunit 3	COPS3	High	34	10	31	10	47.8	1.001	1.073	1.158	1.002	0.908	0.979	0.754	0.831	0.816	1.267	1.231	1.296	1.124	1.183	1.149	1.063	1.178	1.113	-1.24431	0.000114797
Q9BT78	COP9 signalosome complex subunit 4	COPS4	High	54	19	37	19	46.2	1.193	1.101	1.248	0.919	0.825	0.871	0.706	0.733	0.687	1.387	1.243	1.367	1.031	1.046	1.12	0.961	1.029	0.991	-1.22842	0.000224394
Q92905	COP9 signalosome complex subunit 5	COPS5	High	47	12	22	12	37.6	1.015	1.048	1.15	0.992	0.995	0.935	0.751	0.905	0.765	1.202	1.356	1.281	1.127	1.114	1.075	1.038	1.133	1.075	-1.21564	0.000156028
Q7L5N1	COP9 signalosome complex subunit 6	COPS6	High	34	8	13	8	36.1	1.049	1.014	1.181	0.989	0.932	1.053	0.831	0.888	0.731	1.195	1.242	1.379	1.141	1.116	1.108	0.958	1.03	1.034	-1.17709	0.000231584
Q9UBW8	COP9 signalosome complex subunit 7a	COPS7A	High	41	10	16	10	30.3	0.888	0.862	0.843	0.995	0.928	1.081	0.906	0.834	0.81	1.101	1.055	1.145	1.232	1.206	1.198	1.079	1.115	0.986	-1.24181	5.72251e-06
Q9H9Q2	COP9 signalosome complex subunit 7b	COPS7B	High	14	3	8	3	29.6	1.362	1.237	1.187	0.932	0.909	0.854	0.769	0.814	0.769	1.393	1.456	1.486	0.886	1.024	0.965	0.945	1.107	1.178	-1.18193	0.00714564
Q99627	COP9 signalosome complex subunit 8	COPS8	High	30	4	9	4	23.2	1.183	1.333	1.486	1.009	1.196	1.05	0.94	1.099	1.163	1.313	1.488	1.531	1.039	1.115	1.123	1.084	1.126	1.179	-1.05153	0.0464722
Q99829	Copine-1	CPNE1	High	27	13	46	13	59	0.743	0.627	0.556	0.853	0.793	0.771	1.095	1.124	1.011	0.898	0.952	0.945	0.949	1.02	1.069	1.259	1.241	1.271	-1.26819	0.000817712
Q96FN4	Copine-2	CPNE2	High	29	13	29	12	61.2	1.038	1.049	1.122	0.957	0.936	0.877	1.414	1.187	1.448	1.944	1.532	2.161	0.483	0.447	0.488	0.372	0.297	0.366	1.23956	0.118057
O75131	Copine-3	CPNE3	High	42	24	81	23	60.1	1.176	0.88	0.798	1.064	1.055	1.053	1.328	1.223	1.14	1.319	1.242	1.4	0.894	0.876	0.882	0.991	0.912	0.923	1.02945	0.741939
Q86YQ8	Copine-8	CPNE8	High	39	19	38	18	63.1	0.501	0.427	0.406	1.881	2.144	1.646	3.372	3.155	3.744	0.566	0.51	0.639	0.384	0.387	0.317	0.547	0.428	0.481	4.05635	0.0122249
O14618	Copper chaperone for superoxide dismutase	CCS	High	31	8	13	8	29	0.903	0.925	0.967	1.009	0.905	0.778	0.77	0.745	0.778	1.244	1.395	1.246	1.114	1.239	1.033	1.044	0.998	0.965	-1.32108	1.03164e-05
O00244	Copper transport protein ATOX1	ATOX1	High	51	3	5	3	7.4	0.407	0.282	0.269	1.725	1.667	1.291	1.581	1.516	1.569	1.059	0.895	0.857	0.765	0.679	0.531	1.082	0.649	0.622	1.44376	0.619446
O75367	Core histone macro-H2A.1	H2AFY	High	40	12	39	10	39.6	1.368	1.431	1.208	1.085	1.648	1.861	2.105	2.63	2.46	0.537	0.328	0.452	0.33	0.311	0.375	0.212	0.2	0.23	5.30958	3.55165e-05
Q13951	Core-binding factor subunit beta	CBFB	High	31	7	13	7	21.5	0.518	0.436	0.392	0.989	0.989	0.911	1.035	1.018	0.968	1.135	1.287	1.407	1.101	1.225	1.135	1.254	1.225	1.16	-1.5062	0.0138993
P31146	Coronin-1A	CORO1A	High	21	10	21	9	51	3.207	3.896	5.074	0.626	0.671	0.684	0.734	0.915	1.058	0.85	0.891	0.936	0.694	0.765	0.679	1.028	1.138	1.09	2.08958	0.176418
Q9BR76	Coronin-1B	CORO1B	High	34	15	51	15	54.2	0.591	0.616	0.571	0.994	0.993	0.908	0.929	0.908	0.898	0.973	1.062	1.023	1.162	1.286	1.123	1.27	1.286	1.282	-1.41293	8.48467e-05
Q9ULV4	Coronin-1C	CORO1C	High	39	24	66	23	53.2	0.561	0.719	0.638	0.628	0.592	0.635	1.089	1.058	1.042	1.449	1.619	1.527	0.755	0.79	0.711	1.642	1.54	1.52	-1.65944	0.00151638
P57737	Coronin-7	CORO7	High	23	16	30	16	100.5	0.466	0.484	0.393	0.886	0.858	0.943	0.607	0.65	0.646	0.919	1.054	0.908	1.441	1.638	1.751	0.966	1.019	1.057	-1.81241	1.33148e-06
P24468	COUP transcription factor 2	NR2F2	High	7	3	4	3	45.5	0.907	0.815	0.787	0.753	0.563	0.936	1.774	1.963	1.592	1.024	0.891	1.12	1.074	0.956	0.98	1.314	1.48	1.073	1.01796	0.611885
P12277	Creatine kinase B-type	CKB	High	62	17	43	17	42.6	0.476	0.517	0.562	0.862	0.791	0.709	1.267	1.212	1.204	1.024	1.312	1.589	0.866	0.901	0.835	1.617	1.563	1.619	-1.49026	0.010058
P46109	Crk-like protein	CRKL	High	46	11	23	11	33.8	0.671	0.55	0.524	1.055	1.054	0.993	1.085	1.016	1.121	1.205	1.185	1.192	0.986	1.136	1.031	1.067	1.103	1.172	-1.24885	0.0618674
Q9BZJ0	Crooked neck-like protein 1	CRNKL1	High	7	7	12	7	100.4	0.958	0.865	0.996	0.574	0.468	0.781	0.913	1.015	0.885	0.963	0.762	1.023	1.285	1.127	1.282	1.353	1.622	1.326	-1.44105	0.0125658
O94886	CSC1-like protein 1	TMEM63A	High	7	7	11	7	92.1	2.072	2.161	1.676	1.085	0.985	1.027	1.525	1.509	1.535	1.041	0.981	0.993	1.021	0.987	0.927	1.08	0.945	1.038	1.50616	0.0037321
Q5T3F8	CSC1-like protein 2	TMEM63B	High	10	9	11	9	94.9	1.584	1.304	1.207	0.995	0.991	0.976	1.039	0.975	0.895	0.69	0.641	0.581	1.16	1.225	1.036	1.029	0.868	1.038	1.20537	0.193235
Q2NKJ3	CST complex subunit CTC1	CTC1	High	1	2	2	2	134.5	1.153	0.651	0.954	0.866	0.848	1.002	0.94	0.945	1.08	0.763	0.976	0.756	1.395	1.141	1.444	1.206	1.357	1.161	-1.20856	0.125023
O15194	CTD small phosphatase-like protein	CTDSPL	High	26	7	15	5	31.1	0.912	0.662	0.613	1.592	1.574	1.458	1.224	1.127	1.256	0.844	1.211	1.086	0.843	1.005	0.774	0.818	0.742	0.734	1.29304	0.212686
Q13363	C-terminal-binding protein 1	CTBP1	High	16	7	17	2	47.5	1.962	2.589	2.284	0.85	0.61	0.843	0.84	0.868	1.095	1.214	1.043	1.448	1.324	1.162	1.664	0.877	0.956	0.902	1.12757	0.93797
P56545	C-terminal-binding protein 2	CTBP2	High	24	11	26	6	48.9	1.228	1.105	1.211	0.395	0.338	0.587	0.669	0.836	0.749	0.873	0.867	1.174	1.375	1.101	1.61	1.459	1.632	1.626	-1.64611	0.0246776
P17812	CTP synthase 1	CTPS1	High	47	23	54	20	66.6	0.832	0.927	0.912	0.874	0.784	0.73	0.862	0.939	0.862	1.138	1.272	1.367	0.978	1.005	0.992	1.273	1.338	1.197	-1.36752	5.3599e-06
Q9NRF8	CTP synthase 2	CTPS2	High	21	10	18	7	65.6	0.916	1.155	0.954	1.059	0.979	1.076	1.026	0.913	0.834	1.114	1.377	1.121	1.066	1.185	1.179	1.186	1.218	1.126	-1.18627	0.000441193
Q9P2B4	CTTNBP2 N-terminal-like protein	CTTNBP2NL	High	15	9	15	9	70.1	0.515	0.447	0.497	0.69	0.653	0.74	0.763	0.772	0.846	1.311	1.363	1.086	1.187	1.322	1.479	1.363	1.43	1.468	-2.02752	3.42655e-06
Q9Y240	C-type lectin domain family 11 member A	CLEC11A	High	16	5	9	5	35.7	1.804	3.311	3.029	0.757	1.069	1.282	1.285	1.01	1.373	0.395	0.523	0.403	0.934	1.13	0.993	1.1	0.952	1.025	2.00134	0.0561626
Q9UBG0	C-type mannose receptor 2	MRC2	High	6	8	11	8	166.6	2.177	2.087	1.732	0.94	1.075	1.241	0.871	0.835	0.92	1.358	1.072	0.931	1.043	1.156	1.189	0.6	0.586	0.75	1.36765	0.017344
Q9H5V8	CUB domain-containing protein 1	CDCP1	High	25	20	77	20	92.9	1.398	0.867	0.652	2.183	2.116	1.886	1.168	1.086	1.134	0.776	0.756	0.713	1.099	1.079	0.946	0.647	0.559	0.64	1.73112	0.000671418
Q92879	CUGBP Elav-like family member 1	CELF1	High	21	11	26	7	52	0.85	0.827	0.901	0.741	0.617	0.83	0.584	0.634	0.612	1.342	1.32	1.475	1.466	1.401	1.523	1.041	1.217	1.018	-1.78942	4.54309e-07
Q13616	Cullin-1	CUL1	High	34	27	52	27	89.6	1.145	1.098	1.16	1.105	1.066	1.084	1.148	1.12	1.137	0.938	0.988	1.103	1.051	1.007	1.121	1.036	1.047	1.013	1.08158	0.00552231
Q13617	Cullin-2	CUL2	High	46	34	79	34	86.9	1.038	1.161	1.096	1.016	0.935	0.932	0.918	0.916	0.923	1.05	1.188	1.179	1.168	1.155	1.151	1.122	1.17	1.133	-1.15456	0.00112808
Q13618	Cullin-3	CUL3	High	30	23	43	23	88.9	0.926	0.831	0.889	1.135	1.096	1.132	1.145	1.073	1.146	0.766	0.806	0.871	1.155	1.21	1.215	1.103	1.108	1.103	1.00386	0.707365
Q13619	Cullin-4A	CUL4A	High	33	28	53	18	87.6	0.991	0.987	1.076	1.087	1.061	1.173	0.729	0.712	0.848	0.807	0.932	0.896	1.273	1.305	1.431	0.789	0.755	0.83	-1.04086	0.626393
Q13620	Cullin-4B	CUL4B	High	33	36	71	26	103.9	1.221	1.345	1.326	0.986	0.933	0.906	1.056	1.02	1.058	1.088	1.201	0.967	0.978	1.01	0.847	1.278	1.274	1.198	1.00102	0.995461
Q93034	Cullin-5	CUL5	High	19	17	28	17	90.9	1.147	1.167	1.178	1.13	1.092	0.938	1.084	1.059	1.055	1.212	1.323	1.299	0.945	1.02	0.87	1.151	1.142	1.123	-1.02386	0.624085
Q14999	Cullin-7	CUL7	High	15	21	41	17	191	0.709	0.635	0.558	1.126	1.111	0.999	0.884	0.824	0.851	1.073	1.026	0.722	1.422	1.556	1.529	1.025	0.955	0.973	-1.33572	0.000194037
Q8IWT3	Cullin-9	CUL9	High	2	6	11	2	281	0.664	0.556	0.546	0.643	0.89	0.924	0.609	0.656	0.606	1.04	1.094	0.844	1.568	1.791	2.057	1.111	0.962	1.17	-1.90958	4.65968e-06
Q86VP6	Cullin-associated NEDD8-dissociated protein 1	CAND1	High	33	40	111	40	136.3	0.933	1.32	1.264	1.21	1.201	1.032	1.095	1.058	1.057	0.916	0.919	0.947	0.981	0.96	0.789	1.195	1.206	1.227	1.11269	0.130741
Q9H6B4	CXADR-like membrane protein	CLMP	High	37	11	18	11	41.3	1.555	1.135	1.099	1.779	1.752	1.355	1.883	1.605	1.799	0.424	0.331	0.347	0.913	0.856	0.569	1.058	0.733	0.93	2.26619	1.05595e-05
Q9P0U4	CXXC-type zinc finger protein 1	CXXC1	Medium	1	1	2	1	75.7	1.111	0.918	1.042	0.676	0.54	0.94	0.863	0.853	0.758	0.979	1.032	0.807	1.008	1.063	1.311	1.026	1.04	0.907	-1.19114	0.0741883
Q8N884	Cyclic GMP-AMP synthase	CGAS	High	41	21	53	21	58.8	0.546	0.539	0.595	1.199	1.374	1.564	1.511	1.418	1.33	0.492	0.513	0.586	0.916	0.841	0.865	0.759	0.755	0.709	1.56557	0.00301376
P20248	Cyclin-A2	CCNA2	High	9	5	6	5	48.5	1.551	1.516	1.448	1.072	0.902	0.759	0.677	0.71	0.73	1.907	2.314	1.907	0.888	0.839	0.672	0.732	0.731	0.677	-1.13903	0.390483
O95273	Cyclin-D1-binding protein 1	CCNDBP1	High	9	3	4	3	40.2	0.56	0.331	0.249	1.243	1.059	0.99	0.801	0.769	0.652	0.844	0.995	0.818	1.647	1.734	1.554	1.333	1.433	1.211	-1.73865	0.000289493
P06493	Cyclin-dependent kinase 1	CDK1	High	65	16	52	15	34.1	0.769	0.898	0.919	0.818	0.751	0.757	0.791	0.805	0.815	1.213	1.377	1.435	1.229	1.116	1.215	1.097	1.156	1.187	-1.50553	5.68588e-09
P24941	Cyclin-dependent kinase 2	CDK2	High	34	8	11	7	33.9	1.226	1.376	1.373	0.737	0.763	0.778	0.867	0.872	0.853	1.033	1.212	1.27	1.083	0.971	1.081	1.07	1.101	1.026	-1.11328	0.085582
P11802	Cyclin-dependent kinase 4	CDK4	High	15	3	4	3	33.7	0.95	1.188	1.102	1.219	1.34	0.97	0.839	0.985	1.103	1.033	0.983	1.202	1.196	1.206	1.102	0.902	0.923	0.992	1.01646	0.738851
Q00534	Cyclin-dependent kinase 6	CDK6	High	28	7	12	7	36.9	1.204	1.407	1.31	0.84	0.861	0.704	0.838	0.873	0.865	1.41	1.41	1.673	0.953	0.938	0.71	0.979	1.091	1.118	-1.15502	0.00215236
Q00535	Cyclin-dependent-like kinase 5	CDK5	High	31	8	17	8	33.3	0.623	0.538	0.482	1.181	1.124	1.093	1.117	1.066	1.071	0.932	0.98	0.975	1.353	1.457	1.398	1.267	1.274	1.327	-1.32164	0.00174724
O14976	Cyclin-G-associated kinase	GAK	High	8	8	12	8	143.1	1.139	1.729	1.644	0.795	0.782	0.598	0.737	0.568	0.755	1.067	1.487	1.233	1.373	2.105	1.237	1.049	0.978	0.995	-1.31748	0.0513082
P51946	Cyclin-H	CCNH	Medium	4	1	2	1	37.6	0.961	0.874	0.435	1.426	0.948	1.226	3.172	1.129	2.019	0.313	0.227	0.218	0.284	0.449	0.505	0.493	0.471	0.53	3.49284	2.53091e-05
O75909	Cyclin-K	CCNK	High	5	2	5	2	64.2	1.43	0.984	1.034	0.495	0.445	0.636	0.706	0.788	0.69	1.231	1.143	1.356	0.99	1.008	1.174	1.388	1.442	1.457	-1.5523	0.00194825
Q8ND76	Cyclin-Y	CCNY	High	28	6	18	5	39.3	0.548	0.461	0.385	1.556	1.55	1.311	1.216	1.264	1.234	0.971	1.092	0.987	1.192	1.231	1.04	1.188	1.065	1.069	-1.03255	0.407633
Q8N7R7	Cyclin-Y-like protein 1	CCNYL1	High	24	7	16	6	40.7	0.955	0.47	0.312	1.524	1.381	1.118	1.627	1.547	1.609	0.703	0.772	0.711	0.946	0.931	0.852	1.404	1.235	1.403	1.17707	0.638342
P32929	Cystathionine gamma-lyase	CTH	High	13	4	5	4	44.5	0.617	0.721	0.612	1.754	1.363	1.331	1.057	0.91	0.869	0.962	0.989	0.914	1.4	1.013	1	1.237	1	0.99	-1.02935	0.421519
P01040	Cystatin-A	CSTA	High	20	2	3	2	11	2.162	2.441	3.558	1.878	1.247	0.915	1.021	5.176	1.054	1.328	1.221	1.347	1.014	0.305	0.488	0.61	0.722	0.583	2.55343	0.000785472
P04080	Cystatin-B	CSTB	High	62	5	19	5	11.1	0.274	0.252	0.186	1.728	1.784	1.466	1.401	1.227	1.211	0.782	0.527	0.521	0.938	0.922	0.733	0.975	0.69	0.613	1.42203	0.751311
P21291	Cysteine and glycine-rich protein 1	CSRP1	High	60	7	13	7	20.6	0.572	0.592	0.552	1.018	1.091	0.989	1.11	1.182	1.206	1.391	1.483	1.493	0.904	0.866	0.695	1.223	1.305	1.219	-1.27274	0.184663
Q16527	Cysteine and glycine-rich protein 2	CSRP2	High	20	3	5	3	20.9	0.459	0.515	0.512	0.644	0.544	0.584	0.738	0.666	0.666	1.548	1.691	1.704	0.918	1.076	0.939	1.161	0.972	0.852	-2.03848	0.00089677
Q9UHD1	Cysteine and histidine-rich domain-containing protein 1	CHORDC1	High	39	8	15	8	37.5	0.631	0.859	0.771	1.133	1.115	0.847	1.081	1.091	0.983	0.97	1.082	1.21	0.937	0.972	0.733	1.208	1.161	1.101	-1.1014	0.229543
Q9Y697	Cysteine desulfurase, mitochondrial	NFS1	High	17	6	9	6	50.2	1.179	0.831	0.76	0.514	0.295	0.425	0.579	0.539	0.475	1.986	1.493	1.587	1.286	1.132	1.291	1.654	2.05	1.545	-2.50563	1.18804e-05
Q9Y4P1	Cysteine protease ATG4B	ATG4B	Medium	4	1	2	1	44.3	1.032	1.1	0.771	0.984	1.072	0.919	0.748	1.035	0.883	1.305	1.59	1.492	1.039	1.041	1.059	1.108	1.212	1.021	-1.27189	0.00943548
Q9NZV1	Cysteine-rich motor neuron 1 protein	CRIM1	High	7	7	13	7	113.7	2.492	2.048	1.983	0.977	1.276	1.486	2.933	2.501	2.771	0.347	0.179	0.142	0.292	0.261	0.316	0.434	0.367	0.386	6.77937	1.12797e-06
Q9H0B8	Cysteine-rich secretory protein LCCL domain-containing 2	CRISPLD2	High	31	12	17	12	55.9	1.809	2.249	2.749	1.57	1.567	1.663	2.189	2.129	2.713	0.484	0.428	0.511	0.477	0.475	0.444	0.408	0.399	0.43	4.59517	8.45517e-08
Q96HD1	Cysteine-rich with EGF-like domain protein 1	CRELD1	High	8	3	6	3	45.4	0.733	0.598	0.836	0.773	0.625	0.769	0.511	0.483	0.401	1.384	1.259	1.44	1.582	1.784	1.969	0.833	0.855	0.801	-2.07837	2.8486e-06
P49589	Cysteine--tRNA ligase, cytoplasmic	CARS	High	31	21	44	21	85.4	0.665	0.825	0.649	1.029	0.973	1	0.988	0.966	0.947	1.038	1.129	0.973	1.144	1.168	1.235	1.323	1.139	1.204	-1.28737	0.000111475
Q9UPY5	Cystine/glutamate transporter	SLC7A11	High	12	6	15	6	55.4	2.542	1.692	1.591	1.645	1.712	1.536	0.974	1.151	0.993	0.952	1.033	1.195	0.8	0.663	0.523	0.605	0.654	0.64	1.95839	9.70439e-05
P32320	Cytidine deaminase	CDA	High	21	3	7	3	16.2	0.824	0.564	0.557	1.113	1.046	0.969	0.559	0.713	0.521	1.723	1.402	1.65	1.4	1.393	1.504	1.101	0.937	1.137	-1.78372	0.000374415
Q53TN4	Cytochrome b reductase 1	CYBRD1	High	11	2	7	2	31.6	0.606	0.363	0.369	1.412	1.411	1.256	0.902	0.891	1.053	1.062	0.942	0.975	1.205	1.445	1.267	0.884	0.587	1.009	-1.1347	0.243013
Q9BQA9	Cytochrome b-245 chaperone 1	CYBC1	High	30	6	17	6	20.8	0.51	0.356	0.338	0.873	0.696	0.773	0.949	1.078	0.736	1.073	0.85	0.778	1.447	1.328	1.511	1.285	1.589	1.317	-1.77175	1.13968e-05
P13498	Cytochrome b-245 light chain	CYBA	High	24	2	4	2	21	0.391	0.279	0.174	0.529	0.453	0.561	1.032	0.835	0.862	0.719	0.599	0.751	1.901	1.776	1.865	2.109	1.646	1.933	-2.59949	2.09091e-05
P00167	Cytochrome b5	CYB5A	High	10	1	2	1	15.3	0.416	0.441	0.491	1.076	0.754	0.978	0.47	0.496	0.478	1.235	1.154	1.507	2.273	2.348	2.777	0.983	0.941	0.849	-2.51196	1.88917e-06
Q7L1T6	Cytochrome b5 reductase 4	CYB5R4	High	7	3	4	3	59.4	0.928	0.862	1.248	0.722	0.675	0.845	0.837	0.672	0.835	1.361	1.768	1.503	1.321	1.325	1.656	1.091	1.087	1.043	-1.59431	0.000158485
O43169	Cytochrome b5 type B	CYB5B	High	61	7	28	7	16.7	0.631	0.602	0.637	0.889	0.601	0.703	0.803	0.907	0.627	0.945	0.791	0.858	1.696	1.472	1.611	1.368	1.648	1.31	-1.82797	5.2948e-05
P49447	Cytochrome b561	CYB561	High	6	1	3	1	27.5	2.206	1.342	1.375	0.875	0.97	0.989	1.325	1.16	1.255	0.698	0.618	0.588	0.902	0.768	0.87	0.974	0.748	0.962	1.61293	0.00742108
O14569	Cytochrome b561 domain-containing protein 2	CYB561D2	High	5	1	4	1	24	1.586	0.81	1.089	1.045	0.82	0.891	1.23	0.921	0.983	1.226	0.953	1.099	1.013	1.415	1.017	0.964	0.96	0.906	-1.01899	0.712393
P31930	Cytochrome b-c1 complex subunit 1, mitochondrial	UQCRC1	High	38	14	50	14	52.6	1.186	0.818	0.853	0.966	0.547	0.59	0.669	0.69	0.573	2.091	1.432	1.201	1.204	1.006	0.937	1.396	1.451	1.311	-1.74536	2.65282e-05
P22695	Cytochrome b-c1 complex subunit 2, mitochondrial	UQCRC2	High	48	19	59	19	48.4	1.014	0.743	0.811	0.832	0.444	0.483	0.548	0.602	0.457	2.022	1.459	1.488	1.299	1.033	0.952	1.292	1.502	1.285	-2.07819	1.49386e-06
P07919	Cytochrome b-c1 complex subunit 6, mitochondrial	UQCRH	High	82	6	15	6	10.7	0.32	0.318	0.284	0.866	0.392	0.522	0.47	0.494	0.393	2.155	0.908	0.366	1.331	0.817	0.901	0.667	0.586	0.528	-2.03474	0.00825268
P14927	Cytochrome b-c1 complex subunit 7	UQCRB	High	62	9	23	9	13.5	0.772	0.574	0.62	0.916	0.493	0.537	0.472	0.502	0.393	2.08	1.47	1.729	1.541	1.287	1.103	1.106	1.375	0.851	-2.37583	3.03669e-07
O14949	Cytochrome b-c1 complex subunit 8	UQCRQ	High	39	5	10	5	9.9	0.714	0.531	0.519	0.838	0.497	0.516	0.44	0.489	0.411	1.628	1.125	1.224	1.578	1.174	1.075	1.031	1.289	0.987	-2.24238	6.87497e-09
Q9UDW1	Cytochrome b-c1 complex subunit 9	UQCR10	High	40	2	7	2	7.3	0.842	0.578	0.51	0.964	0.507	0.571	0.451	0.605	0.421	1.72	1.422	1.589	1.278	0.948	0.872	0.832	1.032	0.611	-1.89099	0.000117321
P47985	Cytochrome b-c1 complex subunit Rieske, mitochondrial	UQCRFS1	High	14	5	10	5	29.6	1.05	0.747	0.863	0.793	0.388	0.453	0.513	0.535	0.392	2.195	1.666	1.8	1.676	1.351	1.2	1.583	1.701	1.461	-2.55197	1.51869e-06
P99999	Cytochrome c	CYCS	High	46	6	10	6	11.7	0.639	0.472	0.534	0.741	0.602	0.649	1.36	1.055	1.175	1.497	1.192	1.14	0.857	0.806	0.811	1.523	0.909	0.907	-1.33416	0.0547224
P00403	Cytochrome c oxidase subunit 2	MT-CO2	High	26	6	17	6	25.5	0.763	0.571	0.583	0.998	0.571	0.618	0.454	0.503	0.418	1.544	1.172	1.298	1.93	1.595	1.49	1.045	1.395	1.132	-2.29987	9.22893e-08
P00414	Cytochrome c oxidase subunit 3	MT-CO3	High	5	1	2	1	29.9	1.141	0.733	0.758	1.033	0.649	0.639	0.44	0.535	0.387	1.856	1.804	1.273	2.058	1.626	1.557	1.284	1.524	1.232	-2.25083	5.16118e-06
P13073	Cytochrome c oxidase subunit 4 isoform 1, mitochondrial	COX4I1	High	60	13	41	13	19.6	0.795	0.588	0.621	0.954	0.524	0.575	0.419	0.491	0.375	1.654	1.083	0.755	1.935	1.527	1.451	1.077	1.442	1.15	-2.2602	3.28436e-05
P20674	Cytochrome c oxidase subunit 5A, mitochondrial	COX5A	High	41	9	20	9	16.8	0.641	0.529	0.385	0.99	0.552	0.585	0.458	0.521	0.38	1.61	1.157	1.361	1.785	1.355	1.349	1.017	1.147	0.664	-2.27038	2.04072e-06
P10606	Cytochrome c oxidase subunit 5B, mitochondrial	COX5B	High	40	6	10	6	13.7	0.601	0.483	0.475	1.182	0.674	0.905	0.672	0.612	0.524	1.41	0.907	1.015	1.173	0.771	0.853	0.661	0.733	0.59	-1.32392	0.0420518
P09669	Cytochrome c oxidase subunit 6C	COX6C	High	52	7	18	7	8.8	0.58	0.437	0.367	1.077	0.601	0.622	0.427	0.517	0.396	1.632	1.087	1.292	1.732	1.437	1.364	0.916	1.139	0.643	-2.23766	8.66702e-06
P15954	Cytochrome c oxidase subunit 7C, mitochondrial	COX7C	High	29	2	4	2	7.2	0.179	0.22	0.137	1.076	0.651	0.839	0.661	0.512	0.435	1.445	0.777	0.951	1.271	0.873	1.001	0.558	0.401	0.328	-1.61465	0.0991312
P08574	Cytochrome c1, heme protein, mitochondrial	CYC1	High	29	8	26	8	35.4	0.854	0.634	0.704	0.822	0.433	0.462	0.399	0.441	0.335	1.801	1.218	1.706	1.402	1.039	0.957	0.882	1	0.837	-2.13257	6.3559e-08
P53701	Cytochrome c-type heme lyase	HCCS	High	18	5	8	5	30.6	0.912	0.687	0.768	0.618	0.598	0.515	0.632	0.619	0.594	1.84	1.666	1.873	1.247	1.091	1.05	1.057	1.357	1.129	-2.07134	1.3127e-07
Q16678	Cytochrome P450 1B1	CYP1B1	High	21	11	20	11	60.8	1.184	0.855	0.673	1.412	1.187	1.079	0.769	0.505	0.629	1.189	1.12	0.926	1.715	1.954	1.724	0.866	0.712	0.776	-1.32425	0.000943712
Q6UW02	Cytochrome P450 20A1	CYP20A1	High	13	5	14	5	52.4	0.49	0.42	0.488	0.846	0.572	0.722	0.905	1.093	0.888	1.027	0.611	0.632	1.329	1.101	1.215	1.165	1.259	1.289	-1.49875	0.000201544
Q96SQ9	Cytochrome P450 2S1	CYP2S1	High	11	4	9	4	55.8	0.388	0.323	0.324	0.888	0.631	0.883	1.053	1.271	1.088	0.738	0.722	0.729	1.363	1.341	1.487	1.365	1.519	1.519	-1.57439	0.000176575
O43739	Cytohesin-3	CYTH3	High	14	5	9	3	46.3	0.728	0.617	0.561	1.028	1.077	0.823	1.013	1.03	1.091	1.173	1.266	1.222	0.983	1.183	1.086	1.189	1.234	1.231	-1.32618	0.012642
Q8IUI8	Cytokine receptor-like factor 3	CRLF3	High	19	8	16	8	49.7	0.994	1.169	1.278	0.664	0.636	0.676	0.691	0.718	0.702	1.529	1.883	1.756	0.99	0.962	0.996	1.156	1.227	1.105	-1.54145	5.07868e-08
P21399	Cytoplasmic aconitate hydratase	ACO1	High	37	36	91	36	98.3	2.011	2.546	2.404	0.813	0.808	0.763	0.523	0.613	0.605	1.599	1.704	1.554	0.943	1.035	0.954	0.7	0.828	0.74	1.10232	0.714553
Q14204	Cytoplasmic dynein 1 heavy chain 1	DYNC1H1	High	52	257	902	257	532.1	0.826	0.868	0.922	0.792	0.782	0.893	0.739	0.751	0.769	0.885	0.94	0.94	1.345	1.437	1.63	1.074	1.151	1.183	-1.44171	0.00206016
Q13409	Cytoplasmic dynein 1 intermediate chain 2	DYNC1I2	High	36	18	53	18	71.4	0.462	0.482	0.454	0.936	0.982	0.955	0.957	0.889	0.957	0.916	1.065	0.865	1.187	1.509	1.435	1.405	1.434	1.478	-1.59655	2.53446e-05
Q9Y6G9	Cytoplasmic dynein 1 light intermediate chain 1	DYNC1LI1	High	51	28	81	27	56.5	0.792	0.837	0.907	0.859	0.804	0.838	0.862	0.848	0.854	0.922	1.04	1.043	1.296	1.324	1.384	1.238	1.259	1.281	-1.41916	7.69785e-05
O43237	Cytoplasmic dynein 1 light intermediate chain 2	DYNC1LI2	High	51	21	39	20	54.1	0.694	0.602	0.628	0.829	0.863	0.848	0.706	0.7	0.754	1.118	1.186	1.086	1.307	1.672	1.571	1.264	1.23	1.385	-1.78427	1.41765e-08
Q8NCM8	Cytoplasmic dynein 2 heavy chain 1	DYNC2H1	High	0	2	4	2	492.3	1.286	1.291	1.477	0.697	0.666	0.854	0.476	0.575	0.706	1.268	1.328	1.347	1.241	1.544	1.645	0.853	0.884	0.739	-1.3514	0.0191662
Q7L576	Cytoplasmic FMR1-interacting protein 1	CYFIP1	High	42	51	143	32	145.1	0.729	0.771	0.72	1.253	1.22	1.131	1.014	1.03	1.059	1.027	1.018	1.127	1.088	1.128	1.189	0.969	0.889	0.937	-1.04985	0.422729
Q96F07	Cytoplasmic FMR1-interacting protein 2	CYFIP2	High	15	21	59	2	148.3	1.387	1.631	1.989	1.166	1.065	1.027	1.812	1.501	1.669	1.137	1.447	1.459	0.553	1.102	0.915	0.736	0.663	0.655	1.52844	0.00764368
P16333	Cytoplasmic protein NCK1	NCK1	High	20	6	9	6	42.8	1.03	0.796	0.693	1.383	1.285	1.206	1	0.972	0.99	1.336	1.673	0.919	1.466	1.439	1.357	0.919	1.509	1.015	-1.24351	0.0320308
O43639	Cytoplasmic protein NCK2	NCK2	High	30	9	12	9	42.9	1.113	0.882	0.694	1.283	1.36	1.211	1.088	1.026	1.061	0.793	0.766	0.774	1.116	1.315	1.005	0.955	0.821	0.891	1.15197	0.00965676
Q7Z7A3	Cytoplasmic tRNA 2-thiolation protein 1	CTU1	High	16	5	9	5	36.4	0.774	0.758	0.658	0.893	0.836	0.994	0.871	0.967	0.836	0.759	0.754	0.89	1.04	0.982	1.043	1.008	0.92	0.922	-1.09635	0.0375129
Q2VPK5	Cytoplasmic tRNA 2-thiolation protein 2	CTU2	High	9	4	7	4	56.1	0.945	0.852	0.79	0.943	0.815	0.819	0.67	0.833	0.731	1.041	1.237	1.228	1.42	1.312	1.46	1.086	1.214	1.287	-1.52541	2.03125e-05
Q8IYA6	Cytoskeleton-associated protein 2-like	CKAP2L	High	2	2	3	2	83.5	1.405	1.14	0.879	0.552	0.727	1.093	1.226	0.89	1.821	1.261	1.202	1.322	1.081	1.012	0.896	1.361	1.486	1.358	-1.12802	0.178867
Q07065	Cytoskeleton-associated protein 4	CKAP4	High	74	51	188	50	66	0.481	0.378	0.442	0.672	0.493	0.578	0.694	0.735	0.521	1.578	1.255	1.377	1.448	1.335	1.439	1.213	1.332	1.202	-2.43873	3.44233e-06
Q14008	Cytoskeleton-associated protein 5	CKAP5	High	36	74	146	74	225.4	0.647	0.702	0.675	0.799	0.753	0.693	0.796	0.775	0.813	1.416	1.574	1.518	1.17	1.236	1.067	1.234	1.209	1.26	-1.7562	1.65276e-05
P28838	Cytosol aminopeptidase	LAP3	High	49	24	57	24	56.1	0.922	0.984	1.072	0.863	0.813	0.768	0.766	0.817	0.786	1.249	1.358	1.42	1.159	1.196	1.137	1.379	1.337	1.244	-1.47337	3.56948e-06
O00154	Cytosolic acyl coenzyme A thioester hydrolase	ACOT7	High	44	18	59	18	41.8	0.706	0.873	0.786	1.125	1.06	0.999	0.757	0.736	0.722	1.393	1.505	1.513	1.128	1.278	1.22	0.934	1.004	0.889	-1.39928	0.00290585
Q9UPW5	Cytosolic carboxypeptidase 1	AGTPBP1	High	7	7	9	7	138.4	1.258	1.348	1.335	0.647	0.61	0.681	0.552	0.616	0.644	2.369	2.45	2.527	1.341	1.425	1.427	0.859	1.048	1.116	-1.89338	3.11821e-07
P53384	Cytosolic Fe-S cluster assembly factor NUBP1	NUBP1	High	23	4	6	4	34.5	0.87	0.758	0.839	1.115	0.908	1.027	0.745	0.911	0.736	1.437	1.565	1.554	1.182	1.18	1.286	1.026	1.224	1.029	-1.45189	0.000666755
Q9H5X1	Cytosolic iron-sulfur assembly component 2A	CIAO2A	High	19	3	6	3	18.3	0.849	0.879	0.928	1.048	0.975	1.094	0.779	0.731	0.983	1.284	1.528	1.495	1.099	1.113	1.237	1.139	1.038	1.002	-1.32289	0.00301558
Q9Y3D0	Cytosolic iron-sulfur assembly component 2B	CIAO2B	High	44	4	9	4	17.7	0.48	0.494	0.404	0.925	0.894	0.879	0.939	0.859	0.912	1.181	1.171	1.141	1.219	1.331	1.242	1.198	1.066	0.878	-1.53655	0.00506691
Q96KP4	Cytosolic non-specific dipeptidase	CNDP2	High	40	14	25	14	52.8	0.677	0.76	0.671	1.384	1.368	1.071	1.142	1.163	1.16	1.08	1.202	1.148	0.974	0.959	0.713	1.294	1.205	1.205	-1.04087	0.638299
P47712	Cytosolic phospholipase A2	PLA2G4A	High	6	4	4	4	85.2	0.192	0.159	0.182	1.116	1.1	0.831	0.934	0.889	0.934	0.434	0.576	0.579	1.249	1.196	1.496	0.862	0.884	0.781	-1.27142	0.0534192
P49902	Cytosolic purine 5'-nucleotidase	NT5C2	High	25	13	26	13	64.9	1.412	2.082	1.834	1.026	1.108	0.984	1.044	1.127	1.121	1.24	1.384	1.247	0.93	1.078	0.949	0.95	1.023	0.95	1.20377	0.00915085
Q69YQ0	Cytospin-A	SPECC1L	High	14	16	25	15	124.5	0.685	0.555	0.523	0.831	0.686	0.711	0.911	0.909	0.856	1.463	1.539	1.399	1.099	1.168	1.167	1.442	1.367	1.589	-1.83486	8.77649e-05
Q5M775	Cytospin-B	SPECC1	High	12	11	21	11	118.5	0.61	0.547	0.502	1.093	1.053	0.914	1.336	1.222	1.35	1.2	1.416	1.162	0.892	1.002	0.766	1.457	1.434	1.386	-1.24203	0.121572
O43175	D-3-phosphoglycerate dehydrogenase	PHGDH	High	30	15	36	15	56.6	0.605	0.662	0.567	0.932	0.918	0.874	0.637	0.642	0.634	0.865	0.92	0.905	1.492	1.61	1.823	1.168	1.233	1.201	-1.73343	2.75036e-06
Q9H993	Damage-control phosphatase ARMT1	ARMT1	High	11	6	12	6	51.1	0.471	0.67	0.477	1.264	1.197	0.95	0.978	0.962	0.935	0.884	0.799	0.777	1.046	1.034	0.934	1.101	1.109	1.11	-1.1126	0.126775
Q8TEA8	D-aminoacyl-tRNA deacylase 1	DTD1	High	8	1	2	1	23.4	0.422	0.314	0.261	1.144	1.125	0.814	1.324	1.087	1.271	0.988	1.101	0.867	1.112	1.267	0.744	2.138	1.639	1.981	-1.52499	0.0142106
Q96EP5	DAZ-associated protein 1	DAZAP1	High	14	4	8	4	43.4	0.995	0.797	0.91	0.7	0.565	0.731	0.694	0.742	0.729	1.22	1.037	1.489	1.221	1.13	1.397	1.171	1.345	1.347	-1.65482	1.7571e-05
Q5BKZ1	DBIRD complex subunit ZNF326	ZNF326	High	4	3	5	3	65.6	0.694	0.52	0.646	0.702	0.494	0.658	0.705	0.825	0.778	0.854	0.705	0.978	1.561	1.227	1.36	1.336	1.753	1.497	-1.87164	6.56883e-05
Q9UKG1	DCC-interacting protein 13-alpha	APPL1	High	23	13	24	13	79.6	1.159	0.986	1.004	0.795	0.735	0.808	0.767	0.747	0.757	1.671	1.787	1.655	0.948	1.064	1.101	0.874	0.801	0.854	-1.38631	0.00130444
Q8NEU8	DCC-interacting protein 13-beta	APPL2	High	24	12	15	12	74.4	1.499	1.849	1.695	0.624	0.563	0.572	1.027	1.175	1.002	1.71	1.79	1.538	0.912	0.924	0.927	1.086	1.008	1.063	-1.09514	0.111884
Q8IWE4	DCN1-like protein 3	DCUN1D3	High	31	9	15	9	34.3	0.564	0.447	0.392	1.84	1.704	1.422	1.351	1.165	1.328	0.801	0.793	0.769	0.997	1.101	0.897	1.008	0.836	1.018	1.24246	0.595874
Q9BTE7	DCN1-like protein 5	DCUN1D5	High	12	3	3	3	27.5	1.064	1.188	1.22	0.492	0.471	0.659	0.86	0.803	0.871	0.348	0.582	0.377	0.915	0.939	0.679	1.015	0.853	1.105	1.11962	0.583366
Q8TEB1	DDB1- and CUL4-associated factor 11	DCAF11	High	3	2	2	2	61.6	0.832	0.808	0.935	1.076	1.179	1.13	0.721	0.813	0.916	1.218	1.123	1.296	1.018	1.259	1.396	0.824	0.723	0.84	-1.15303	0.072928
P61962	DDB1- and CUL4-associated factor 7	DCAF7	High	14	4	8	4	38.9	0.807	0.875	0.936	0.771	0.682	0.738	0.761	0.78	0.766	1.304	1.124	1.465	1.089	1.177	1.208	1.088	1.009	1.041	-1.47625	4.90635e-06
Q5TAQ9	DDB1- and CUL4-associated factor 8	DCAF8	High	18	9	16	9	66.8	0.98	0.91	0.888	0.979	0.889	1.143	0.691	0.595	0.776	1.279	1.37	1.191	1.285	1.437	1.576	0.917	0.938	0.951	-1.39396	5.8187e-06
Q96HY6	DDRGK domain-containing protein 1	DDRGK1	High	29	7	11	7	35.6	0.346	0.272	0.253	0.533	0.453	0.458	1.018	1.012	0.875	1.107	0.654	0.579	1.264	1.209	1.281	1.649	1.533	1.619	-2.08716	1.17392e-05
Q86X76	Deaminated glutathione amidase	NIT1	High	13	4	5	4	35.9	0.913	0.875	0.943	1.265	1.21	0.983	1.05	1.048	0.998	1.075	1.474	1.057	1.146	1.125	1.136	1.326	1.316	1.211	-1.17027	0.0310719
Q9UER7	Death domain-associated protein 6	DAXX	High	7	4	7	4	81.3	0.863	0.682	0.705	0.727	0.594	0.918	1.171	1.024	1.193	0.936	0.862	1.001	1.471	1.164	1.331	1.273	1.316	1.117	-1.32931	0.00902207
P51397	Death-associated protein 1	DAP	High	24	3	9	3	11.2	0.351	0.257	0.225	1.598	1.734	1.244	1.331	1.219	1.225	1.152	0.804	0.171	0.775	0.729	0.686	0.915	0.717	0.792	1.36241	0.543549
O43293	Death-associated protein kinase 3	DAPK3	High	20	7	10	5	52.5	0.527	0.591	0.569	0.475	0.469	0.48	0.544	0.563	0.517	1.369	1.757	1.673	1.081	1.171	1.353	1.264	1.302	1.222	-2.57487	4.70221e-09
Q9BTC0	Death-inducer obliterator 1	DIDO1	High	2	2	3	2	243.7	0.865	0.765	0.853	0.568	0.461	0.693	0.834	1.044	0.816	1.053	0.925	0.957	0.987	1.027	1.249	1.982	2.063	1.921	-1.76315	0.000650107
Q14185	Dedicator of cytokinesis protein 1	DOCK1	High	15	28	48	27	215.2	0.576	0.601	0.566	1.198	1.225	1.138	0.996	0.935	1.024	0.708	0.773	0.69	1.273	1.476	1.476	1.046	0.984	1.104	-1.15389	0.00100671
Q96BY6	Dedicator of cytokinesis protein 10	DOCK10	High	4	9	13	8	249.4	0.571	0.66	0.487	1.763	1.612	1.411	1.098	1.019	0.987	1.302	1.296	1.593	1.229	1.244	1.03	0.962	0.908	0.82	-1.08077	0.472312
Q5JSL3	Dedicator of cytokinesis protein 11	DOCK11	High	4	8	14	6	237.5	0.721	0.787	0.827	0.96	1.007	0.981	1.476	1.397	1.498	0.723	0.807	0.822	0.835	0.942	1.098	1.398	1.226	1.383	1.04548	0.198008
Q8N1I0	Dedicator of cytokinesis protein 4	DOCK4	High	8	16	23	16	225.1	0.915	0.818	0.898	0.951	0.868	0.906	0.882	1.021	0.943	0.702	0.697	0.732	1.327	1.29	1.443	1.131	1.218	1.193	-1.18666	0.175247
Q9H7D0	Dedicator of cytokinesis protein 5	DOCK5	High	20	28	45	26	215.2	1.224	0.974	0.744	1.063	0.953	1.043	1.139	1.163	1.273	0.969	1.352	0.921	1.113	1.199	1.137	1.23	1.212	1.322	-1.09179	0.122567
Q96N67	Dedicator of cytokinesis protein 7	DOCK7	High	25	50	99	46	242.4	1.037	0.989	1.077	0.776	0.673	0.881	0.641	0.637	0.662	1.463	1.617	1.479	1.242	1.236	1.474	0.909	0.895	0.893	-1.52014	2.99134e-06
Q9BZ29	Dedicator of cytokinesis protein 9	DOCK9	High	30	57	121	55	236.3	0.745	0.669	0.617	1.294	1.158	1.143	0.97	1.106	0.932	1.059	1.258	1.058	1.281	1.183	1.319	0.958	0.877	0.873	-1.14269	0.157996
Q96LJ7	Dehydrogenase/reductase SDR family member 1	DHRS1	High	19	4	6	4	33.9	1.086	0.626	0.624	0.74	0.658	0.819	0.525	0.632	0.491	1.432	1.25	1.286	1.688	1.672	1.862	0.983	1.189	1.032	-1.99871	3.4836e-06
Q6UWP2	Dehydrogenase/reductase SDR family member 11	DHRS11	High	29	6	9	6	28.3	1.106	1.363	1.199	1.028	0.93	0.849	0.958	0.955	0.923	1.495	1.686	1.827	0.78	0.924	0.692	0.91	0.87	0.807	-1.07303	0.819429
Q9BTZ2	Dehydrogenase/reductase SDR family member 4	DHRS4	High	30	7	12	7	29.5	0.634	0.531	0.498	0.803	0.678	0.615	0.718	0.791	0.637	1.262	1.024	1.013	1.413	1.287	1.256	1.263	1.513	1.236	-1.90804	4.19948e-10
Q9Y394	Dehydrogenase/reductase SDR family member 7	DHRS7	High	27	8	16	8	38.3	0.568	0.454	0.477	0.828	0.621	0.812	0.694	0.7	0.587	1.117	0.831	0.982	1.6	1.585	1.79	1.152	1.208	1.068	-1.97405	3.45943e-07
Q6IAN0	Dehydrogenase/reductase SDR family member 7B	DHRS7B	High	18	6	11	6	35.1	0.614	0.506	0.538	0.676	0.449	0.581	0.763	0.855	0.626	1.456	1.221	1.482	1.127	0.987	1.075	1.194	1.39	1.241	-1.99233	5.80717e-06
Q8N5I4	Dehydrogenase/reductase SDR family member on chromosome X	DHRSX	High	14	3	4	3	36.4	1.575	1.345	1.537	0.915	0.639	0.764	0.928	1.005	0.886	1.767	1.534	1.611	1.199	1.11	1.154	1.058	1.199	0.886	-1.20054	0.00894418
Q14739	Delta(14)-sterol reductase	LBR	High	10	6	12	6	70.7	0.447	0.375	0.395	0.636	0.614	0.938	0.69	0.816	0.704	1.385	1.088	1.286	1.468	1.41	1.591	1.247	1.597	1.435	-2.22743	5.67103e-06
Q15392	Delta(24)-sterol reductase	DHCR24	High	7	5	6	5	60.1	0.661	0.682	0.694	0.504	0.344	0.419	1.128	1.303	0.913	1.237	1.005	0.893	1.046	0.845	1.023	1.705	1.989	1.738	-1.72699	6.18873e-05
Q13011	Delta(3,5)-Delta(2,4)-dienoyl-CoA isomerase, mitochondrial	ECH1	High	46	14	25	14	35.8	0.491	0.361	0.375	0.748	0.563	0.795	0.69	0.701	0.601	0.772	0.554	0.497	1.351	1.155	1.611	1.266	1.308	1.281	-1.83944	4.23425e-06
P54886	Delta-1-pyrroline-5-carboxylate synthase	ALDH18A1	High	35	24	42	24	87.2	0.807	0.654	0.659	0.473	0.323	0.402	0.482	0.597	0.393	1.661	1.27	1.422	1.311	1.134	1.154	1.509	1.965	1.445	-2.68706	1.39655e-06
P13716	Delta-aminolevulinic acid dehydratase	ALAD	High	6	1	2	1	36.3	2.416	1.31	0.557	1.43	1.635	2.431	1.138	1.059	0.994	0.945	1.129	1.069	0.964	1.147	0.908	1.237	1.144	1.298	1.31796	0.313059
Q5VZ89	DENN domain-containing protein 4C	DENND4C	High	6	9	13	9	212.6	1.341	1.237	1.105	0.986	0.958	0.95	0.729	0.72	0.753	1.534	1.652	1.541	1.136	1.273	1.319	0.885	0.96	0.914	-1.27737	1.33989e-05
Q6ZUT9	DENN domain-containing protein 5B	DENND5B	High	1	1	3	1	144.9	0.745	0.67	0.648	0.849	0.777	0.769	0.817	0.853	0.946	1.468	1.323	1.407	1.156	1.096	1.048	1.361	1.421	1.45	-1.65818	2.38258e-05
O43583	Density-regulated protein	DENR	High	26	6	14	6	22.1	0.402	0.423	0.346	1.257	1.251	0.932	1.299	1.173	1.223	1.076	1.273	1.036	0.922	1.053	0.878	1.367	1.256	1.176	-1.2084	0.157137
Q9NZJ0	Denticleless protein homolog	DTL	High	5	3	4	3	79.4	0.955	0.864	0.588	0.556	0.652	0.423	0.886	0.563	0.881	1.213	1.057	1.734	0.704	0.727	0.818	1.01	1.182	0.791	-1.45038	0.0198863
P27707	Deoxycytidine kinase	DCK	High	37	7	11	7	30.5	0.886	0.862	0.797	0.695	0.552	0.763	0.713	0.787	0.798	1.28	1.241	1.637	0.98	0.886	1.164	1.028	1.237	1.206	-1.55538	3.26612e-06
P32321	Deoxycytidylate deaminase	DCTD	High	44	6	12	6	20	0.503	0.636	0.466	1.602	1.569	1.216	0.866	0.947	0.834	1.014	1.037	0.917	1.176	1.1	0.805	0.936	0.798	0.802	1.00629	0.633997
Q9BU89	Deoxyhypusine hydroxylase	DOHH	High	26	4	7	4	32.9	0.766	0.654	0.723	0.771	0.761	0.707	0.782	0.877	0.83	1.736	1.921	2.026	0.984	1.099	0.887	1.196	1.297	1.159	-1.79086	0.00121727
P49366	Deoxyhypusine synthase	DHPS	High	17	6	12	6	40.9	1.046	1.326	1.077	0.697	0.674	0.769	0.541	0.559	0.583	1.314	1.516	1.571	0.936	0.825	0.799	0.943	0.946	0.925	-1.3442	0.000791117
Q9Y3Z3	Deoxynucleoside triphosphate triphosphohydrolase SAMHD1	SAMHD1	High	28	16	23	16	72.2	0.891	0.879	1.053	0.321	0.275	0.415	0.74	0.797	0.775	0.974	0.855	1.247	0.938	0.828	1.031	1.771	2.051	1.906	-1.88757	0.00220741
Q9H147	Deoxynucleotidyltransferase terminal-interacting protein 1	DNTTIP1	High	6	2	4	2	37	0.981	0.762	0.717	0.198	0.271	0.338	0.448	0.587	0.514	0.763	0.696	0.928	1.499	1.231	1.716	1.817	1.787	1.884	-2.55835	0.00648064
Q5QJE6	Deoxynucleotidyltransferase terminal-interacting protein 2	DNTTIP2	High	11	5	7	5	84.4	0.541	0.41	0.42	0.639	0.528	0.682	1.14	1.312	1.1	0.689	0.485	0.601	1.495	1.201	1.05	1.419	2.225	1.346	-1.55213	0.00122639
Q9Y315	Deoxyribose-phosphate aldolase	DERA	High	69	19	34	19	35.2	2.237	2.18	2.129	0.864	0.966	1.001	1.012	1.092	1.122	0.564	0.597	0.551	1.107	1.126	1.057	1.093	0.965	1.034	1.55708	0.119484
P33316	Deoxyuridine 5'-triphosphate nucleotidohydrolase, mitochondrial	DUT	High	33	8	15	8	26.5	0.486	0.462	0.55	1.372	1.209	1.006	1.095	1.112	1.061	0.965	1.016	1.307	1.107	1.009	0.891	1.382	1.35	1.319	-1.2386	0.0846252
Q9BUN8	Derlin-1	DERL1	High	8	2	7	2	28.8	0.479	0.461	0.637	0.592	0.411	0.511	0.763	0.78	0.609	1.107	1.204	1.385	1.074	1.068	1.127	0.851	1.022	0.816	-1.84131	0.000397074
Q9GZP9	Derlin-2	DERL2	High	16	2	6	2	27.5	0.498	0.287	0.473	0.755	0.642	0.795	0.653	0.927	0.556	1.237	1.132	1.201	1.402	1.43	1.529	1.103	1.327	1.112	-2.05388	5.03156e-05
Q9UL01	Dermatan-sulfate epimerase	DSE	High	4	4	5	4	109.7	6.252	3.424	3.186	1.01	0.895	1.27	0.881	0.914	0.786	0.996	0.733	0.866	0.637	0.782	0.775	0.472	0.428	0.404	3.05564	0.001691
P81605	Dermcidin	DCD	High	43	6	19	6	11.3	2.467	1.956	3.012	1.96	0.84	0.474	0.87	0.663	0.682	0.896	0.619	1.103	1.244	0.363	0.478	0.859	0.986	0.664	1.79201	0.0424018
Q08554	Desmocollin-1	DSC1	High	4	3	6	3	99.9	3.593	3.903	4.087	1.969	1.425	0.759	0.972	1.373	1.199	0.717	0.961	0.953	1.141	0.654	0.691	1.028	1.217	0.889	2.33669	0.0123252
Q02413	Desmoglein-1	DSG1	High	10	9	16	9	113.7	2.855	3.254	3.2	1.795	1.308	1.051	1.056	1.44	1.163	0.858	1.135	1.558	1.335	0.552	0.713	0.998	1.264	0.825	1.85343	0.00349149
Q14126	Desmoglein-2	DSG2	High	49	37	124	37	122.2	1.145	0.676	0.553	1.991	2.06	1.922	1.645	1.635	1.799	0.34	0.347	0.325	0.935	0.899	0.639	0.718	0.716	0.818	2.34025	1.97398e-06
P15924	Desmoplakin	DSP	High	36	105	201	105	331.6	1.053	1.187	1.231	1.409	1.256	1.126	0.921	1.083	0.977	0.695	0.706	0.788	1.394	1.303	1.248	1.217	1.254	1.248	1.03958	0.550364
P60981	Destrin	DSTN	High	49	12	48	10	18.5	0.41	0.499	0.44	0.949	0.967	0.812	0.988	1.049	0.994	1.17	1.293	1.379	1.003	1.063	0.928	1.284	1.364	1.225	-1.50661	0.0146296
Q8N6M0	Deubiquitinase OTUD6B	OTUD6B	High	14	5	7	5	33.8	0.548	0.609	0.543	0.967	0.951	0.836	0.761	0.714	0.701	1.455	1.733	1.553	1.268	1.414	1.192	1.126	1.075	1.006	-1.78311	0.000764082
Q96JH7	Deubiquitinating protein VCIP135	VCPIP1	High	9	9	15	9	134.2	1.178	1.162	1.049	0.8	0.781	0.76	0.752	0.739	0.831	2.434	2.326	2.25	0.764	0.916	0.876	0.705	0.742	0.71	-1.45591	0.0832347
Q9Y295	Developmentally-regulated GTP-binding protein 1	DRG1	High	47	15	35	14	40.5	0.537	0.579	0.573	0.793	0.785	0.683	0.676	0.672	0.656	0.939	0.96	0.962	1.105	1.115	1.191	1.121	1.068	1.191	-1.6211	2.32233e-07
P55039	Developmentally-regulated GTP-binding protein 2	DRG2	High	37	15	31	14	40.7	0.884	0.909	0.835	0.78	0.735	0.733	0.696	0.705	0.674	1.23	1.339	1.391	1.15	1.168	1.277	1.094	1.117	1.08	-1.56035	4.79025e-08
O94923	D-glucuronyl C5-epimerase	GLCE	High	20	11	15	11	70.1	3.25	2.311	2.54	1.242	1.384	1.662	1.499	1.328	1.436	0.423	0.415	0.401	0.545	0.535	0.537	0.404	0.429	0.365	4.10755	9.45031e-06
Q9NR28	Diablo homolog, mitochondrial	DIABLO	High	9	2	7	2	27.1	1.144	0.747	0.742	0.476	0.512	0.805	0.636	0.634	0.791	1.845	1.774	1.714	1.039	1.139	1.472	1.171	0.987	0.942	-1.86265	3.72419e-05
P23743	Diacylglycerol kinase alpha	DGKA	High	8	5	6	5	82.6	0.709	0.803	0.854	0.908	0.912	0.928	0.812	0.929	0.848	0.798	0.929	0.862	1.003	1.271	1.142	1.099	1.247	1.134	-1.23134	0.0006988
Q13574	Diacylglycerol kinase zeta	DGKZ	High	3	2	4	2	124.1	0.556	0.832	0.444	0.913	0.907	0.791	0.704	0.701	0.773	1.344	1.544	1.513	1.311	1.628	1.31	1.205	1.016	1.047	-1.80003	0.000273514
O94907	Dickkopf-related protein 1	DKK1	High	37	8	24	8	28.7	1.406	2.028	2.152	0.766	1.181	1.884	2.827	2.753	3.569	0.473	0.438	0.364	0.103	0.097	0.157	0.381	0.339	0.355	6.85851	1.20388e-06
Q9H4E7	Differentially expressed in FDCP 6 homolog	DEF6	High	27	17	34	17	73.9	0.269	0.284	0.204	0.959	0.85	0.802	1.374	1.303	1.309	0.524	0.571	0.484	1.132	1.248	1.133	1.867	1.785	1.893	-1.44642	0.000331131
P00374	Dihydrofolate reductase	DHFR	High	49	9	15	9	21.4	0.899	1.056	0.945	0.892	0.813	0.828	0.893	0.9	0.969	1.894	1.879	2.105	1.316	1.148	1.09	1.007	0.956	1.173	-1.53362	0.00231868
P09622	Dihydrolipoyl dehydrogenase, mitochondrial	DLD	High	32	14	37	14	54.1	0.957	0.691	0.653	0.541	0.415	0.479	0.975	0.973	0.805	1.584	1.103	1.044	0.902	0.759	0.695	2.034	2.122	1.815	-1.85822	3.73075e-06
P10515	Dihydrolipoyllysine-residue acetyltransferase component of pyruvate dehydrogenase complex, mitochondrial	DLAT	High	21	12	27	12	69	0.891	0.748	0.709	0.457	0.299	0.324	0.76	0.831	0.613	1.528	1.177	1.256	1.131	1.025	0.857	2.149	2.843	2.156	-2.50746	2.57699e-05
P36957	Dihydrolipoyllysine-residue succinyltransferase component of 2-oxoglutarate dehydrogenase complex, mitochondrial	DLST	High	36	14	34	14	48.7	0.854	0.594	0.604	0.537	0.432	0.472	0.799	0.874	0.746	1.782	1.191	1.244	1.002	0.967	0.919	1.714	1.933	1.834	-2.12889	3.64144e-09
Q02127	Dihydroorotate dehydrogenase (quinone), mitochondrial	DHODH	High	15	4	5	4	42.8	0.854	0.747	0.794	0.864	0.548	0.605	0.442	0.523	0.471	1.321	1.04	1.056	1.813	1.506	1.353	1.058	1.453	1.304	-2.03557	8.6838e-05
P09417	Dihydropteridine reductase	QDPR	High	20	4	9	4	25.8	2.231	3.276	3.295	0.698	0.638	0.7	0.918	0.969	1.165	0.817	1.03	0.87	0.852	0.991	0.727	1.345	1.144	1.135	1.55875	0.307991
Q14117	Dihydropyrimidinase	DPYS	High	5	3	8	3	56.6	2.588	2.442	2.704	0.257	0.312	0.39	0.346	0.345	0.371	5.528	4.193	6.255	0.01	0.021	0.01	0.01	0.046	0.035	-1.65126	0.0267035
Q16555	Dihydropyrimidinase-related protein 2	DPYSL2	High	61	27	70	27	62.3	0.896	1	1.001	0.908	1.013	0.992	0.904	0.868	0.911	0.948	1.009	0.908	1.001	1.191	1.269	1.202	1.129	1.283	-1.17038	0.0142682
Q12882	Dihydropyrimidine dehydrogenase [NADP(+)]	DPYD	High	10	6	8	6	111.3	1.88	2.52	2.064	1.743	2.082	2.169	1.213	1.028	1.854	1.263	1.189	1.166	1.202	1.422	1.043	0.568	0.481	0.631	1.8464	3.60158e-05
O15228	Dihydroxyacetone phosphate acyltransferase	GNPAT	High	11	5	6	5	77.1	1.033	0.641	1.019	0.975	0.784	0.794	0.952	0.966	0.886	1.188	1.069	1.095	1.858	1.58	1.908	1.439	1.907	1.46	-1.67752	0.000435232
Q9NY33	Dipeptidyl peptidase 3	DPP3	High	47	28	62	28	82.5	0.541	0.674	0.588	1.575	1.433	1.089	1.41	1.357	1.359	0.965	1.013	0.889	0.915	0.806	0.55	1.431	1.22	1.332	1.09922	0.723498
Q86TI2	Dipeptidyl peptidase 9	DPP9	High	34	23	50	22	98.2	0.903	1.179	1.01	1.179	1.149	1.113	0.841	0.835	0.82	1.022	1.166	1.081	1.158	1.235	1.101	1.047	1.07	1.072	-1.10223	0.023456
O95989	Diphosphoinositol polyphosphate phosphohydrolase 1	NUDT3	High	19	3	6	3	19.5	0.622	0.623	0.588	1.636	1.465	1.241	1.264	1.152	1.173	0.887	1.051	0.848	1.064	1.017	0.799	1.206	1.006	0.953	1.10565	0.739569
Q9NZJ9	Diphosphoinositol polyphosphate phosphohydrolase 2	NUDT4	High	32	4	7	4	20.3	0.701	0.765	0.756	0.957	0.794	0.871	0.85	0.762	0.821	1.526	1.567	1.889	1.049	1.188	1.21	0.973	1.061	0.93	-1.56562	0.00320158
P53602	Diphosphomevalonate decarboxylase	MVD	High	34	11	16	11	43.4	0.389	0.457	0.276	1.343	1.289	1.096	0.945	0.964	0.792	0.861	0.916	1.027	1.281	1.406	1.44	1.295	1.149	1.177	-1.39743	0.0135167
Q9H2P9	Diphthine methyl ester synthase	DPH5	High	9	2	3	2	31.6	0.676	0.69	0.774	1.164	1.069	0.865	1.005	1.007	0.984	1.126	1.309	1.576	0.993	0.963	0.937	1.198	1.357	1.267	-1.30265	0.0315349
Q8TF46	DIS3-like exonuclease 1	DIS3L	High	8	7	11	7	120.7	0.757	0.815	0.798	0.812	0.721	0.847	0.608	0.608	0.668	1.13	1.252	1.294	1.409	1.469	1.584	1.186	1.105	1.095	-1.73711	3.17795e-07
Q8IYB7	DIS3-like exonuclease 2	DIS3L2	High	16	12	15	12	99.2	0.879	1.045	1.102	0.952	0.974	0.876	0.753	0.784	0.778	0.919	1.298	1.144	1.211	1.563	1.252	1.102	1.241	1.157	-1.33698	0.000763542
Q96PD2	Discoidin, CUB and LCCL domain-containing protein 2	DCBLD2	High	16	10	20	10	85	2.911	1.199	0.972	1.669	1.665	1.466	1.462	1.427	1.587	0.675	0.608	0.544	0.741	0.755	0.496	0.637	0.625	0.69	2.48796	7.17434e-06
Q14689	Disco-interacting protein 2 homolog A	DIP2A	High	7	9	18	5	170.3	0.536	0.57	0.356	1.433	1.405	1.358	1.515	1.323	1.505	0.692	0.787	0.795	0.964	1.114	1.228	0.998	0.977	1.074	1.159	0.754594
Q9P265	Disco-interacting protein 2 homolog B	DIP2B	High	35	46	88	43	171.4	0.72	0.672	0.523	1.679	1.685	1.382	2.657	2.334	2.515	0.531	0.595	0.562	0.622	0.597	0.578	0.907	0.717	0.829	2.38582	0.00176073
Q9Y2E4	Disco-interacting protein 2 homolog C	DIP2C	High	10	13	19	10	170.7	0.781	0.622	0.546	1.712	1.717	1.626	1.677	1.503	1.646	1.626	1.8	1.28	0.782	0.98	1.242	1.146	0.823	0.815	1.12731	0.775745
Q9Y4D1	Disheveled-associated activator of morphogenesis 1	DAAM1	High	28	32	69	30	123.4	1.01	0.766	0.607	1.227	1.216	1.091	1.885	1.753	1.856	0.531	0.579	0.452	0.746	0.779	0.641	1.253	1.073	1.232	1.56615	2.60046e-06
O14672	Disintegrin and metalloproteinase domain-containing protein 10	ADAM10	High	39	26	83	26	84.1	1.821	1.459	1.259	1.777	1.884	1.795	2.34	1.861	2.204	0.318	0.274	0.314	0.445	0.428	0.467	0.493	0.41	0.485	4.51293	6.04528e-10
Q13444	Disintegrin and metalloproteinase domain-containing protein 15	ADAM15	High	6	4	4	4	92.9	2.554	1.506	1.526	1.077	1.155	1.118	1.056	1.241	1.347	3.133	3.185	3.375	1.073	0.994	0.849	0.913	1.235	1.288	-1.27544	0.364822
P78536	Disintegrin and metalloproteinase domain-containing protein 17	ADAM17	High	34	22	42	22	93	0.941	0.774	0.626	1.317	1.387	1.244	1.026	0.992	0.969	0.472	0.43	0.427	1.247	1.41	1.402	0.807	0.718	0.827	1.19845	0.0219085
Q9H013	Disintegrin and metalloproteinase domain-containing protein 19	ADAM19	High	3	2	3	2	104.9	2.568	2.748	2.649	1.34	1.797	1.926	1.31	1.512	1.544	0.345	0.303	0.296	0.954	0.829	0.844	0.713	0.595	0.6	3.17467	0.00107233
P78325	Disintegrin and metalloproteinase domain-containing protein 8	ADAM8	High	19	11	19	11	88.7	3.19	1.713	1.23	1.497	1.835	2.195	1.045	0.975	1.109	0.569	0.467	0.42	1.053	1.115	1.321	0.457	0.435	0.469	2.34523	0.000281638
Q13443	Disintegrin and metalloproteinase domain-containing protein 9	ADAM9	High	31	24	49	24	90.5	2.291	1.473	1.222	1.412	1.475	1.397	1.612	1.43	1.586	0.773	0.711	0.735	0.91	0.745	0.709	0.841	0.78	0.864	1.96633	4.22062e-06
Q12959	Disks large homolog 1	DLG1	High	47	35	79	30	100.4	0.643	0.418	0.397	1.891	1.91	1.501	1.609	1.542	1.697	0.832	0.838	0.722	0.793	0.852	0.568	0.964	0.779	0.97	1.58623	0.182844
Q92796	Disks large homolog 3	DLG3	High	8	6	9	5	90.3	0.471	0.425	0.377	1.404	1.338	1.334	1.664	1.345	1.605	0.722	0.826	0.743	0.905	0.97	0.816	1.206	0.958	1.206	1.19289	0.77668
P78352	Disks large homolog 4	DLG4	High	7	6	10	2	80.4	0.526	0.4	0.256	1.68	1.767	1.329	1.574	1.426	1.689	0.788	0.68	0.787	0.796	0.775	0.65	0.911	0.872	1.013	1.46411	0.420888
Q8TDM6	Disks large homolog 5	DLG5	High	3	6	8	6	213.7	0.896	0.786	0.93	1.179	1.139	1.164	0.954	0.92	1.09	0.868	0.931	0.793	0.977	1.212	1.106	0.936	0.801	0.919	1.06028	0.180535
Q9Y2H0	Disks large-associated protein 4	DLGAP4	High	22	17	31	17	107.9	1.068	0.836	0.738	1.235	1.263	1.214	1.511	1.45	1.528	0.859	0.979	0.883	0.889	1.008	0.864	1.32	1.268	1.302	1.15696	0.0641798
Q15398	Disks large-associated protein 5	DLGAP5	High	15	11	16	11	95.1	0.519	0.503	0.439	1.264	1.207	0.901	0.89	0.881	0.867	1.393	1.624	1.674	1.099	1.071	0.738	1.027	1.082	1.055	-1.44064	0.081991
Q9NW81	Distal membrane-arm assembly complex protein 2	DMAC2	High	6	2	4	2	29.2	1.01	0.596	0.611	0.475	0.353	0.343	0.474	0.684	0.527	2.327	1.611	1.571	1.419	1.478	1.364	1.863	2.366	1.641	-3.08299	1.88703e-07
Q5T7M9	Divergent protein kinase domain 1A	DIPK1A	Medium	3	1	2	1	49	4.976	2.631	2.96	0.789	0.935	0.906	1.504	1.548	1.198	1.306	1.007	1.363	0.851	0.666	0.809	0.929	0.907	0.879	2.00149	0.00653323
P26358	DNA (cytosine-5)-methyltransferase 1	DNMT1	High	15	20	33	20	183.1	1.512	1.735	2.16	0.739	0.958	0.977	1.043	1.162	1.173	1.028	1.116	1.332	1.152	0.949	1.006	1.551	1.641	1.5	1.01632	0.902622
Q16531	DNA damage-binding protein 1	DDB1	High	39	40	96	40	126.9	0.958	1.006	0.966	1.131	1.093	1.105	1.052	1.045	0.989	1.054	1.148	1.118	1.007	1.052	1.025	1.145	1.159	1.128	-1.05254	0.160091
Q9NRW3	DNA dC->dU-editing enzyme APOBEC-3C	APOBEC3C	High	21	3	5	2	22.8	0.124	0.257	0.094	0.718	0.97	0.671	0.468	0.355	0.382	0.509	0.256	0.689	1.052	0.817	1.295	0.447	0.425	0.534	-1.49146	0.0615034
Q96AK3	DNA dC->dU-editing enzyme APOBEC-3D	APOBEC3D	High	16	5	10	2	46.6	0.411	0.391	0.508	0.857	0.901	1.016	1.069	0.994	1.036	0.466	0.42	0.337	1.587	1.602	1.844	1.2	1.198	1.157	-1.36586	0.0804533
Q9HC16	DNA dC->dU-editing enzyme APOBEC-3G	APOBEC3G	High	11	4	5	3	46.4	0.595	0.638	0.445	1.278	1.259	1.734	1.148	0.867	1.075	0.312	0.328	0.258	1.264	1.6	1.869	0.822	0.818	0.812	1.11827	0.0538995
Q2NKX8	DNA excision repair protein ERCC-6-like	ERCC6L	High	17	17	27	17	141	1.023	1.101	1.211	0.902	0.865	0.852	0.904	0.797	0.886	1.563	1.803	1.761	1.285	1.252	1.197	1.199	1.178	1.103	-1.44491	7.43898e-07
O00273	DNA fragmentation factor subunit alpha	DFFA	High	22	6	8	6	36.5	0.651	0.613	0.599	1.324	1.446	1.003	0.722	0.701	0.734	1.315	1.343	1.447	1.491	1.604	1.218	0.849	1.049	0.922	-1.44206	0.00485993
P49916	DNA ligase 3	LIG3	High	3	3	4	3	112.8	1.036	0.737	0.635	0.663	0.712	1.012	1.161	1.25	1.191	0.947	0.791	1.029	1.268	1.006	1.191	1.254	1.28	1.173	-1.18364	0.0517245
Q9NPF5	DNA methyltransferase 1-associated protein 1	DMAP1	High	3	1	2	1	53	1.255	1.288	1.409	0.285	0.286	0.527	0.559	0.845	0.812	0.936	0.922	1.148	1.419	1.245	1.554	1.785	1.967	1.849	-1.76507	0.0278484
P43246	DNA mismatch repair protein Msh2	MSH2	High	23	20	31	20	104.7	1.224	1.048	1.242	0.603	0.469	0.744	0.73	0.768	0.779	1.01	0.908	1.311	1.368	1.041	1.431	1.12	1.291	1.214	-1.40581	0.0187222
P52701	DNA mismatch repair protein Msh6	MSH6	High	14	17	31	17	152.7	0.799	0.78	0.956	0.553	0.416	0.592	0.768	0.723	0.656	1.017	0.86	1.167	1.314	1.062	1.326	1.198	1.328	1.252	-1.68573	0.000784134
P28340	DNA polymerase delta catalytic subunit	POLD1	High	13	14	21	14	123.6	0.721	0.842	0.83	0.905	0.92	1.109	0.866	0.702	0.779	1.026	1.149	1.143	1.23	1.175	1.383	0.98	1.108	1.05	-1.3349	1.2033e-05
P49005	DNA polymerase delta subunit 2	POLD2	High	10	4	7	4	51.3	1.457	1.423	1.598	0.635	0.495	0.659	0.479	0.553	0.597	1.664	1.723	2.136	1.312	1.146	1.292	0.865	1.029	0.976	-1.53787	0.000283691
P49643	DNA primase large subunit	PRIM2	High	5	2	5	2	58.8	1.124	0.928	1.001	1.19	1.076	1.13	1.263	1.177	1.249	2.728	2.299	2.2	1.111	0.971	1.06	1.238	1.393	1.104	-1.3912	0.12171
Q92878	DNA repair protein RAD50	RAD50	High	37	52	83	52	153.8	1.95	1.572	1.922	0.574	0.506	0.842	0.912	1.004	0.996	1.144	0.897	1.196	0.96	0.866	1.068	1.018	1.213	1.055	1.09143	0.953774
P49736	DNA replication licensing factor MCM2	MCM2	High	40	30	69	30	101.8	1.332	1.395	1.572	0.585	0.486	0.792	0.576	0.703	0.679	0.985	0.953	1.288	1.394	1.128	1.511	1.064	1.275	1.231	-1.33362	0.0627756
P25205	DNA replication licensing factor MCM3	MCM3	High	39	32	72	32	90.9	0.951	0.762	0.973	0.815	0.591	1.042	0.748	0.775	0.833	0.905	0.759	1.059	1.404	1.21	1.497	0.97	1.214	1.121	-1.35367	0.00841127
P33991	DNA replication licensing factor MCM4	MCM4	High	30	19	30	19	96.5	1.222	1.057	1.383	0.54	0.415	0.756	0.542	0.668	0.603	1.068	0.951	1.462	1.565	1.2	1.612	1.142	1.336	1.283	-1.61689	0.00901401
P33992	DNA replication licensing factor MCM5	MCM5	High	38	23	51	23	82.2	1.181	1.162	1.364	0.652	0.511	0.878	0.696	0.796	0.798	0.92	0.808	1.092	1.393	1.066	1.414	1.025	1.205	1.167	-1.25529	0.10794
Q14566	DNA replication licensing factor MCM6	MCM6	High	30	25	49	25	92.8	1.085	0.959	1.247	0.644	0.566	0.863	0.677	0.764	0.8	1.119	1.088	1.456	1.462	1.144	1.577	1.131	1.346	1.294	-1.52755	0.00131129
P33993	DNA replication licensing factor MCM7	MCM7	High	43	29	56	29	81.3	1.296	1.21	1.472	0.599	0.473	0.749	0.615	0.674	0.691	1.023	0.865	1.247	1.472	1.138	1.467	1.038	1.246	1.19	-1.3737	0.0486592
P11387	DNA topoisomerase 1	TOP1	High	46	44	118	41	90.7	1.005	1.171	1.096	1.226	1.692	2.058	2.71	2.886	2.5	0.382	0.304	0.32	0.265	0.24	0.277	0.279	0.345	0.294	6.03991	3.95878e-06
P11388	DNA topoisomerase 2-alpha	TOP2A	High	36	55	122	43	174.3	1.417	1.405	1.82	0.705	0.691	0.929	1.17	1.334	1.207	0.955	0.845	1.084	1.083	0.859	0.834	1.071	1.312	1.098	1.16814	0.290736
Q02880	DNA topoisomerase 2-beta	TOP2B	High	22	37	66	25	183.2	0.925	0.952	0.963	0.921	0.994	1.608	1.178	1.353	1.194	0.606	0.567	0.57	1.089	1.031	1.237	0.968	1.156	1.008	1.22546	0.0203274
Q92547	DNA topoisomerase 2-binding protein 1	TOPBP1	High	1	1	2	1	170.6	1.091	0.835	1.036	0.602	0.429	0.695	0.843	1.133	0.851	1.07	1	1.151	1.602	1.335	1.344	1.42	1.494	1.427	-1.57591	0.00608276
O95985	DNA topoisomerase 3-beta-1	TOP3B	High	5	4	8	4	96.6	1.105	1.072	0.917	0.712	0.613	0.858	0.503	0.532	0.627	1.212	1.471	1.095	1.426	1.627	2.048	0.986	1.041	1.018	-1.7184	0.000626929
P27695	DNA-(apurinic or apyrimidinic site) lyase	APEX1	High	36	8	16	8	35.5	0.539	0.601	0.614	0.576	0.583	0.791	0.886	0.798	0.812	0.816	0.856	0.979	1.054	1.114	1.205	1.54	1.583	1.477	-1.71355	8.39547e-07
P78527	DNA-dependent protein kinase catalytic subunit	PRKDC	High	32	134	300	134	468.8	1.349	1.378	1.674	0.686	0.657	0.976	0.896	1.113	0.843	0.865	0.733	0.964	1.226	1.071	1.347	0.772	1.02	0.777	1.09083	0.689031
O95602	DNA-directed RNA polymerase I subunit RPA1	POLR1A	High	8	8	12	8	194.7	2.068	1.913	2.525	0.841	0.741	1.07	0.95	0.91	0.956	0.934	0.855	1.085	1.261	1.152	1.35	1.007	1.199	1.084	1.20621	0.597089
Q9H9Y6	DNA-directed RNA polymerase I subunit RPA2	POLR1B	High	7	8	11	8	128.1	1.634	1.62	1.933	0.637	0.527	0.846	0.722	0.795	0.797	0.914	0.843	1.042	1.252	1.061	1.323	0.92	1.122	0.995	1.00412	0.651407
P24928	DNA-directed RNA polymerase II subunit RPB1	POLR2A	High	7	11	16	11	217	2.372	3.43	3.032	0.625	0.705	0.873	0.931	0.991	1.061	0.894	0.791	0.835	1.013	1.063	1.293	1.061	1.141	1.121	1.52193	0.391422
P30876	DNA-directed RNA polymerase II subunit RPB2	POLR2B	High	32	30	53	30	133.8	1.064	1.117	1.141	0.869	0.829	0.99	0.731	0.742	0.755	0.891	0.884	0.991	1.352	1.413	1.563	1.001	1.096	1.065	-1.24496	0.0691465
P19387	DNA-directed RNA polymerase II subunit RPB3	POLR2C	High	36	8	18	8	31.4	0.883	0.814	0.892	0.861	0.843	1.079	0.824	0.753	0.849	0.796	0.771	0.724	1.363	1.505	1.569	1.047	1.17	1.086	-1.28636	0.0463226
P62487	DNA-directed RNA polymerase II subunit RPB7	POLR2G	High	13	2	3	2	19.3	0.895	0.936	0.769	1.203	1.075	1.009	1.512	1.444	1.525	1.126	1.091	0.712	0.832	0.942	0.682	1.588	1.301	1.442	1.06711	0.299176
O15160	DNA-directed RNA polymerases I and III subunit RPAC1	POLR1C	High	29	6	13	6	39.2	1.106	1.151	1.33	0.915	0.84	0.938	0.796	0.838	0.825	1.094	1.025	1.289	1.348	1.278	1.305	0.964	1.038	0.963	-1.17908	0.0278589
P0DPB6	DNA-directed RNA polymerases I and III subunit RPAC2	POLR1D	High	38	5	8	5	15.2	1.126	1.006	1.282	0.871	0.787	0.981	0.727	0.807	0.784	1.624	1.367	1.907	1.404	1.216	1.443	0.969	1.052	0.818	-1.40963	5.63936e-05
P19388	DNA-directed RNA polymerases I, II, and III subunit RPABC1	POLR2E	High	21	5	6	5	24.5	0.987	1.008	1.115	0.879	0.686	0.962	0.747	0.829	0.671	1.188	1.197	1.356	1.119	1.096	1.258	0.959	1.122	0.986	-1.30403	3.1133e-05
P61218	DNA-directed RNA polymerases I, II, and III subunit RPABC2	POLR2F	Medium	6	1	3	1	14.5	1.286	1.184	1.15	0.744	0.672	1.081	0.749	0.914	1.081	1.231	1.159	1.443	1.281	1.118	1.384	1.047	1.126	0.97	-1.2142	0.0268747
P52434	DNA-directed RNA polymerases I, II, and III subunit RPABC3	POLR2H	High	51	6	13	6	17.1	1.061	1.049	1.135	1.013	0.908	0.925	0.578	0.675	0.595	1.41	1.486	1.542	1.223	1.208	1.202	0.802	0.888	0.84	-1.33531	1.05693e-07
P31689	DnaJ homolog subfamily A member 1	DNAJA1	High	47	20	61	20	44.8	1.213	0.9	0.959	1.13	1.124	1.174	1.167	1.331	1.249	0.892	0.867	1.001	1.042	0.978	1.041	0.792	0.896	0.867	1.22338	0.00714808
O60884	DnaJ homolog subfamily A member 2	DNAJA2	High	40	17	45	17	45.7	0.86	0.596	0.681	1.094	1.054	1.154	1.151	1.33	1.308	0.791	0.829	0.883	1.217	1.171	1.331	1.057	1.131	1.139	-1.03479	0.399936
P25685	DnaJ homolog subfamily B member 1	DNAJB1	High	52	23	41	22	38	0.817	0.672	0.68	0.844	0.849	0.825	0.947	0.905	0.875	1.048	1.15	1.259	1.128	1.185	1.172	1.26	1.293	1.288	-1.45441	1.40801e-05
Q9UBS4	DnaJ homolog subfamily B member 11	DNAJB11	High	38	15	31	15	40.5	0.594	0.549	0.639	0.712	0.58	0.717	0.593	0.594	0.483	1.774	1.503	1.578	1.428	1.479	1.667	1.15	1.308	1.134	-2.38436	7.10351e-08
P25686	DnaJ homolog subfamily B member 2	DNAJB2	High	27	8	16	7	35.6	0.743	0.524	0.545	1.297	1.272	1.125	1.535	1.489	1.485	0.83	0.837	0.808	1.008	1.065	0.916	1.221	1.181	1.218	1.10249	0.71859
Q9UDY4	DnaJ homolog subfamily B member 4	DNAJB4	High	25	10	19	9	37.8	1.107	0.878	0.898	0.912	0.879	0.902	0.86	0.948	0.946	1.052	1.227	1.208	1.086	1.191	0.916	1.202	1.272	1.084	-1.22905	0.002819
O75190	DnaJ homolog subfamily B member 6	DNAJB6	High	31	11	25	10	36.1	1.236	1.029	1.074	0.876	0.873	0.925	1.093	1.005	0.982	0.926	1.089	0.974	1.104	1.006	1.056	1.133	1.099	1.028	-1.03541	0.469214
Q8IXB1	DnaJ homolog subfamily C member 10	DNAJC10	High	15	10	15	10	91	2.74	2.698	2.349	0.564	0.425	0.549	0.508	0.562	0.47	1.743	1.452	1.652	1.382	1.269	1.453	1.081	1.186	1.069	-1.13088	0.0988093
Q9NVH1	DnaJ homolog subfamily C member 11	DNAJC11	High	13	8	14	8	63.2	0.559	0.409	0.48	0.917	0.548	0.554	0.483	0.509	0.389	1.685	1.379	1.529	2.037	1.725	1.695	1.059	1.461	1.268	-2.85437	4.2693e-08
O75165	DnaJ homolog subfamily C member 13	DNAJC13	High	24	42	65	42	254.3	1.201	1.027	1.045	0.94	0.895	1.124	0.759	0.756	0.791	1.007	0.996	1.013	1.439	1.466	1.653	0.881	0.899	0.961	-1.20813	0.0496679
Q99543	DnaJ homolog subfamily C member 2	DNAJC2	High	21	13	16	13	72	0.436	0.434	0.448	0.721	0.668	0.662	0.874	0.8	0.869	0.887	1.075	0.789	1.204	1.387	1.289	1.649	1.548	1.532	-1.92152	1.4182e-07
Q5F1R6	DnaJ homolog subfamily C member 21	DNAJC21	High	8	3	4	3	62	0.72	0.743	0.658	0.899	1	1.003	0.725	0.709	0.641	1.678	1.964	1.413	1.254	1.644	1.173	1.379	0.848	1.015	-1.74246	0.000517564
Q9H1X3	DnaJ homolog subfamily C member 25	DNAJC25	High	8	3	4	3	42.4	0.931	0.706	0.785	0.664	0.575	0.618	0.836	0.914	0.666	1.868	1.703	1.898	1.041	1.051	1.137	1.085	1.231	0.977	-1.79104	8.662e-05
Q13217	DnaJ homolog subfamily C member 3	DNAJC3	High	28	13	18	13	57.5	0.66	0.605	0.638	0.773	0.61	0.715	0.636	0.668	0.546	1.44	1.325	1.346	1.404	1.422	1.621	1.11	1.147	1.067	-2.03076	8.69198e-08
Q96LL9	DnaJ homolog subfamily C member 30, mitochondrial	DNAJC30	High	4	1	2	1	25.9	1.414	1.871	0.927	0.78	0.757	0.596	0.898	0.953	0.801	2.207	1.641	2.104	1.112	1.218	1.225	1.462	1.657	1.1	-1.52562	0.0010874
Q9H3Z4	DnaJ homolog subfamily C member 5	DNAJC5	High	59	10	28	10	22.1	0.925	0.608	0.625	1.24	1.183	1.129	1.656	1.593	1.525	0.831	0.848	0.852	0.894	0.937	0.776	1.331	1.187	1.147	1.19096	0.175302
Q99615	DnaJ homolog subfamily C member 7	DNAJC7	High	52	26	47	26	56.4	1.174	0.933	0.872	0.886	0.833	0.836	0.866	0.898	0.864	1.322	1.491	1.659	1.089	1.136	1.11	1.069	1.084	1.056	-1.34967	0.000719601
O75937	DnaJ homolog subfamily C member 8	DNAJC8	High	17	4	7	4	29.8	0.646	0.454	0.556	0.909	0.794	0.841	1.156	1.074	1.09	0.801	0.991	0.989	0.774	0.686	0.775	1.202	0.87	1.126	-1.09229	0.346294
Q8WXX5	DnaJ homolog subfamily C member 9	DNAJC9	High	34	8	14	8	29.9	0.795	0.717	0.624	1.085	0.968	0.919	1.3	1.26	1.244	1.178	1.329	1.479	1.072	1.023	0.894	1.455	1.379	1.442	-1.26246	0.0427083
O60762	Dolichol-phosphate mannosyltransferase subunit 1	DPM1	High	23	6	13	6	29.6	0.694	0.538	0.642	0.705	0.558	0.633	0.681	0.761	0.579	1.713	1.483	1.735	1.263	1.159	1.268	1.025	1.125	0.969	-2.02728	2.35124e-05
Q9P2X0	Dolichol-phosphate mannosyltransferase subunit 3	DPM3	High	24	2	6	2	10.1	0.691	0.575	0.452	0.764	0.537	0.609	0.724	0.758	0.521	2.074	1.64	1.991	1.406	1.146	1.321	1.131	1.024	0.669	-2.20245	0.000527344
Q9Y672	Dolichyl pyrophosphate Man9GlcNAc2 alpha-1,3-glucosyltransferase	ALG6	High	10	5	8	5	58.1	0.451	0.35	0.477	0.792	0.569	0.657	0.901	0.981	0.703	1.227	1.093	1.33	1.527	1.275	1.347	1.6	1.748	1.424	-2.13756	2.76549e-06
P39656	Dolichyl-diphosphooligosaccharide--protein glycosyltransferase 48 kDa subunit	DDOST	High	36	13	38	13	50.8	0.442	0.396	0.424	0.872	0.611	0.685	0.641	0.706	0.508	1.311	1.047	1.188	1.584	1.514	1.569	1.13	1.417	1.105	-2.24503	9.31819e-07
P04843	Dolichyl-diphosphooligosaccharide--protein glycosyltransferase subunit 1	RPN1	High	57	37	126	37	68.5	0.462	0.384	0.394	0.856	0.6	0.703	0.591	0.676	0.485	1.265	1.044	1.025	1.729	1.609	1.663	1.113	1.358	1.108	-2.31295	1.13236e-07
P04844	Dolichyl-diphosphooligosaccharide--protein glycosyltransferase subunit 2	RPN2	High	30	14	40	14	69.2	0.455	0.407	0.437	0.891	0.618	0.698	0.645	0.762	0.49	1.28	1.027	1.169	1.641	1.457	1.532	1.101	1.319	1.016	-2.13622	1.5443e-06
P61803	Dolichyl-diphosphooligosaccharide--protein glycosyltransferase subunit DAD1	DAD1	High	35	4	10	4	12.5	0.585	0.617	0.52	0.83	0.656	0.658	0.7	0.855	0.561	1.275	1.165	1.163	1.656	1.402	1.52	1.213	1.415	1.002	-1.97442	1.48179e-07
P46977	Dolichyl-diphosphooligosaccharide--protein glycosyltransferase subunit STT3A	STT3A	High	19	18	41	16	80.5	0.506	0.437	0.452	0.8	0.534	0.619	0.759	0.857	0.569	1.397	0.966	1.152	1.427	1.24	1.173	1.236	1.551	1.184	-2.04699	1.55971e-06
Q8TCJ2	Dolichyl-diphosphooligosaccharide--protein glycosyltransferase subunit STT3B	STT3B	High	20	22	53	20	93.6	0.799	0.752	0.585	0.851	0.632	0.712	0.598	0.662	0.458	1.446	1.164	1.268	1.794	1.652	1.688	1.07	1.279	0.984	-2.04083	9.31573e-07
Q9BV10	Dol-P-Man:Man(7)GlcNAc(2)-PP-Dol alpha-1,6-mannosyltransferase	ALG12	High	2	1	2	1	54.6	1.023	1.391	1.487	0.449	0.475	0.497	0.73	0.931	0.916	1.621	1.374	1.484	1.535	1.383	1.49	1.204	1.54	1.152	-1.61831	0.00697297
P49959	Double-strand break repair protein MRE11	MRE11	High	27	12	16	12	80.5	1.761	1.495	1.613	0.513	0.426	0.577	0.736	0.86	0.834	1.233	0.982	1.333	1.103	0.927	1.155	1.205	1.327	1.424	-1.21259	0.0987257
O60216	Double-strand-break repair protein rad21 homolog	RAD21	High	11	6	8	6	71.6	1.183	1.045	1.461	0.625	0.652	0.963	0.925	1.031	1.013	0.879	0.847	1.13	1.082	1.185	1.412	1.194	1.059	1.095	-1.1107	0.304479
O95793	Double-stranded RNA-binding protein Staufen homolog 1	STAU1	High	30	16	34	13	63.1	0.539	0.515	0.504	0.62	0.618	0.653	0.91	0.797	0.896	1.312	1.379	1.417	1.032	1.157	1.055	1.633	1.483	1.684	-2.00793	7.06768e-06
P55265	Double-stranded RNA-specific adenosine deaminase	ADAR	High	20	20	33	20	136	1.224	1.074	1.108	0.433	0.378	0.546	0.577	0.632	0.628	1.066	0.874	1.031	1.079	1.023	1.191	1.216	1.346	1.242	-1.52545	0.0156144
Q14919	Dr1-associated corepressor	DRAP1	High	26	4	6	4	22.3	0.926	0.767	0.854	0.799	1.055	1.379	0.984	0.817	1.063	1.075	1.112	1.303	1.084	0.944	1.22	1.144	1.032	0.999	-1.14681	0.0632082
Q16643	Drebrin	DBN1	High	43	21	49	21	71.4	0.501	0.577	0.484	0.57	0.521	0.502	0.836	0.862	0.79	1.902	2.233	1.899	0.825	1.011	0.818	1.649	1.577	1.524	-2.38136	0.000239847
Q9UJU6	Drebrin-like protein	DBNL	High	39	15	39	15	48.2	0.753	0.692	0.666	0.765	0.71	0.69	0.69	0.724	0.689	1.912	1.992	2.057	1.013	1.129	1.036	1.079	1.089	1.136	-1.95062	0.000381126
Q02750	Dual specificity mitogen-activated protein kinase kinase 1	MAP2K1	High	33	12	29	7	43.4	0.68	0.743	0.73	1.069	1.025	0.874	0.843	0.83	0.821	0.89	1.088	0.83	1.259	1.314	1.187	1.073	1.232	1.073	-1.30611	1.7125e-05
P36507	Dual specificity mitogen-activated protein kinase kinase 2	MAP2K2	High	46	16	37	11	44.4	0.813	0.919	0.872	0.965	0.902	0.891	0.706	0.681	0.723	1.32	1.408	0.908	1.178	1.218	1.252	0.824	0.878	0.885	-1.32107	0.000402551
P46734	Dual specificity mitogen-activated protein kinase kinase 3	MAP2K3	High	33	13	28	13	39.3	1.197	1.062	1.106	0.626	0.548	0.593	0.59	0.64	0.61	1.639	1.788	1.837	1.08	1.045	1.168	0.987	1.049	1.046	-1.66939	3.03866e-07
P45985	Dual specificity mitogen-activated protein kinase kinase 4	MAP2K4	High	20	6	10	6	44.3	0.687	0.645	0.508	0.799	0.869	0.668	0.683	0.736	0.742	1.271	1.318	1.165	1.265	1.377	1.494	1.198	1.195	1.163	-1.80622	2.44129e-06
P33981	Dual specificity protein kinase TTK	TTK	High	11	10	11	10	97	1.028	0.954	1.041	0.945	0.781	0.824	0.911	0.952	0.931	1.485	1.755	1.723	1.042	1.16	0.91	1.015	1.023	0.925	-1.31923	0.00960255
Q9UNI6	Dual specificity protein phosphatase 12	DUSP12	High	26	9	13	9	37.7	0.861	0.996	0.954	0.807	0.732	0.728	0.747	0.775	0.747	1.598	1.762	1.837	1.062	1.151	1.039	1.128	1.183	1.107	-1.61522	4.39445e-06
O95147	Dual specificity protein phosphatase 14	DUSP14	Medium	4	1	2	1	22.2	1.895	1.972	1.487	1.116	1.26	1.344	1.733	1.837	1.696	0.646	0.97	1.015	0.81	0.712	0.723	1.262	1.509	1.137	1.63251	0.000451626
Q9BVJ7	Dual specificity protein phosphatase 23	DUSP23	High	58	7	10	7	16.6	1.048	1.146	1.127	1.015	1.072	1.098	1.191	1.033	1.075	1.149	1.234	1.363	0.954	1.035	0.971	1.171	1.05	1.001	-1.01254	0.831212
P51452	Dual specificity protein phosphatase 3	DUSP3	High	35	5	12	5	20.5	0.632	0.612	0.617	1.152	1.223	1.051	0.916	0.956	0.913	1.077	1.26	1.202	1.088	1.173	1.136	0.99	0.994	0.974	-1.22572	0.0583684
Q13627	Dual specificity tyrosine-phosphorylation-regulated kinase 1A	DYRK1A	High	5	3	5	3	85.5	0.669	0.693	0.831	0.787	0.743	0.804	0.833	0.748	0.722	0.973	0.875	1.045	1.151	1.062	1.163	0.896	0.878	0.989	-1.3224	6.422e-05
Q14203	Dynactin subunit 1	DCTN1	High	48	57	136	57	141.6	0.669	0.72	0.661	0.934	0.949	0.87	0.92	0.852	0.924	1.067	1.156	0.969	1.115	1.291	1.157	1.333	1.33	1.355	-1.43659	3.17971e-06
Q13561	Dynactin subunit 2	DCTN2	High	52	17	51	17	44.2	0.508	0.686	0.584	1.102	1.142	1.016	1.212	1.065	1.179	0.864	0.875	0.753	1.051	1.143	0.935	1.473	1.261	1.443	-1.15352	0.0320085
O75935	Dynactin subunit 3	DCTN3	High	30	5	12	5	21.1	0.415	0.397	0.324	1.076	1.08	1.012	0.964	0.907	0.965	1.01	1.137	1.096	1.115	1.138	1.171	1.177	1.081	0.913	-1.37787	0.0365093
Q9UJW0	Dynactin subunit 4	DCTN4	High	32	10	17	10	52.3	1.336	0.988	1.097	0.687	0.763	0.659	0.724	0.662	0.768	1.057	1.168	0.948	1.086	1.106	1.071	1.222	1.109	1.244	-1.30284	0.017981
Q9BTE1	Dynactin subunit 5	DCTN5	High	6	1	2	1	20.1	0.565	0.647	0.43	0.948	1.074	0.922	1.074	0.903	0.975	0.827	0.873	0.941	1.003	1.111	1.008	1.154	1.295	0.896	-1.20828	0.0367523
O00399	Dynactin subunit 6	DCTN6	High	27	4	9	4	20.7	0.468	0.533	0.475	1.074	1.088	0.982	1.143	1.072	1.058	0.925	1.049	0.925	1.098	1.116	1.04	1.309	1.235	1.31	-1.26783	0.0178856
Q05193	Dynamin-1	DNM1	High	20	17	36	7	97.3	1.589	1.544	1.517	0.661	0.762	0.681	0.608	0.639	0.772	1.598	1.953	1.781	1.151	1.322	1.21	1.159	1.188	0.993	-1.4083	0.000965873
O00429	Dynamin-1-like protein	DNM1L	High	43	34	75	34	81.8	1.221	1.269	1.266	0.691	0.656	0.684	0.79	0.808	0.822	1.259	1.293	1.403	1.047	1.093	1.084	1.275	1.318	1.283	-1.34702	0.0016113
P50570	Dynamin-2	DNM2	High	44	38	97	28	98	0.991	0.982	0.933	0.756	0.717	0.752	0.717	0.69	0.715	1.362	1.475	1.29	1.12	1.205	1.306	1.046	1.056	1.048	-1.50393	2.91249e-07
Q6XZF7	Dynamin-binding protein	DNMBP	High	24	31	59	31	177.2	0.761	0.704	0.686	0.975	0.974	0.851	1.016	0.998	1.034	1.347	1.464	1.363	1.128	1.208	1.002	1.189	1.24	1.157	-1.38742	0.00420435
O60313	Dynamin-like 120 kDa protein, mitochondrial	OPA1	High	27	21	38	21	111.6	1.152	1.127	1.044	0.597	0.531	0.681	0.542	0.556	0.567	2.016	1.804	1.858	1.182	1.158	1.406	0.955	0.922	0.962	-1.80418	1.41325e-07
Q86Y56	Dynein assembly factor 5, axonemal	DNAAF5	High	24	18	30	18	93.5	1.354	1.167	1.163	0.861	0.756	0.883	0.517	0.485	0.52	2.024	1.976	1.248	1.194	1.167	1.308	0.672	0.698	0.703	-1.42616	4.28852e-05
P63167	Dynein light chain 1, cytoplasmic	DYNLL1	High	64	6	31	4	10.4	0.512	0.53	0.438	1.063	0.986	0.949	0.985	0.984	0.976	0.925	0.843	1.086	1.144	1.175	1.223	1.031	0.933	0.754	-1.22781	0.0744697
Q96FJ2	Dynein light chain 2, cytoplasmic	DYNLL2	High	63	5	21	3	10.3	0.419	0.471	0.294	1.188	1.086	1.09	1.148	1.147	1.184	0.869	0.869	0.939	1.057	1.077	1.006	1.085	0.871	0.655	-1.04996	0.435912
Q9NP97	Dynein light chain roadblock-type 1	DYNLRB1	High	55	4	8	4	10.9	0.244	0.211	0.218	1.215	1.207	1.115	1.507	1.272	1.363	0.905	0.926	0.988	0.954	0.968	0.861	1.411	0.942	0.992	-1.07124	0.282944
P63172	Dynein light chain Tctex-type 1	DYNLT1	High	14	1	5	1	12.4	0.496	0.444	0.536	1.03	1.069	1.07	0.947	0.894	0.931	0.719	0.8	0.824	1.329	1.414	1.413	1.079	1.082	1.175	-1.32601	0.000162113
P51808	Dynein light chain Tctex-type 3	DYNLT3	High	15	1	2	1	13.1	0.599	1.143	1.09	0.991	1.009	0.685	0.796	0.687	0.637	0.902	0.757	0.679	1.312	1.241	1.509	0.833	0.931	1.119	-1.21553	0.207991
Q96EV8	Dysbindin	DTNBP1	High	7	2	4	2	39.5	0.633	0.527	0.513	1.189	1.047	1.053	0.988	1.068	0.935	1.008	1.305	1.177	1.315	1.464	1.447	1.196	0.887	1.049	-1.36401	0.0191815
O75923	Dysferlin	DYSF	High	21	37	65	33	237.1	0.608	0.411	0.342	1.252	1.199	1.415	0.847	0.801	0.793	0.522	0.548	0.516	1.609	1.636	1.879	0.909	0.844	0.956	-1.22835	0.010831
Q8IZA0	Dyslexia-associated protein KIAA0319-like protein	KIAA0319L	High	2	3	5	3	115.6	2.205	2.945	1.629	1.281	0.587	0.986	1.107	0.897	1.999	1.144	0.886	1.172	0.647	0.634	0.632	0.849	0.697	0.745	1.84121	0.00406103
Q03001	Dystonin	DST	High	12	84	121	81	860.1	0.654	0.649	0.663	0.72	0.682	0.713	0.981	0.983	0.954	1.489	1.608	1.549	0.922	0.917	0.969	1.428	1.38	1.464	-1.67538	0.000476843
Q14118	Dystroglycan	DAG1	High	9	7	8	7	97.4	2.412	1.83	1.737	1.162	1.127	1.316	1.15	1.058	1.192	0.505	0.401	0.495	0.745	0.658	0.676	0.651	0.422	0.6	2.5197	0.000235758
Q96L91	E1A-binding protein p400	EP400	High	1	4	10	4	343.3	2.046	2.516	2.854	0.135	0.104	0.113	0.135	0.153	0.128	5.049	3.967	5.498	0.126	0.108	0.134	0.125	0.169	0.129	-1.87011	0.0704828
Q9UII4	E3 ISG15--protein ligase HERC5	HERC5	High	6	5	5	5	116.8	1.077	1.268	1.011	0.603	0.736	0.662	1.101	0.966	0.93	1.787	1.917	1.614	0.954	0.928	1.164	1.375	1.287	1.342	-1.48049	1.15766e-05
P49792	E3 SUMO-protein ligase RanBP2	RANBP2	High	17	37	54	37	358	1.227	1.056	1.138	0.517	0.522	0.642	0.652	0.676	0.639	1.102	1.131	1.408	1.159	1.214	1.407	1.16	1.184	1.184	-1.54888	0.00293349
Q14258	E3 ubiquitin/ISG15 ligase TRIM25	TRIM25	High	37	21	44	21	70.9	0.856	0.791	0.757	0.719	0.693	0.706	0.659	0.637	0.633	1.316	1.415	1.347	1.293	1.327	1.352	1.072	1.098	1.156	-1.76345	1.0745e-08
Q9UKV5	E3 ubiquitin-protein ligase AMFR	AMFR	High	13	4	5	4	72.9	0.338	0.288	0.264	0.891	0.622	0.813	0.804	0.773	0.638	1.294	1.115	1.194	1.817	1.644	1.83	1.504	1.86	1.552	-2.54281	1.09076e-05
Q9Y4X5	E3 ubiquitin-protein ligase ARIH1	ARIH1	High	8	4	7	4	64.1	0.569	0.755	0.664	1.29	1.195	1.124	0.84	0.83	0.852	0.962	1.183	1.118	1.377	1.428	1.287	1.163	1.158	1.188	-1.3381	0.000415716
O95376	E3 ubiquitin-protein ligase ARIH2	ARIH2	High	13	5	9	5	57.8	2.279	2.396	2.363	0.692	0.71	0.628	0.516	0.54	0.515	0.962	1.369	0.792	1.118	1.282	1.205	0.898	0.903	1.009	1.11543	0.673629
O75150	E3 ubiquitin-protein ligase BRE1B	RNF40	High	7	7	10	5	113.6	1.007	0.852	1.064	0.631	0.669	0.741	0.815	1.093	1.037	1.044	0.955	1.209	1.289	1.163	1.433	1.627	1.774	1.671	-1.53812	0.00131452
P22681	E3 ubiquitin-protein ligase CBL	CBL	High	8	6	13	6	99.6	0.75	0.62	0.672	0.837	0.869	0.788	0.976	0.994	0.899	4.647	3.268	3.953	0.402	0.417	0.357	0.416	0.457	0.415	-1.93545	0.879222
Q9UNE7	E3 ubiquitin-protein ligase CHIP	STUB1	High	60	18	39	18	34.8	1.239	0.874	0.723	0.976	1.104	0.916	1.111	0.98	1.058	0.694	0.694	0.751	0.633	0.661	0.585	0.729	0.628	0.75	1.46629	0.000277623
Q8TDB6	E3 ubiquitin-protein ligase DTX3L	DTX3L	High	11	6	8	6	83.5	0.715	0.597	0.389	1.181	1.232	1.067	0.703	0.764	0.771	0.951	1.023	0.951	1.489	1.88	1.684	0.819	0.786	0.897	-1.41259	0.00381005
Q9ULT8	E3 ubiquitin-protein ligase HECTD1	HECTD1	High	25	50	83	50	289.2	0.669	0.736	0.692	0.956	0.928	0.83	0.723	0.687	0.698	1.405	1.312	1.4	1.217	1.246	1.255	0.94	0.97	0.968	-1.54835	0.000139318
Q5T447	E3 ubiquitin-protein ligase HECTD3	HECTD3	High	9	6	8	6	97.1	0.798	0.788	0.941	0.781	0.8	0.795	0.654	0.663	0.627	1.113	0.995	1.187	1.222	1.251	1.232	1.027	1.151	1.1	-1.5011	7.45703e-06
Q9P2P5	E3 ubiquitin-protein ligase HECW2	HECW2	High	2	4	8	3	175.7	0.477	0.485	0.217	1.728	1.979	1.833	2.195	2.178	1.768	0.688	0.804	0.494	1.161	1.36	1.091	0.986	0.819	1.103	1.51187	0.34965
O95714	E3 ubiquitin-protein ligase HERC2	HERC2	High	7	30	43	30	526.9	0.989	0.892	1.084	0.773	0.722	0.778	0.893	0.857	0.792	0.973	1.075	0.886	1.419	1.305	1.411	1.053	1.117	1.139	-1.33393	0.0175173
Q7Z6Z7	E3 ubiquitin-protein ligase HUWE1	HUWE1	High	28	105	251	105	481.6	1.335	1.246	1.33	0.704	0.639	0.754	0.583	0.606	0.605	2.036	2.057	2.027	0.958	1.016	1.22	0.829	0.908	0.87	-1.52794	5.06044e-08
Q96J02	E3 ubiquitin-protein ligase Itchy homolog	ITCH	High	32	27	57	24	102.7	1.64	1.131	0.975	1.257	1.274	1.226	2.009	1.843	2.006	0.653	0.728	0.665	0.707	0.714	0.566	1.062	1.048	1.054	1.85647	3.24888e-06
Q9P0J7	E3 ubiquitin-protein ligase KCMF1	KCMF1	High	5	3	7	3	41.9	0.62	0.718	0.706	0.88	0.909	0.75	0.79	0.869	0.781	0.943	1.029	1.027	1.146	1.331	1.18	1.217	1.233	1.327	-1.48555	2.43342e-07
O94822	E3 ubiquitin-protein ligase listerin	LTN1	High	8	13	19	13	200.4	0.862	0.776	0.651	0.827	0.816	0.948	0.644	0.622	0.542	1.178	1.204	1.164	1.586	1.52	1.84	1.064	1.119	1.076	-1.75703	7.41947e-07
Q6UWE0	E3 ubiquitin-protein ligase LRSAM1	LRSAM1	High	17	12	19	12	83.5	1.414	0.987	0.976	1.481	1.587	1.305	1.614	1.515	1.753	1.037	1.284	1.091	0.763	0.794	0.676	0.83	0.778	0.844	1.56008	0.00798652
Q9NX47	E3 ubiquitin-protein ligase MARCH5	MARCH5	High	13	3	7	3	31.2	0.865	0.724	0.56	0.806	0.599	0.824	0.941	1.05	0.841	1.246	1.324	1.024	1.445	1.537	1.38	1.18	1.384	1.22	-1.62829	0.000133779
O60291	E3 ubiquitin-protein ligase MGRN1	MGRN1	High	26	7	10	7	60.7	2.561	1.604	1.255	1.678	1.662	1.647	1.686	1.502	1.583	0.466	0.454	0.426	0.746	0.8	0.638	0.603	0.546	0.655	2.84552	4.53172e-06
Q86YT6	E3 ubiquitin-protein ligase MIB1	MIB1	High	12	9	13	9	110.1	1.193	0.778	0.703	1.39	1.432	1.327	1.488	1.267	1.427	0.999	0.957	0.944	1.031	1.141	1.147	0.983	1.01	1.026	1.19128	0.104916
O15344	E3 ubiquitin-protein ligase Midline-1	MID1	High	19	11	17	11	75.2	1.882	0.786	0.493	1.092	1.019	0.961	1.186	1.22	1.282	0.766	0.832	0.647	1.126	1.085	1.185	1.334	1.4	1.53	1.00162	0.880068
O75592	E3 ubiquitin-protein ligase MYCBP2	MYCBP2	High	9	36	55	36	513.3	1.044	1.007	1.044	0.774	0.758	0.848	0.528	0.554	0.605	1.087	1.164	1.108	1.508	1.61	1.865	0.787	0.846	0.842	-1.51033	0.00309135
P46934	E3 ubiquitin-protein ligase NEDD4	NEDD4	High	12	13	27	10	149	1.037	0.773	0.751	1.348	1.299	1.311	1.091	1.059	1.045	0.864	0.886	0.939	1.178	1.193	1.165	0.842	0.841	0.862	1.10764	0.128415
Q96PU5	E3 ubiquitin-protein ligase NEDD4-like	NEDD4L	High	36	29	64	26	111.9	0.919	0.768	0.766	1.185	1.185	1.196	1.566	1.442	1.525	0.729	0.762	0.921	0.858	0.777	0.713	1.022	1.022	1.005	1.35126	0.00632674
Q9H4P4	E3 ubiquitin-protein ligase NRDP1	RNF41	High	3	1	3	1	35.9	0.676	0.592	0.643	1.215	1.126	1.275	1.213	1.488	1.396	0.727	0.602	0.711	0.877	0.891	0.856	0.97	0.887	1.11	1.26117	0.0272589
Q9NS91	E3 ubiquitin-protein ligase RAD18	RAD18	High	9	5	6	5	56.2	0.728	0.771	0.639	0.795	0.735	0.749	1.117	1.296	0.981	0.996	0.986	1.293	1.108	0.949	0.924	1.424	1.433	1.409	-1.34707	0.000569734
Q06587	E3 ubiquitin-protein ligase RING1	RING1	High	4	1	4	1	42.4	0.695	0.68	0.417	0.488	0.385	0.731	0.608	0.687	0.692	0.759	0.688	0.8	1.271	1.034	1.356	1.336	1.408	1.268	-1.84284	0.000745658
Q9Y508	E3 ubiquitin-protein ligase RNF114	RNF114	High	28	6	8	6	25.7	0.944	0.708	0.801	0.944	0.917	0.965	1.269	1.386	1.231	1.043	1.183	1.344	1.048	1.052	1.019	1.398	1.492	1.372	-1.19487	0.0157217
Q5XPI4	E3 ubiquitin-protein ligase RNF123	RNF123	High	11	10	12	10	148.4	2.057	2.546	3.262	0.791	0.854	0.847	0.609	0.714	0.824	1.3	1.42	1.478	1.095	1.26	1.303	0.755	0.717	0.797	1.23496	0.720352
Q9BV68	E3 ubiquitin-protein ligase RNF126	RNF126	High	15	3	7	3	33.8	0.697	0.702	0.799	1.109	0.955	0.861	1.179	1.156	1.144	0.771	0.818	0.854	0.818	0.855	0.85	0.952	0.958	0.858	1.11223	0.160797
Q9UBS8	E3 ubiquitin-protein ligase RNF14	RNF14	High	6	4	6	4	53.8	0.788	0.656	0.632	1.178	1.029	1.118	0.835	0.835	0.846	1.355	1.442	1.435	1.269	1.383	1.264	0.855	0.993	0.912	-1.37779	0.0147201
Q8NC42	E3 ubiquitin-protein ligase RNF149	RNF149	High	28	11	24	11	43.1	5.347	3.038	2.395	1.198	1.35	1.468	2.053	1.721	1.718	0.378	0.337	0.349	0.363	0.318	0.318	0.489	0.468	0.451	5.845	6.9748e-06
Q9NV58	E3 ubiquitin-protein ligase RNF19A	RNF19A	High	3	2	4	2	90.6	4.647	2.481	1.749	1.407	1.724	1.974	2.281	1.806	2.027	0.288	0.298	0.313	0.338	0.435	0.387	0.473	0.39	0.461	5.94029	2.72491e-06
Q63HN8	E3 ubiquitin-protein ligase RNF213	RNF213	High	11	52	81	52	591	1.305	1.193	1.155	0.752	0.762	0.887	0.475	0.458	0.493	1.677	1.646	1.465	1.226	1.428	1.624	0.683	0.677	0.675	-1.48409	3.2102e-05
Q96BH1	E3 ubiquitin-protein ligase RNF25	RNF25	High	7	3	5	3	51.2	0.847	0.797	0.62	0.712	0.598	0.719	0.84	0.786	0.937	1.234	1.434	1.493	1.137	1.1	1.137	1.352	1.399	1.47	-1.7147	4.05268e-06
Q96EP0	E3 ubiquitin-protein ligase RNF31	RNF31	High	8	7	13	7	119.6	0.701	0.644	0.62	1.016	1.194	0.983	0.712	0.775	0.853	0.976	0.91	1.086	1.265	1.378	1.184	0.797	0.802	0.875	-1.23673	0.00516771
Q9HCE7	E3 ubiquitin-protein ligase SMURF1	SMURF1	High	19	15	26	6	86.1	1.311	1.126	0.775	1.51	1.452	1.105	1.661	1.533	1.599	1.232	1.455	1.364	0.67	0.763	0.496	0.818	0.983	0.982	1.37761	0.0668683
Q9HAU4	E3 ubiquitin-protein ligase SMURF2	SMURF2	High	22	18	32	9	86.1	2.451	2.082	1.796	1.086	1.301	1.241	1.546	1.535	1.707	0.733	0.714	0.764	0.524	0.554	0.464	0.571	0.545	0.582	2.70501	3.60287e-08
Q86TM6	E3 ubiquitin-protein ligase synoviolin	SYVN1	High	6	5	12	5	67.6	0.717	0.519	0.569	0.835	0.574	0.612	0.601	0.707	0.425	1.679	1.609	1.554	1.711	1.392	1.568	1.156	1.41	1.004	-2.35348	1.76708e-07
Q6Q0C0	E3 ubiquitin-protein ligase TRAF7	TRAF7	High	8	5	7	5	74.6	0.418	0.634	0.804	1.404	1.346	1.376	1.107	1.289	1.316	1.246	1.477	1.362	1.149	1.146	1.021	1.043	0.953	1.037	-1.07634	0.47792
P19474	E3 ubiquitin-protein ligase TRIM21	TRIM21	High	13	6	12	6	54.1	0.466	0.43	0.35	1.255	1.179	1.106	0.667	0.644	0.629	0.751	0.755	0.72	1.535	1.642	1.817	0.833	0.862	0.889	-1.45763	0.000102394
Q13049	E3 ubiquitin-protein ligase TRIM32	TRIM32	High	25	11	19	11	71.9	1.153	0.921	1.058	1.055	1.163	1.172	1.049	0.932	1.255	1.134	1.255	1.18	1.114	1.373	1.245	1.008	0.841	0.982	-1.03833	0.556025
Q9UPN9	E3 ubiquitin-protein ligase TRIM33	TRIM33	High	4	4	6	3	122.5	1.655	1.232	1.352	0.596	0.682	1.099	1.264	1.359	1.074	0.886	0.867	1.044	1.157	0.975	1.322	1.378	1.607	1.298	-1.02143	0.734373
O94972	E3 ubiquitin-protein ligase TRIM37	TRIM37	High	2	2	3	2	107.8	1.935	2.161	2.067	0.114	0.059	0.171	0.109	0.175	0.157	5.412	4.147	4.132	0.138	0.247	0.26	0.286	0.283	0.293	-2.18739	0.000396883
O00635	E3 ubiquitin-protein ligase TRIM38	TRIM38	High	15	8	13	8	53.4	1.158	0.883	0.519	0.854	0.862	0.719	0.651	0.648	0.647	1.028	1.116	1.093	1.192	1.365	1.438	1.034	0.929	1.019	-1.47155	0.00145313
Q96LD4	E3 ubiquitin-protein ligase TRIM47	TRIM47	High	29	12	22	12	69.5	1.332	1.067	0.943	0.894	0.825	0.824	0.592	0.586	0.592	1.99	2.083	1.454	1.146	1.222	1.297	0.742	0.712	0.719	-1.48465	0.000135452
Q9BRZ2	E3 ubiquitin-protein ligase TRIM56	TRIM56	High	19	11	19	11	81.4	1	0.877	0.91	0.543	0.55	0.591	0.483	0.519	0.471	1.695	1.704	1.671	1.107	1.172	1.211	0.94	0.975	0.964	-1.92446	2.4627e-09
Q14669	E3 ubiquitin-protein ligase TRIP12	TRIP12	High	18	26	44	26	220.3	0.863	0.743	0.799	1.036	1.003	0.939	0.941	1.015	1.049	0.878	0.985	0.981	1.304	1.318	1.19	1.259	1.209	1.324	-1.24559	5.34394e-05
Q8IWV7	E3 ubiquitin-protein ligase UBR1	UBR1	High	5	8	10	8	200.1	0.801	0.66	0.657	1.227	1.22	1.072	0.884	0.919	0.973	0.841	0.9	0.994	1.366	1.38	1.607	0.953	1.192	1.138	-1.23274	0.00195503
Q8IWV8	E3 ubiquitin-protein ligase UBR2	UBR2	High	20	29	48	29	200.4	0.78	0.663	0.625	1.054	0.989	0.995	0.768	0.817	0.787	0.946	0.933	0.879	1.198	1.239	1.324	0.896	0.97	0.938	-1.24672	3.12852e-05
Q6ZT12	E3 ubiquitin-protein ligase UBR3	UBR3	High	1	3	5	3	212.3	1.04	0.868	1.029	0.843	0.778	0.781	0.775	0.808	0.67	1.31	0.9	0.606	0.953	0.949	1.112	0.893	0.972	0.835	-1.12355	0.243187
Q5T4S7	E3 ubiquitin-protein ligase UBR4	UBR4	High	21	95	169	95	573.5	1.205	1.296	1.309	0.823	0.811	0.834	0.715	0.751	0.737	1.313	1.333	1.276	1.192	1.214	1.325	0.994	1.048	1.042	-1.26601	0.00248018
O95071	E3 ubiquitin-protein ligase UBR5	UBR5	High	6	13	18	13	309.2	1.434	1.372	1.643	0.631	0.509	0.899	1.034	1.046	0.978	0.784	0.764	0.974	1.267	0.969	1.305	1.098	1.32	1.12	-1.00576	0.785675
P98170	E3 ubiquitin-protein ligase XIAP	XIAP	High	15	7	8	7	56.6	0.905	0.882	0.745	0.961	0.981	0.94	0.899	0.91	0.893	1.006	1.194	0.961	0.771	0.783	0.734	0.728	0.7	0.721	1.06818	0.332812
Q86UK7	E3 ubiquitin-protein ligase ZNF598	ZNF598	High	8	7	8	7	98.6	0.985	0.983	0.967	0.691	0.949	0.542	1.123	0.848	0.956	1.522	1.556	1.495	1.283	1.376	1.248	1.445	1.458	1.37	-1.58541	2.93479e-05
Q7L5Y9	E3 ubiquitin-protein transferase MAEA	MAEA	High	10	5	9	5	45.3	1.17	1.099	1.199	0.922	0.774	1.028	0.944	0.961	0.955	0.868	0.954	0.646	1.215	1.2	1.373	1.064	1.155	1.053	-1.05259	0.737747
Q9H871	E3 ubiquitin-protein transferase RMND5A	RMND5A	Medium	2	1	3	1	44	1.317	1.13	1.551	0.995	0.913	0.905	0.851	1.016	0.847	1.479	1.286	1.402	1.617	1.249	1.139	1.468	1.632	1.36	-1.32619	0.0036448
O94874	E3 UFM1-protein ligase 1	UFL1	High	24	16	25	15	89.5	1.028	0.927	0.827	0.836	0.76	0.885	0.812	0.943	0.836	1.08	0.971	1.084	1.448	1.328	1.61	1.24	1.414	1.332	-1.46511	0.000675267
Q15075	Early endosome antigen 1	EEA1	High	43	59	91	59	162.4	0.75	0.677	0.705	1.005	0.885	1.089	1.649	1.373	1.316	0.972	0.923	0.968	1.025	0.972	0.935	1.462	1.255	1.258	-1.03397	0.32388
Q53HC9	EARP and GARP complex-interacting protein 1	EIPR1	High	18	6	7	6	43.6	0.974	1.235	1.228	0.942	0.957	1.139	1.254	0.977	0.973	1.292	1.338	0.876	0.935	0.998	1.111	0.942	0.857	1.023	1.03276	0.577738
O95834	Echinoderm microtubule-associated protein-like 2	EML2	High	22	13	28	13	70.6	2.468	3.936	3.848	0.951	1.014	0.898	0.972	1.176	1.159	0.496	0.526	0.546	0.687	0.691	0.59	0.873	0.932	0.859	2.64871	0.0150758
Q32P44	Echinoderm microtubule-associated protein-like 3	EML3	High	14	10	14	10	95.1	0.664	0.62	0.511	1.022	1.07	1.008	0.913	0.85	0.879	0.871	0.848	0.819	1.259	1.389	1.436	1.007	1.028	1.006	-1.28208	0.000157043
Q9HC35	Echinoderm microtubule-associated protein-like 4	EML4	High	28	21	31	21	108.8	1.06	1.13	1.008	0.787	1.117	1.186	1.006	1.012	1.041	1.219	1.311	1.153	0.897	1	1.069	1.238	1.189	1.223	-1.10185	0.039351
O60447	Ecotropic viral integration site 5 protein homolog	EVI5	High	9	7	11	7	92.9	0.709	0.723	0.511	1.041	1.043	0.804	0.626	0.735	0.761	1.405	1.503	1.318	1.092	1.305	1.124	0.946	0.892	0.876	-1.50453	0.00381276
P22413	Ectonucleotide pyrophosphatase/phosphodiesterase family member 1	ENPP1	High	43	37	125	37	104.9	0.266	0.262	0.214	1.648	1.677	1.43	1.473	1.381	1.492	0.311	0.276	0.27	1.137	1.16	1.139	0.981	0.798	1.031	1.38575	0.0588735
Q9HCE0	Ectopic P granules protein 5 homolog	EPG5	High	9	18	27	18	292.3	1.051	0.937	0.999	0.961	0.903	1.037	1.037	1.004	1.011	0.817	0.842	0.986	1.176	1.121	1.216	0.994	1.019	1.021	-1.02819	0.692185
Q8N6R0	eEF1A lysine and N-terminal methyltransferase	EEF1AKNMT	High	29	15	28	15	78.7	0.736	0.668	0.602	0.847	0.773	0.828	0.751	0.762	0.822	1.059	1.189	1.132	1.399	1.4	1.449	1.182	1.341	1.218	-1.67462	1.78203e-07
Q5JPI9	EEF1A lysine methyltransferase 2	EEF1AKMT2	High	9	2	3	2	31.8	0.763	0.669	0.87	1.099	0.856	0.977	0.927	0.88	0.915	1.131	1.421	0.288	1.3	1.407	1.336	1.02	1.022	1.102	-1.26031	0.378322
O75071	EF-hand calcium-binding domain-containing protein 14	EFCAB14	High	9	4	6	4	55	2.816	1.445	1.388	0.535	0.577	0.713	1.331	1.24	1.233	2.081	1.399	1.922	0.75	0.743	0.901	0.947	0.905	0.956	1.06356	0.918486
Q96C19	EF-hand domain-containing protein D2	EFHD2	High	52	15	39	13	26.7	0.671	0.593	0.552	1.524	1.39	1.12	0.79	0.74	0.685	1.387	1.473	1.32	1.275	1.235	1.066	0.906	0.765	0.794	-1.26733	0.0946858
O43854	EGF-like repeat and discoidin I-like domain-containing protein 3	EDIL3	High	59	30	185	30	53.7	1.216	0.751	0.657	1.591	1.946	2.616	1.272	1.407	1.59	0.391	0.437	0.368	0.68	0.996	1.087	0.436	0.452	0.572	2.40746	3.50551e-06
Q9GZT9	Egl nine homolog 1	EGLN1	High	27	9	17	9	46	0.813	0.692	0.597	0.771	0.82	0.722	0.654	0.623	0.664	1.4	1.493	1.398	1.239	1.531	1.328	1.06	0.986	0.974	-1.795	3.32729e-06
Q8NDI1	EH domain-binding protein 1	EHBP1	High	20	20	39	18	139.9	0.422	0.351	0.321	1.502	1.527	1.226	1.381	1.359	1.365	0.788	0.838	0.711	1.044	1.248	0.92	1.219	1.125	1.195	1.04027	0.527071
Q8N3D4	EH domain-binding protein 1-like protein 1	EHBP1L1	High	43	42	91	40	161.8	0.658	0.599	0.553	1.344	1.478	1.121	0.968	0.949	1.01	1.395	1.394	1.202	1.139	1.383	0.932	0.893	0.825	0.947	-1.16475	0.257158
Q9H4M9	EH domain-containing protein 1	EHD1	High	75	39	148	25	60.6	0.981	0.88	0.809	1.318	1.255	1.02	1.331	1.341	1.337	1.153	1.19	1.162	0.823	0.845	0.706	0.898	0.852	0.891	1.20563	0.152187
Q9NZN4	EH domain-containing protein 2	EHD2	High	63	28	92	24	61.1	0.59	0.515	0.455	1.467	1.521	1.245	1.794	1.654	1.751	0.682	0.762	0.732	0.869	0.912	0.739	1.171	1.07	1.111	1.36581	0.176547
Q9NZN3	EH domain-containing protein 3	EHD3	High	46	24	81	7	60.8	2.378	2.643	3.19	1.219	0.747	0.775	0.762	0.854	1.049	0.595	0.544	0.683	0.759	1.184	0.618	1.029	1.574	1.268	1.64975	0.208249
Q9H223	EH domain-containing protein 4	EHD4	High	65	31	106	23	61.1	0.345	0.334	0.29	1.535	1.556	1.301	1.605	1.591	1.615	0.455	0.529	0.467	1.028	1.082	0.956	1.169	1.086	1.117	1.28939	0.446157
Q92616	eIF-2-alpha kinase activator GCN1	GCN1	High	38	108	285	108	292.6	0.901	0.846	0.874	0.749	0.673	0.789	0.604	0.622	0.585	1.213	1.278	1.328	1.352	1.367	1.56	1.022	1.04	1.036	-1.68538	2.33657e-06
Q9P2K8	eIF-2-alpha kinase GCN2	EIF2AK4	High	12	18	25	18	186.8	0.654	0.533	0.63	0.759	0.722	0.852	0.562	0.588	0.54	1.086	1.206	1.073	1.599	1.724	1.73	1.17	1.108	1.117	-2.02277	1.23707e-07
Q14657	EKC/KEOPS complex subunit LAGE3	LAGE3	High	32	3	5	3	14.8	0.664	0.765	0.474	0.543	0.556	0.549	0.802	0.807	0.866	1.257	1.257	1.23	0.777	0.982	1.002	1.381	1.453	0.922	-1.70279	0.000143377
Q96S44	EKC/KEOPS complex subunit TP53RK	TP53RK	High	26	6	13	6	28.1	1.082	1.009	1.217	0.486	0.513	0.724	0.784	0.875	0.911	0.971	1.179	1.228	1.241	1.199	1.394	1.588	1.467	1.451	-1.54164	0.00551632
Q15717	ELAV-like protein 1	ELAVL1	High	37	12	25	12	36.1	0.861	0.777	0.869	0.609	0.524	0.653	0.639	0.667	0.61	1.271	1.269	1.603	1.141	1.173	1.325	1.185	1.289	1.239	-1.85134	3.47437e-07
Q9Y6R1	Electrogenic sodium bicarbonate cotransporter 1	SLC4A4	High	7	6	9	6	121.4	0.378	0.244	0.213	1.841	1.734	1.468	1.703	1.438	1.595	0.208	0.277	0.266	1.699	1.536	1.374	1.486	1.053	1.39	1.14264	0.159219
P13804	Electron transfer flavoprotein subunit alpha, mitochondrial	ETFA	High	39	10	29	10	35.1	0.69	0.634	0.619	0.496	0.42	0.507	0.63	0.699	0.602	1.115	0.986	1.033	1.02	1	1.135	1.38	1.663	1.379	-2.02209	2.01637e-06
P38117	Electron transfer flavoprotein subunit beta	ETFB	High	61	15	31	15	27.8	0.707	0.588	0.622	0.478	0.432	0.486	0.665	0.728	0.608	1.419	1.172	1.226	1.131	1.111	1.204	1.654	2.096	1.731	-2.39819	1.10231e-07
Q8IUD2	ELKS/Rab6-interacting/CAST family member 1	ERC1	High	30	33	59	33	128	0.327	0.322	0.272	1.168	1.196	0.948	1.287	1.144	1.315	0.794	0.776	0.72	1.258	1.523	1.162	1.4	1.268	1.598	-1.31583	0.0138116
Q8IZ81	ELMO domain-containing protein 2	ELMOD2	High	24	6	7	6	34.9	0.891	1.071	0.972	1.084	0.942	1.016	1.023	1.065	0.964	0.962	0.903	0.806	1.686	1.605	1.71	1.278	1.256	1.24	-1.26783	0.050716
P68104	Elongation factor 1-alpha 1	EEF1A1	High	81	31	345	17	50.1	0.755	0.766	0.778	0.815	0.766	0.68	0.695	0.676	0.637	1.244	1.36	1.543	1.178	1.248	1.207	1.126	1.204	1.172	-1.71772	1.03958e-07
Q05639	Elongation factor 1-alpha 2	EEF1A2	High	63	25	229	11	50.4	0.526	0.552	0.495	1.122	1.103	1.019	0.879	0.891	0.974	0.576	0.612	0.586	1.305	1.328	1.409	1.372	1.361	1.458	-1.3235	0.000696482
P24534	Elongation factor 1-beta	EEF1B2	High	56	13	60	11	24.7	0.329	0.375	0.341	1.001	0.985	0.822	0.823	0.78	0.766	1.029	1.238	1.203	1.147	1.237	1.166	1.372	1.309	1.367	-1.77885	0.00180179
P29692	Elongation factor 1-delta	EEF1D	High	69	17	76	15	31.1	0.579	0.422	0.434	1.225	1.053	1.113	1.248	1.14	1.274	1.011	1.066	1.171	1.077	1.154	0.966	1.579	1.335	1.419	-1.26979	0.0577725
P26641	Elongation factor 1-gamma	EEF1G	High	40	22	127	22	50.1	0.62	0.74	0.694	0.838	0.819	0.718	0.861	0.861	0.815	1.165	1.232	1.193	1.109	1.15	1.037	1.577	1.609	1.623	-1.67887	6.19888e-06
P13639	Elongation factor 2	EEF2	High	54	53	277	52	95.3	0.803	1.025	1.02	0.956	0.911	0.853	0.78	0.779	0.756	1.144	1.394	1.457	1.136	1.17	1.15	1.102	1.148	1.104	-1.37067	7.6182e-07
Q96RP9	Elongation factor G, mitochondrial	GFM1	High	18	13	15	13	83.4	0.696	0.549	0.673	0.558	0.432	0.535	0.505	0.575	0.464	1.148	1.03	1.056	1.523	1.602	1.42	1.634	1.578	1.284	-2.4614	1.91204e-05
P43897	Elongation factor Ts, mitochondrial	TSFM	High	20	5	7	5	35.4	0.907	0.849	0.933	0.366	0.314	0.384	0.712	0.67	0.672	1.159	1.013	1.04	1.253	1.105	1.265	1.682	2.083	1.671	-2.11314	0.00114657
P49411	Elongation factor Tu, mitochondrial	TUFM	High	53	24	71	24	49.5	0.636	0.479	0.496	0.562	0.407	0.611	0.607	0.662	0.535	1.095	0.949	1.026	1.347	1.19	1.514	1.548	1.814	1.547	-2.40841	5.51898e-07
Q7Z2Z2	Elongation factor-like GTPase 1	EFL1	High	19	19	24	19	125.4	0.713	0.703	0.652	0.848	0.777	0.789	0.649	0.62	0.628	1.041	1.211	1.031	1.44	1.555	1.612	1.119	1.181	1.172	-1.78116	2.9116e-07
O95163	Elongator complex protein 1	ELP1	High	29	29	47	29	150.2	1.469	1.311	1.518	0.722	0.676	0.768	0.674	0.672	0.764	1.502	1.496	1.635	1.128	1.09	1.205	0.924	0.998	1.001	-1.2805	0.00109899
Q6IA86	Elongator complex protein 2	ELP2	High	16	10	17	10	92.4	0.884	0.915	1.071	0.828	0.69	0.741	0.665	0.746	0.714	1.639	1.508	1.984	1.083	1.121	1.259	1.01	1.079	1.025	-1.61401	2.60227e-06
Q9H9T3	Elongator complex protein 3	ELP3	High	33	15	23	15	62.2	1.272	1.164	1.274	0.785	0.725	0.735	0.651	0.668	0.722	1.448	1.472	1.402	1.231	1.225	1.335	0.963	1.006	1.086	-1.3967	0.00023421
Q8TE02	Elongator complex protein 5	ELP5	High	10	3	5	3	34.8	1.079	0.803	0.913	0.863	0.721	0.858	0.686	0.721	0.672	1.364	1.608	1.449	1.131	1.137	1.24	1.05	1.03	0.943	-1.49699	1.96897e-05
Q0PNE2	Elongator complex protein 6	ELP6	High	27	7	12	7	29.8	1.107	0.886	0.962	0.925	0.853	0.942	0.73	0.83	0.797	1.517	1.627	1.488	1.267	1.196	1.277	1.028	0.95	1.047	-1.41895	4.30171e-05
Q15370	Elongin-B	ELOB	High	53	7	14	7	13.1	0.593	0.604	0.584	1.085	0.972	0.93	0.971	0.944	1	1.137	1.306	1.419	1.031	1.131	0.971	1.108	1.088	1.036	-1.33112	0.0329632
Q15369	Elongin-C	ELOC	High	59	6	20	6	12.5	1.01	1.041	1.086	0.84	0.763	0.722	0.771	0.781	0.744	1.265	1.395	1.399	1.078	1.079	1.051	1.128	1.207	1.245	-1.39817	5.21847e-06
P50402	Emerin	EMD	High	30	6	15	6	29	0.641	0.603	0.594	0.542	0.425	0.492	0.747	0.681	0.704	2.13	1.882	2.028	0.992	1.062	1.097	1.07	1.244	1.125	-2.3264	7.05772e-05
O94919	Endonuclease domain-containing 1 protein	ENDOD1	High	16	7	15	7	55	0.855	0.738	0.662	0.829	0.744	0.78	1.295	1.147	0.98	1.104	0.937	0.758	1.21	1.299	1.279	1.417	1.281	1.331	-1.32204	0.000877922
Q99961	Endophilin-A2	SH3GL1	High	50	20	37	20	41.5	1.226	0.871	0.774	1.228	1.234	1.056	1.208	1.219	1.205	1.326	1.502	1.332	0.858	0.953	0.745	0.942	0.832	0.871	1.07051	0.528102
Q9Y371	Endophilin-B1	SH3GLB1	High	30	11	18	10	40.8	0.698	0.64	0.575	0.828	0.819	0.799	0.719	0.677	0.745	1.384	1.386	1.448	1.067	1.123	1.054	1.002	1.032	1.051	-1.62262	0.000387425
Q9NR46	Endophilin-B2	SH3GLB2	High	24	9	15	8	43.9	0.942	1.01	0.98	0.748	0.82	0.737	0.595	0.655	0.691	1.988	2.391	2.272	1.081	1.185	1.171	1.01	1.013	1.112	-1.84216	2.57331e-05
Q9NZ08	Endoplasmic reticulum aminopeptidase 1	ERAP1	High	18	15	29	15	107.2	0.97	0.804	1.008	0.591	0.511	0.572	0.452	0.43	0.377	2.396	2.078	2.135	1.101	1.251	1.409	0.737	0.812	0.778	-2.2217	5.4692e-07
P11021	Endoplasmic reticulum chaperone BiP	HSPA5	High	66	54	271	51	72.3	0.61	0.451	0.547	0.602	0.459	0.568	0.539	0.579	0.45	2.146	1.724	1.804	1.283	1.225	1.359	1.086	1.198	1.062	-2.682	2.20167e-06
Q9C0E8	Endoplasmic reticulum junction formation protein lunapark	LNPK	High	20	8	15	8	47.7	0.678	0.446	0.478	0.725	0.593	0.767	0.694	0.743	0.665	1.331	1.174	1.188	1.539	1.454	1.582	1.144	1.283	1.211	-2.05666	1.109e-06
Q96DZ1	Endoplasmic reticulum lectin 1	ERLEC1	High	19	7	12	7	54.8	0.623	0.585	0.728	0.809	0.59	0.706	0.736	0.676	0.592	1.868	1.565	1.174	1.315	1.302	1.361	0.977	1.096	0.912	-1.91398	0.000118244
Q9UKM7	Endoplasmic reticulum mannosyl-oligosaccharide 1,2-alpha-mannosidase	MAN1B1	High	16	9	13	9	79.5	5.912	3.092	3.146	0.992	0.987	1.038	0.918	0.812	0.828	1.251	0.913	0.988	0.635	0.666	0.673	0.472	0.43	0.446	2.73787	0.000439241
Q92791	Endoplasmic reticulum protein SC65	P3H4	High	2	1	5	1	50.3	0.496	0.508	0.488	0.913	0.889	1	0.818	0.776	0.716	1.046	0.969	1.099	1.16	1.232	1.301	0.994	1.129	1.041	-1.50984	0.000436419
P30040	Endoplasmic reticulum resident protein 29	ERP29	High	40	9	19	9	29	0.625	0.431	0.542	0.524	0.425	0.515	0.82	0.783	0.606	1.966	1.687	1.716	0.875	0.882	0.955	1.261	1.134	1.101	-2.19636	0.000207491
Q9BS26	Endoplasmic reticulum resident protein 44	ERP44	High	30	14	31	14	46.9	1.083	0.814	0.974	0.611	0.556	0.579	0.81	0.788	0.636	1.749	1.527	1.723	0.893	0.917	0.94	0.959	0.98	0.934	-1.55043	3.308e-05
Q969X5	Endoplasmic reticulum-Golgi intermediate compartment protein 1	ERGIC1	High	23	5	9	5	32.6	0.821	0.644	0.542	0.693	0.526	0.574	1.587	1.272	1.042	1.306	1.039	1.247	0.997	0.942	0.882	1.403	1.574	1.326	-1.39151	0.0023986
Q96RQ1	Endoplasmic reticulum-Golgi intermediate compartment protein 2	ERGIC2	High	8	3	4	3	42.5	0.971	0.591	0.592	0.982	0.893	0.742	1.27	1.348	1.026	1.031	0.875	1.142	1.459	1.254	1.3	1.271	1.176	1.083	-1.25859	0.0219745
Q9Y282	Endoplasmic reticulum-Golgi intermediate compartment protein 3	ERGIC3	High	20	10	16	10	43.2	0.897	0.658	0.685	0.972	0.841	0.844	1.45	1.298	1.103	0.942	0.773	0.951	1.183	1.11	1.079	1.116	1.273	1.088	-1.08768	0.123481
P14625	Endoplasmin	HSP90B1	High	56	52	261	50	92.4	0.593	0.484	0.537	0.576	0.485	0.571	0.533	0.566	0.433	2.014	1.697	1.672	1.294	1.32	1.457	1.133	1.202	1.068	-2.69087	3.5786e-07
Q9UPY3	Endoribonuclease Dicer	DICER1	High	16	22	34	22	218.5	0.898	0.768	0.657	0.99	0.998	0.978	0.6	0.612	0.593	0.866	0.924	0.944	1.625	1.858	1.849	0.949	0.979	0.97	-1.54553	0.000441224
Q96AP7	Endothelial cell-selective adhesion molecule	ESAM	High	15	3	4	3	41.2	0.415	0.306	0.314	1.842	1.639	1.767	2.458	2.387	2.612	0.063	0.106	0.087	1.025	0.749	0.746	1.323	0.986	1.403	2.11776	0.000128013
O60869	Endothelial differentiation-related factor 1	EDF1	High	43	7	11	7	16.4	0.962	0.588	0.827	1.245	1.155	1.111	1.004	0.903	1.037	1.256	1.157	1.037	1.163	1.262	1.136	1.109	0.826	0.828	-1.10666	0.240805
Q9Y5X9	Endothelial lipase	LIPG	High	15	6	8	6	56.8	1.469	1.896	2.059	0.772	1.015	1.397	0.609	0.495	0.868	0.35	0.358	0.341	1.234	1.455	1.49	0.802	0.791	0.911	1.36834	0.302961
Q9UNN8	Endothelial protein C receptor	PROCR	High	16	3	5	3	26.7	1.696	1.368	1.406	1.283	1.256	1.054	1.647	1.77	1.721	0.885	0.746	0.881	0.638	0.575	0.459	0.951	0.976	0.908	1.88075	1.28377e-07
P42892	Endothelin-converting enzyme 1	ECE1	High	42	30	80	30	87.1	1.279	0.783	0.729	1.396	1.446	1.399	1.013	0.912	0.886	1.179	0.947	1.14	1.267	1.434	1.337	0.789	0.618	0.764	1.03884	0.615048
Q96JJ3	Engulfment and cell motility protein 2	ELMO2	High	34	25	72	25	82.6	0.565	0.608	0.541	1.02	0.964	0.881	1.016	1.027	1.069	0.884	0.959	0.921	1.178	1.246	1.235	1.26	1.285	1.354	-1.34209	9.91908e-05
Q96F86	Enhancer of mRNA-decapping protein 3	EDC3	High	28	11	18	11	56	0.495	0.516	0.481	0.919	0.835	0.627	0.706	0.681	0.635	1.162	1.249	1.161	1.375	1.44	1.231	1.311	1.283	1.366	-1.96404	1.44981e-06
Q6P2E9	Enhancer of mRNA-decapping protein 4	EDC4	High	26	29	46	29	151.6	0.587	0.659	0.667	0.505	0.506	0.493	0.538	0.587	0.558	1.077	1.123	1.097	1.444	1.43	1.535	1.477	1.528	1.527	-2.39961	6.06946e-06
P84090	Enhancer of rudimentary homolog	ERH	High	42	4	6	4	12.3	0.45	0.466	0.438	0.947	0.87	0.877	0.975	0.958	0.917	1.005	0.949	1.47	1.001	0.854	0.917	1.079	0.944	0.815	-1.30965	0.0862746
Q9UHY7	Enolase-phosphatase E1	ENOPH1	High	15	3	6	3	28.9	0.81	0.778	0.772	1.382	1.317	1.024	1.216	1.324	1.374	1.04	1.046	1.031	0.823	0.876	0.66	1.253	1.216	1.173	1.0964	0.464721
O75521	Enoyl-CoA delta isomerase 2, mitochondrial	ECI2	High	38	14	27	14	43.6	0.698	0.521	0.507	0.589	0.399	0.392	0.809	0.924	0.692	1.486	1.062	1.134	1.23	0.984	0.942	1.6	2.148	1.804	-2.2401	5.41646e-09
P30084	Enoyl-CoA hydratase, mitochondrial	ECHS1	High	45	14	32	14	31.4	0.925	0.647	0.656	0.585	0.434	0.442	0.65	0.783	0.594	1.734	1.28	1.409	1.073	1.003	0.96	1.663	2.194	1.655	-2.26924	3.58668e-07
P29317	Ephrin type-A receptor 2	EPHA2	High	36	35	110	32	108.2	0.974	0.715	0.7	1.74	1.677	1.442	2.005	1.847	1.886	0.46	0.518	0.637	0.812	0.759	0.563	1.08	0.894	1.01	1.92871	9.35823e-05
P54764	Ephrin type-A receptor 4	EPHA4	High	6	5	14	4	109.8	1.014	0.658	0.622	1.626	1.815	1.438	2.72	2.33	2.814	1.512	1.613	2.193	0.709	0.653	0.47	0.873	0.944	1.086	1.49577	0.26748
P29323	Ephrin type-B receptor 2	EPHB2	High	23	20	52	16	117.4	1.259	0.804	0.619	1.972	1.924	1.487	1.602	1.541	1.666	0.896	0.858	0.837	0.844	0.783	0.532	0.794	0.701	0.821	1.82196	0.00713002
P54760	Ephrin type-B receptor 4	EPHB4	High	22	19	39	15	108.2	1.451	1.195	1.04	1.509	1.62	1.498	1.645	1.417	1.588	0.774	0.836	0.835	0.772	0.817	0.769	0.768	0.669	0.82	1.83612	1.03729e-05
P00533	Epidermal growth factor receptor	EGFR	High	50	53	174	52	134.2	1.202	0.787	0.653	1.588	1.508	1.293	1.643	1.551	1.517	0.812	0.865	0.72	0.914	0.825	0.674	0.996	0.919	0.999	1.5202	0.00366111
Q12929	Epidermal growth factor receptor kinase substrate 8	EPS8	High	22	14	33	14	91.8	0.504	0.47	0.4	0.785	0.767	0.8	2.223	2.318	2.158	0.756	0.845	0.58	0.83	0.851	0.84	1.408	1.167	1.182	1.23242	0.903663
Q9H6S3	Epidermal growth factor receptor kinase substrate 8-like protein 2	EPS8L2	High	32	21	42	21	80.6	0.808	0.813	0.65	0.769	0.705	0.655	1.02	1.127	1.065	1.587	1.731	1.621	0.883	0.865	0.867	1.217	1.262	1.304	-1.48936	0.00561588
P42566	Epidermal growth factor receptor substrate 15	EPS15	High	22	16	31	16	98.6	0.67	0.548	0.61	1.192	1.156	1.052	1.309	1.218	1.264	1.182	1.21	1.171	1.067	1.17	0.956	1.191	1.014	1.2	-1.12662	0.235516
Q9UBC2	Epidermal growth factor receptor substrate 15-like 1	EPS15L1	High	23	17	32	17	94.2	0.877	0.714	0.809	0.963	0.975	0.891	1.268	1.18	1.318	1.278	1.382	1.236	0.849	0.947	0.874	1.399	1.133	1.264	-1.15197	0.151412
Q9UHF1	Epidermal growth factor-like protein 7	EGFL7	High	14	3	6	3	29.6	3.885	4.756	4.119	0.493	0.621	0.737	0.604	0.654	0.946	0.532	0.765	0.799	0.735	0.71	0.696	0.745	0.825	0.752	2.56365	0.145972
P16422	Epithelial cell adhesion molecule	EPCAM	High	25	7	12	7	34.9	0.432	0.436	0.476	1.722	1.626	1.579	1.868	1.903	2.105	0.309	0.321	0.35	1.051	0.928	0.844	1.173	1.053	1.256	1.6674	3.24715e-06
P54852	Epithelial membrane protein 3	EMP3	High	13	2	6	2	18.4	0.648	0.597	0.461	1.302	1.35	1.076	1.18	1.342	0.963	0.765	0.655	0.973	0.707	0.65	0.665	0.676	0.617	0.614	1.41079	0.128851
Q7L775	EPM2A-interacting protein 1	EPM2AIP1	High	16	7	11	7	70.3	0.706	0.768	0.694	0.928	0.932	0.958	0.629	0.689	0.644	1.008	0.91	0.847	1.491	1.499	1.704	0.893	0.939	0.973	-1.47726	3.11272e-05
P07099	Epoxide hydrolase 1	EPHX1	High	42	21	44	21	52.9	1.334	1.104	1.247	0.732	0.577	0.635	0.673	0.668	0.546	1.914	1.736	1.667	1.085	1.059	1.108	0.922	1.005	0.87	-1.51224	1.8913e-06
Q9Y6I3	Epsin-1	EPN1	High	22	10	21	9	60.3	0.867	0.659	0.705	1.202	1.253	0.99	1.253	1.215	1.358	1.469	1.633	0.936	0.834	1.081	0.805	1.107	1.055	1.118	-1.05641	0.681351
O95208	Epsin-2	EPN2	High	5	3	8	2	68.4	0.846	0.537	0.603	1.161	1.362	1.243	1.823	1.733	1.953	1.049	1.211	1.092	0.79	0.843	0.773	1.112	1.001	1.359	1.22004	0.495577
Q99808	Equilibrative nucleoside transporter 1	SLC29A1	High	20	9	31	9	50.2	1.035	0.663	0.609	1.613	1.53	1.353	1.973	1.96	1.945	0.549	0.559	0.627	0.786	0.647	0.541	1.214	1.035	1.151	1.7838	0.000704958
Q14542	Equilibrative nucleoside transporter 2	SLC29A2	High	6	3	4	3	50.1	0.547	0.13	0.111	2.22	1.99	1.573	1.72	1.445	1.824	0.205	0.304	0.21	1.179	0.985	0.661	1.074	0.825	0.932	1.81333	0.122172
Q9BZQ6	ER degradation-enhancing alpha-mannosidase-like protein 3	EDEM3	High	4	2	2	2	104.6	0.511	0.424	0.413	0.735	0.624	0.798	0.63	0.616	0.467	1.203	1.104	1.326	1.24	1.355	1.248	0.923	1.072	0.854	-1.97873	4.23831e-05
P24390	ER lumen protein-retaining receptor 1	KDELR1	High	18	3	14	3	24.5	1.539	1.117	1.232	0.868	0.86	0.834	1.603	1.365	1.093	0.966	0.92	1.003	1.244	1.074	1.285	1.348	1.355	1.164	1.01467	0.972641
Q8N766	ER membrane protein complex subunit 1	EMC1	High	28	25	54	25	111.7	0.697	0.629	0.683	0.757	0.576	0.645	0.738	0.782	0.563	1.448	1.213	1.38	1.292	1.188	1.264	1.191	1.377	1.177	-1.89951	3.62181e-08
Q5UCC4	ER membrane protein complex subunit 10	EMC10	High	13	3	4	3	27.3	0.586	0.424	0.474	0.708	0.602	0.628	0.709	0.899	0.531	1.628	1.273	1.521	1.386	1.433	1.369	1.247	1.516	1.182	-2.25769	4.3243e-06
Q15006	ER membrane protein complex subunit 2	EMC2	High	30	9	21	9	34.8	0.785	0.707	0.675	0.735	0.705	0.797	0.967	0.778	0.731	1.295	1.056	1.159	1.271	1.339	1.367	1.246	1.431	1.187	-1.64985	1.19541e-06
Q9P0I2	ER membrane protein complex subunit 3	EMC3	High	23	6	10	6	29.9	0.417	0.396	0.426	0.615	0.471	0.566	0.572	0.723	0.467	1.337	1.232	1.061	1.537	1.442	1.625	1.213	1.426	1.188	-2.59209	1.5278e-07
Q5J8M3	ER membrane protein complex subunit 4	EMC4	High	14	2	4	2	20.1	0.445	0.278	0.479	0.666	0.499	0.508	0.681	0.698	0.434	1.297	1.283	1.311	1.432	1.435	1.669	1.19	1.302	1.123	-2.56869	1.00301e-05
Q9BV81	ER membrane protein complex subunit 6	EMC6	High	21	3	6	3	12	0.882	0.672	0.819	0.783	0.567	0.698	1.046	0.901	0.748	1.401	1.126	1.42	1.295	1.099	1.134	1.35	1.809	1.335	-1.68198	1.79239e-06
Q9NPA0	ER membrane protein complex subunit 7	EMC7	High	20	4	12	4	26.5	1.252	1.427	1.517	0.532	0.391	0.473	0.514	0.532	0.408	1.424	1.228	1.504	1.533	1.422	1.441	1.214	1.84	1.32	-1.83452	0.00500909
O43402	ER membrane protein complex subunit 8	EMC8	High	41	8	15	8	23.8	0.495	0.474	0.483	0.757	0.563	0.668	0.76	0.855	0.553	1.332	1.17	1.202	1.439	1.309	1.477	1.25	1.537	1.265	-2.13641	6.26504e-07
Q96RT1	Erbin	ERBIN	High	41	48	95	47	158.2	0.701	0.588	0.462	1.442	1.512	1.358	1.408	1.387	1.607	1.083	1.236	1.033	0.788	0.939	0.649	0.989	0.931	0.961	1.21559	0.561107
O75477	Erlin-1	ERLIN1	High	41	18	40	14	39.1	0.761	0.603	0.699	0.765	0.569	0.692	0.739	0.799	0.607	1.793	1.518	1.765	1.313	1.22	1.342	1.047	1.218	1.067	-1.97032	1.39609e-05
O94905	Erlin-2	ERLIN2	High	41	14	38	10	37.8	0.64	0.551	0.528	0.744	0.597	0.695	0.785	0.763	0.651	1.729	1.42	1.577	1.215	1.224	1.276	1.196	1.321	1.128	-2.0299	2.40259e-05
Q96HE7	ERO1-like protein alpha	ERO1A	High	28	14	34	14	54.4	0.546	0.429	0.43	0.649	0.613	0.709	0.499	0.526	0.408	2.033	1.645	1.513	1.372	1.49	1.714	1.057	1.047	0.876	-2.65066	4.92914e-06
P27105	Erythrocyte band 7 integral membrane protein	STOM	High	44	9	39	9	31.7	0.577	0.352	0.345	1.916	1.589	1.467	2.937	2.357	2.737	0.214	0.169	0.211	0.676	0.593	0.582	1.148	0.842	1.088	2.58501	3.45042e-07
Q8WZ82	Esterase OVCA2	OVCA2	High	16	3	4	3	24.4	0.662	0.699	0.702	0.89	0.852	0.653	0.95	0.946	0.973	1.258	1.324	1.447	1.04	1.236	0.922	1.443	1.349	1.317	-1.54715	0.000110156
Q8NBQ5	Estradiol 17-beta-dehydrogenase 11	HSD17B11	High	38	11	30	11	32.9	0.461	0.402	0.407	0.754	0.584	0.68	0.748	0.831	0.613	1.133	0.985	1.207	1.551	1.368	1.667	1.241	1.417	1.228	-2.15274	1.5878e-06
P37059	Estradiol 17-beta-dehydrogenase 2	HSD17B2	High	27	9	15	9	42.8	0.157	0.079	0.126	0.568	0.444	0.503	1.517	1.594	1.278	0.311	0.265	0.224	1.057	0.93	0.951	2.559	2.873	2.624	-1.88222	6.77857e-06
P49888	Estrogen sulfotransferase	SULT1E1	Medium	3	1	2	1	35.1	1.991	3.535	3.27	0.724	0.769	0.862	1.172	1.331	1.375	0.904	0.942	0.872	0.855	0.763	0.584	1.202	1.399	1.098	1.74371	0.0613999
Q99447	Ethanolamine-phosphate cytidylyltransferase	PCYT2	High	30	9	24	9	43.8	0.928	1.014	0.975	1.162	1.079	1.114	0.804	0.821	0.857	1.162	1.258	1.164	1.277	1.404	1.374	1.16	1.075	1.095	-1.25303	1.39476e-05
Q9NTX5	Ethylmalonyl-CoA decarboxylase	ECHDC1	High	21	5	7	5	33.7	1.148	1.403	1.905	0.908	0.996	0.754	0.765	0.744	0.762	1.405	1.198	1.278	1.148	1.075	1.102	1.249	1.286	1.048	-1.1496	0.103501
O14681	Etoposide-induced protein 2.4 homolog	EI24	High	4	2	3	2	38.9	0.657	0.554	0.564	0.639	0.497	0.525	0.848	0.894	0.646	1.515	1.306	1.461	1.366	1.179	1.211	1.315	1.464	1.22	-2.06679	1.61724e-06
P50548	ETS domain-containing transcription factor ERF	ERF	High	8	2	5	2	58.7	0.595	0.773	1.258	1.497	1.529	1.602	1.41	1.152	1.764	0.843	0.868	1.057	1.833	1.869	1.476	1.411	1.621	1.406	-1.06943	0.287902
P60842	Eukaryotic initiation factor 4A-I	EIF4A1	High	58	26	143	13	46.1	0.855	1.01	0.985	0.878	0.765	0.812	0.73	0.78	0.703	1.394	1.576	1.599	1.256	1.194	1.174	1.047	1.108	1.007	-1.51038	2.77486e-08
Q14240	Eukaryotic initiation factor 4A-II	EIF4A2	High	45	21	102	8	46.4	1.082	1.595	1.402	0.959	1	0.896	0.829	0.833	0.748	0.897	1.067	1.219	1.119	1.14	1.071	0.975	1.051	0.958	-1.01637	0.596704
P38919	Eukaryotic initiation factor 4A-III	EIF4A3	High	42	18	56	15	46.8	1.154	1.405	1.337	0.526	0.488	0.698	0.672	0.771	0.675	0.882	0.906	1.156	1.331	1.149	1.49	1.299	1.432	1.337	-1.42143	0.0512254
P15170	Eukaryotic peptide chain release factor GTP-binding subunit ERF3A	GSPT1	High	45	23	50	10	55.7	0.695	0.83	0.806	0.823	0.81	0.738	0.685	0.718	0.673	1.236	1.326	1.419	1.129	1.146	1.193	1.084	1.176	1.152	-1.60239	2.62657e-07
Q8IYD1	Eukaryotic peptide chain release factor GTP-binding subunit ERF3B	GSPT2	High	30	19	33	6	68.8	0.227	0.294	0.415	0.813	1	0.589	0.537	0.499	0.422	0.674	0.749	0.823	1.442	1.552	1.804	0.996	0.959	1.12	-2.10988	1.1324e-05
P62495	Eukaryotic peptide chain release factor subunit 1	ETF1	High	37	15	37	15	49	0.704	0.947	0.797	1.09	1.03	0.97	1.074	1.084	0.969	1.108	1.297	1.196	1.014	0.978	0.924	1.23	1.173	1.067	-1.15257	0.0609244
O43324	Eukaryotic translation elongation factor 1 epsilon-1	EEF1E1	High	42	9	19	9	19.8	1.114	1.006	1.033	0.778	0.706	0.817	0.618	0.733	0.652	1.053	1.392	1.321	1.248	1.086	1.527	1.206	1.227	1.033	-1.4876	0.000499602
P41567	Eukaryotic translation initiation factor 1	EIF1	High	49	4	7	4	12.7	0.486	0.465	0.368	1.44	1.406	1.113	1.306	1.103	1.237	1.069	1.181	1.297	0.948	1.136	0.753	0.897	0.85	0.647	1.01663	0.759746
P47813	Eukaryotic translation initiation factor 1A, X-chromosomal	EIF1AX	High	46	9	21	9	16.5	0.484	0.547	0.527	0.991	0.952	0.804	0.8	0.776	0.711	1.435	1.701	1.677	1.197	1.122	1.054	1.256	1.198	1.143	-1.78747	0.00252548
P05198	Eukaryotic translation initiation factor 2 subunit 1	EIF2S1	High	75	27	74	27	36.1	0.605	0.737	0.697	0.986	0.883	0.878	0.846	0.823	0.793	1.032	1.229	1.12	1.25	1.404	1.385	1.192	1.197	1.186	-1.51697	8.17576e-07
P20042	Eukaryotic translation initiation factor 2 subunit 2	EIF2S2	High	48	20	49	20	38.4	0.523	0.555	0.501	0.718	0.697	0.637	0.648	0.616	0.642	1.32	1.476	1.355	1.314	1.469	1.423	1.348	1.432	1.397	-2.26368	5.09886e-08
P41091	Eukaryotic translation initiation factor 2 subunit 3	EIF2S3	High	54	24	71	24	51.1	0.754	0.926	0.773	0.95	0.804	0.881	0.788	0.739	0.786	1.124	1.332	1.317	1.32	1.322	1.381	1.114	1.099	1.121	-1.50385	1.31225e-07
Q9BY44	Eukaryotic translation initiation factor 2A	EIF2A	High	41	19	38	19	64.9	0.648	0.834	0.742	0.973	0.916	0.904	0.875	0.866	0.813	0.908	1.063	1.143	1.357	1.384	1.295	1.229	1.214	1.078	-1.40946	1.08584e-07
P41214	Eukaryotic translation initiation factor 2D	EIF2D	High	22	10	14	10	64.7	0.5	0.491	0.446	0.953	0.947	0.847	0.722	0.743	0.848	1.042	1.174	0.947	1.179	1.33	1.07	1.115	1.178	1.136	-1.56549	0.000368219
Q14152	Eukaryotic translation initiation factor 3 subunit A	EIF3A	High	52	81	220	81	166.5	0.719	0.768	0.821	0.875	0.852	0.815	0.999	0.91	0.973	1.109	1.157	1.001	1.004	1.063	1.03	1.36	1.284	1.363	-1.34131	2.27355e-05
P55884	Eukaryotic translation initiation factor 3 subunit B	EIF3B	High	43	32	98	32	92.4	0.919	1.072	1.043	0.805	0.768	0.749	0.859	0.808	0.811	1.371	1.586	1.371	1.059	1.099	1.054	1.237	1.258	1.24	-1.43924	8.54128e-08
Q99613	Eukaryotic translation initiation factor 3 subunit C	EIF3C	High	49	43	132	43	105.3	0.884	0.949	0.975	0.743	0.735	0.723	0.779	0.766	0.77	1.287	1.426	1.12	1.06	1.118	1.063	1.305	1.333	1.34	-1.50901	1.11017e-05
O15371	Eukaryotic translation initiation factor 3 subunit D	EIF3D	High	49	20	58	20	63.9	0.818	0.937	0.899	0.748	0.717	0.739	0.772	0.766	0.785	1.294	1.418	1.382	1.044	1.13	0.996	1.253	1.257	1.285	-1.54004	8.08489e-08
P60228	Eukaryotic translation initiation factor 3 subunit E	EIF3E	High	41	19	68	19	52.2	0.835	0.864	0.95	0.795	0.763	0.776	0.75	0.733	0.793	1.286	1.354	1.337	1.083	1.12	1.154	1.169	1.245	1.19	-1.50682	5.84474e-08
O00303	Eukaryotic translation initiation factor 3 subunit F	EIF3F	High	46	14	56	14	37.5	0.935	0.981	1.042	0.811	0.744	0.82	0.765	0.751	0.764	1.165	1.298	1.286	0.999	1.059	1.067	1.065	1.087	1.03	-1.3209	7.50432e-07
O75821	Eukaryotic translation initiation factor 3 subunit G	EIF3G	High	56	18	47	18	35.6	0.604	0.606	0.606	0.901	0.945	0.766	0.951	0.857	0.87	1.345	1.533	1.329	1.018	1.21	0.97	1.502	1.355	1.34	-1.6327	0.000759064
O15372	Eukaryotic translation initiation factor 3 subunit H	EIF3H	High	44	18	48	18	39.9	0.781	0.836	0.84	0.854	0.866	0.787	0.854	0.83	0.897	1.247	1.4	1.417	1.08	1.146	1.123	1.291	1.244	1.311	-1.49225	1.98284e-06
Q13347	Eukaryotic translation initiation factor 3 subunit I	EIF3I	High	59	14	49	14	36.5	0.828	0.828	0.803	0.881	0.802	0.79	0.853	0.804	0.813	1.289	1.435	1.291	1.137	1.18	1.153	1.342	1.303	1.281	-1.54161	3.00066e-07
O75822	Eukaryotic translation initiation factor 3 subunit J	EIF3J	High	50	14	32	14	29	0.273	0.285	0.22	1.424	1.413	1.047	0.952	0.946	0.959	0.664	0.789	0.689	1.314	1.38	1.174	1.343	1.13	1.134	-1.27903	0.028863
Q9UBQ5	Eukaryotic translation initiation factor 3 subunit K	EIF3K	High	33	6	19	6	25	0.617	0.684	0.705	0.901	0.866	0.859	0.907	0.872	0.89	1.11	1.307	1.282	1.139	1.149	1.162	1.359	1.344	1.378	-1.53815	2.18433e-05
Q9Y262	Eukaryotic translation initiation factor 3 subunit L	EIF3L	High	39	24	67	24	66.7	0.934	1.19	1.098	0.812	0.768	0.782	0.786	0.759	0.765	1.063	1.241	1.191	1.076	1.128	1.155	1.255	1.265	1.224	-1.34254	0.000934945
Q7L2H7	Eukaryotic translation initiation factor 3 subunit M	EIF3M	High	35	13	38	13	42.5	0.951	0.932	1.025	0.859	0.805	0.818	0.821	0.882	0.865	1.298	1.537	1.434	1.136	1.115	1.144	1.232	1.276	1.255	-1.43591	1.65016e-07
Q04637	Eukaryotic translation initiation factor 4 gamma 1	EIF4G1	High	31	48	129	42	175.4	0.745	0.744	0.772	0.881	0.888	0.704	0.638	0.604	0.604	1.406	1.661	1.536	1.23	1.372	1.08	1.118	1.062	1.079	-1.75441	2.69795e-06
P78344	Eukaryotic translation initiation factor 4 gamma 2	EIF4G2	High	49	40	81	40	102.3	0.578	0.564	0.505	0.877	0.838	0.805	0.676	0.704	0.681	1.073	1.179	1.066	1.4	1.418	1.465	1.229	1.172	1.183	-1.79592	7.34303e-08
O43432	Eukaryotic translation initiation factor 4 gamma 3	EIF4G3	High	13	22	40	16	176.5	0.859	0.793	0.642	0.761	0.72	0.656	0.641	0.631	0.607	1.785	1.823	2.079	1.177	1.454	1.132	1.198	1.094	1.217	-2.05372	9.76542e-06
P23588	Eukaryotic translation initiation factor 4B	EIF4B	High	40	23	58	23	69.1	0.374	0.293	0.288	1.448	1.449	1.058	1.398	1.289	1.288	0.868	0.789	0.759	1.023	1.042	0.732	1.45	1.163	1.279	-1.02476	0.361874
P06730	Eukaryotic translation initiation factor 4E	EIF4E	High	28	7	21	7	25.1	1.038	1.39	1.309	0.79	0.781	0.768	0.679	0.695	0.648	1.157	1.42	1.365	1.086	1.133	1.175	1.043	1.061	0.969	-1.28538	0.0012322
O60573	Eukaryotic translation initiation factor 4E type 2	EIF4E2	High	28	5	13	5	28.3	0.96	1.051	0.975	0.873	0.783	0.895	0.771	0.755	0.793	1.134	1.122	1.245	1.088	1.171	1.217	0.926	0.948	0.914	-1.243	0.00015083
Q13541	Eukaryotic translation initiation factor 4E-binding protein 1	EIF4EBP1	High	10	1	2	1	12.6	0.449	0.366	0.257	1.393	1.526	1.459	1.772	1.268	1.265	1.522	1.334	1.388	0.671	0.764	0.642	0.881	0.841	0.76	1.10814	0.916011
Q15056	Eukaryotic translation initiation factor 4H	EIF4H	High	36	8	25	8	27.4	0.856	0.699	0.644	0.994	0.984	0.818	0.853	0.78	0.835	1.742	1.902	1.832	1.023	1.066	0.947	0.939	0.984	1	-1.53223	0.0211377
P55010	Eukaryotic translation initiation factor 5	EIF5	High	45	20	55	20	49.2	0.365	0.404	0.377	1.073	1.029	0.882	0.853	0.827	0.829	0.817	0.939	0.934	1.313	1.445	1.21	1.292	1.276	1.31	-1.58699	0.000292017
P63241	Eukaryotic translation initiation factor 5A-1	EIF5A	High	42	11	48	11	16.8	0.548	0.567	0.565	1.162	1.111	0.994	0.756	0.774	0.765	1.396	1.663	1.322	1.239	1.375	1.204	1.063	1.101	1.044	-1.57512	0.00446361
O60841	Eukaryotic translation initiation factor 5B	EIF5B	High	42	47	102	47	138.7	0.536	0.626	0.595	0.794	0.789	0.722	0.735	0.729	0.692	1.073	1.283	1.278	1.263	1.382	1.255	1.186	1.204	1.201	-1.78916	2.36347e-07
P56537	Eukaryotic translation initiation factor 6	EIF6	High	33	5	12	5	26.6	0.516	0.717	0.678	0.871	0.857	0.68	0.988	0.954	0.978	1.236	1.181	1.301	0.868	0.945	0.795	1.252	1.239	1.08	-1.36718	0.0114624
Q96CN4	EVI5-like protein	EVI5L	High	10	7	8	7	91.3	1.297	1.65	1.515	0.63	0.754	0.772	1.076	0.787	1.088	1.375	1.554	1.532	1.518	1.839	1.387	1.448	1.46	1.548	-1.42763	0.0100738
Q9BQ95	Evolutionarily conserved signaling intermediate in Toll pathway, mitochondrial	ECSIT	High	15	3	6	3	49.1	0.977	0.694	0.439	0.792	0.698	0.517	0.531	0.466	0.375	1.849	1.349	1.696	1.652	1.492	1.492	1.318	1.457	1.191	-2.45874	3.9257e-06
Q9NV70	Exocyst complex component 1	EXOC1	High	33	24	49	24	101.9	0.594	0.574	0.543	1.053	1.041	0.996	0.952	1.025	0.965	1.07	1.079	0.906	1.323	1.354	1.445	1.136	1.073	1.2	-1.36717	0.00101375
Q96KP1	Exocyst complex component 2	EXOC2	High	35	31	62	31	104	0.55	0.566	0.518	1.04	1.018	1.005	0.833	0.886	0.906	1.065	1.118	1.082	1.416	1.43	1.544	1.119	0.951	1.184	-1.48989	0.000505373
O60645	Exocyst complex component 3	EXOC3	High	37	27	51	27	85.5	0.574	0.554	0.554	1.037	0.983	1.04	0.83	0.827	0.878	1.067	1.099	1.035	1.364	1.49	1.499	1.041	0.948	1.138	-1.46778	0.000308068
Q96A65	Exocyst complex component 4	EXOC4	High	45	40	85	40	110.4	0.649	0.66	0.647	1.002	0.933	0.952	0.839	0.883	0.863	1.09	1.122	1.054	1.334	1.378	1.476	1.123	1.02	1.198	-1.45328	2.07177e-05
O00471	Exocyst complex component 5	EXOC5	High	40	28	53	27	81.8	0.544	0.565	0.518	1.01	0.993	0.937	0.939	1.008	0.98	1.123	1.077	0.927	1.251	1.298	1.378	1.206	1.118	1.296	-1.42434	0.000704698
Q8TAG9	Exocyst complex component 6	EXOC6	High	16	13	27	10	93.7	0.541	0.611	0.565	0.857	0.825	0.777	0.815	0.912	0.862	1.021	0.909	0.759	0.98	0.981	1.114	0.981	0.816	1.07	-1.27583	0.00604502
Q9Y2D4	Exocyst complex component 6B	EXOC6B	High	29	25	41	22	94.1	0.372	0.376	0.33	1.063	1.078	0.982	1.016	1.007	1.048	0.793	0.793	0.76	1.322	1.454	1.481	1.223	1.1	1.365	-1.41515	0.00201295
Q9UPT5	Exocyst complex component 7	EXOC7	High	36	25	42	25	83.3	0.452	0.444	0.395	0.983	0.948	0.905	0.958	1.009	1.057	0.952	0.97	0.927	1.201	1.341	1.271	1.286	1.181	1.414	-1.47434	0.00109906
Q8IYI6	Exocyst complex component 8	EXOC8	High	35	25	47	25	81.7	0.518	0.537	0.496	1.041	0.984	0.937	0.974	1.026	1.016	1.082	1.099	1.07	1.219	1.32	1.323	1.22	1.114	1.279	-1.42462	0.00230783
Q5RKV6	Exosome complex component MTR3	EXOSC6	High	33	9	16	9	28.2	1.217	1.274	1.282	0.803	0.747	0.958	0.737	0.755	0.849	1.043	1.006	1.369	1.277	1.09	1.452	1.199	1.288	1.304	-1.27905	0.0269119
Q13868	Exosome complex component RRP4	EXOSC2	High	22	6	10	6	32.8	1.138	0.93	1.145	0.716	0.604	0.855	0.679	0.725	0.69	1.132	1.175	0.928	1.294	1.065	1.42	1.184	1.18	1.253	-1.42088	0.00570951
Q9NQT5	Exosome complex component RRP40	EXOSC3	High	33	6	9	6	29.6	1.061	0.952	1.075	0.687	0.511	0.857	0.561	0.652	0.607	1.015	0.986	1.173	1.2	1.005	1.256	0.938	1.007	1.024	-1.37929	0.00359259
Q9NPD3	Exosome complex component RRP41	EXOSC4	High	26	6	12	6	26.4	1.16	1.167	1.277	0.688	0.549	0.849	0.66	0.709	0.692	1.093	1.036	1.119	1.204	1.095	1.38	1.119	1.194	1.124	-1.33712	0.0174598
Q15024	Exosome complex component RRP42	EXOSC7	High	21	6	9	6	31.8	1.227	0.896	1.118	0.759	0.608	0.877	0.622	0.745	0.703	1.109	1.119	0.738	1.269	1.096	1.512	1.095	1.134	1.248	-1.36598	0.0264219
Q96B26	Exosome complex component RRP43	EXOSC8	High	30	6	9	6	30	0.97	0.919	1.253	0.718	0.637	0.646	0.85	0.71	0.823	0.963	1	1.361	1.317	1.078	1.433	1.156	1.198	1.286	-1.43396	0.00348119
Q9Y2L1	Exosome complex exonuclease RRP44	DIS3	High	18	15	23	15	108.9	1.254	1.356	1.411	0.616	0.518	0.768	0.709	0.729	0.685	0.959	0.96	1.125	1.213	1.07	1.322	1.061	1.238	1.076	-1.24584	0.0897846
Q01780	Exosome component 10	EXOSC10	High	11	7	9	7	100.8	1.469	1.181	1.525	0.446	0.443	0.528	0.461	0.493	0.557	1.162	1.041	1.427	1.199	1.149	1.179	1.647	1.652	1.65	-1.70435	0.0127251
P42285	Exosome RNA helicase MTR4	MTREX	High	8	6	10	6	117.7	1.918	2.172	2.158	0.369	0.322	0.539	0.515	0.603	0.632	1.104	1.163	1.535	1	0.825	1.075	1.153	1.382	1.233	-1.13459	0.130778
Q16394	Exostosin-1	EXT1	High	27	17	34	17	86.2	3.089	4.437	3.733	0.978	1.438	1.824	1.185	1.298	1.437	0.275	0.271	0.203	0.404	0.445	0.342	0.449	0.424	0.403	6.03825	0.000232182
Q93063	Exostosin-2	EXT2	High	36	24	51	24	82.2	3.118	4.121	3.293	1.124	1.557	2.016	1.282	1.338	1.517	0.352	0.315	0.37	0.383	0.401	0.349	0.383	0.343	0.359	5.94962	1.05201e-05
O14980	Exportin-1	XPO1	High	35	36	93	36	123.3	0.973	1.308	1.27	0.894	0.872	0.963	0.662	0.756	0.704	0.984	1.054	1.006	1.253	1.229	1.451	0.999	1.107	1.036	-1.20436	0.0549631
P55060	Exportin-2	CSE1L	High	37	41	126	41	110.3	0.839	1.19	1.136	0.794	0.755	0.75	0.832	0.92	0.872	1.093	1.306	1.232	1.006	0.98	1.118	1.176	1.37	1.308	-1.30922	0.000165431
Q9C0E2	Exportin-4	XPO4	High	11	12	25	12	130.1	0.952	1.058	1.043	1.105	0.973	1.045	0.656	0.705	0.691	0.8	0.912	0.76	1.315	1.394	1.466	0.792	0.912	0.826	-1.11534	0.276264
Q9HAV4	Exportin-5	XPO5	High	25	26	79	26	136.2	1.125	1.042	1.154	0.629	0.546	0.744	0.649	0.799	0.727	1.058	1.038	1.366	1.281	1.137	1.43	1.131	1.31	1.226	-1.48038	0.00335322
Q96QU8	Exportin-6	XPO6	High	9	9	13	9	128.8	0.667	0.763	1.197	0.632	0.407	0.688	0.519	0.672	0.659	1.223	1.365	1.476	1.12	1.053	1.114	1.171	1.291	1.182	-1.77224	2.12894e-05
Q9UIA9	Exportin-7	XPO7	High	17	16	23	16	123.8	2.317	2.39	2.414	0.661	0.657	0.705	0.512	0.551	0.558	2.153	2.361	2.586	0.773	0.879	0.939	0.679	0.712	0.705	-1.09494	0.00732657
O43592	Exportin-T	XPOT	High	20	17	27	17	109.9	0.728	0.952	0.851	0.891	0.834	0.868	0.795	0.854	0.743	1.086	1.328	1.222	1.328	1.191	1.372	1.277	1.426	1.227	-1.52435	6.06374e-08
Q9BSJ8	Extended synaptotagmin-1	ESYT1	High	28	27	61	27	122.8	0.677	0.604	0.578	0.69	0.605	0.705	0.839	0.844	0.753	1.177	1.154	1.103	1.312	1.301	1.385	1.281	1.378	1.326	-1.81366	1.21707e-07
A0FGR8	Extended synaptotagmin-2	ESYT2	High	31	23	42	23	102.3	0.669	0.565	0.552	0.815	0.803	0.964	0.752	0.788	0.713	1.244	1.257	1.211	1.418	1.581	1.68	1.297	1.245	1.325	-1.85138	1.87662e-07
Q16610	Extracellular matrix protein 1	ECM1	High	37	16	23	16	60.6	0.612	0.723	0.757	1.094	1.9	2.935	1.627	1.286	2.46	0.187	0.14	0.209	0.286	0.3	0.311	0.392	0.376	0.339	5.27323	1.46245e-06
Q8IXL6	Extracellular serine/threonine protein kinase FAM20C	FAM20C	High	12	5	10	5	66.2	2.523	4.676	3.681	0.752	0.986	1.213	0.793	0.809	0.999	0.476	0.707	0.484	0.85	1.193	1.009	0.828	0.618	0.578	2.4369	0.0517344
P08294	Extracellular superoxide dismutase [Cu-Zn]	SOD3	High	11	2	3	2	25.8	1.791	2.286	2.27	1.358	2.141	2.937	0.827	0.968	1.44	0.546	0.421	0.432	0.671	0.747	0.978	0.289	0.393	0.287	3.3623	6.84446e-06
P15311	Ezrin	EZR	High	56	48	230	35	69.4	0.424	0.452	0.408	1.139	1.066	0.996	1.671	1.748	1.617	0.936	0.851	0.78	0.782	0.728	0.654	1.548	1.359	1.45	1.04765	0.76645
Q9Y5B9	FACT complex subunit SPT16	SUPT16H	High	28	31	51	31	119.8	1.049	1.142	1.264	0.595	0.584	0.796	0.91	0.849	0.811	1.291	1.174	1.484	1.197	1.098	1.275	1.284	1.359	1.219	-1.42263	0.000830461
Q08945	FACT complex subunit SSRP1	SSRP1	High	34	22	36	22	81	0.981	1.027	1.194	0.848	0.867	1.284	1.34	1.16	1.085	0.996	0.918	1.31	1.161	0.94	1.216	1.103	1.263	1.114	-1.02401	0.576833
P52907	F-actin-capping protein subunit alpha-1	CAPZA1	High	65	14	56	12	32.9	0.736	0.76	0.724	1.263	1.202	1.077	1.024	0.957	0.965	1.097	1.225	1.155	1.122	1.188	1.081	1.166	1.048	1.196	-1.18029	0.0367373
P47755	F-actin-capping protein subunit alpha-2	CAPZA2	High	59	11	29	9	32.9	1.192	1.216	1.261	1.114	1.077	0.991	0.989	1.046	1.003	1.287	1.376	1.368	1.018	1.074	0.898	1.009	0.98	1.049	-1.01719	0.717986
P47756	F-actin-capping protein subunit beta	CAPZB	High	52	17	69	17	31.3	0.698	0.704	0.67	1.249	1.168	1.061	0.948	0.933	0.906	1.173	1.185	1.305	1.127	1.128	1.076	1.072	0.986	1.168	-1.22586	0.0434248
Q5VZK9	F-actin-uncapping protein LRRC16A	CARMIL1	High	21	23	38	23	151.5	0.447	0.424	0.445	1.798	1.794	1.468	1.38	1.396	1.48	0.42	0.4	0.398	1.141	1.303	0.877	1.212	1.09	1.268	1.31114	0.0036364
P23610	Factor VIII intron 22 protein	F8A1	High	13	3	3	3	39.1	2.321	0.823	1.321	0.742	0.96	0.96	0.895	0.597	0.904	1.18	1.209	1.203	1.002	1.018	1.178	0.938	1.022	1.13	-1.03749	0.37589
P55789	FAD-linked sulfhydryl oxidase ALR	GFER	High	12	1	3	1	23.4	0.648	0.309	0.412	0.683	0.658	0.571	0.788	0.961	0.703	1.984	2.315	2.187	1.158	1.613	1.046	2.235	2.414	2.095	-2.97349	0.000120509
Q9BX63	Fanconi anemia group J protein	BRIP1	High	2	2	2	2	140.8	1.638	1.049	1.531	0.847	0.848	0.825	0.954	1.026	1.041	1.441	1.335	1.396	1.148	0.991	0.903	0.921	0.91	1.144	-1.04406	0.317644
Q96AE4	Far upstream element-binding protein 1	FUBP1	High	23	14	29	9	67.5	0.899	0.616	0.821	0.919	0.82	1.095	0.91	0.899	1.007	0.885	0.738	1.019	1.17	1.128	1.474	1.063	1.171	1.165	-1.22878	0.000339316
Q92945	Far upstream element-binding protein 2	KHSRP	High	44	27	55	23	73.1	0.987	0.7	0.886	0.406	0.375	0.549	0.489	0.54	0.533	1.039	0.962	1.098	1.296	1.415	1.704	1.435	1.507	1.516	-2.19067	0.000918083
Q96I24	Far upstream element-binding protein 3	FUBP3	High	56	23	32	20	61.6	1.149	1.127	1.175	0.564	0.48	0.585	0.519	0.574	0.508	1.799	1.934	1.949	1	1.107	1.117	0.911	1.025	0.919	-1.76037	2.08962e-07
P14324	Farnesyl pyrophosphate synthase	FDPS	High	17	7	22	7	48.2	0.473	0.53	0.421	1.525	1.309	1.21	1.196	1.198	1.108	0.831	0.896	1.016	1.137	1.016	0.963	1.36	1.383	1.348	-1.10925	0.21281
Q13158	FAS-associated death domain protein	FADD	Medium	3	1	2	1	23.3	0.758	0.698	0.579	1.106	1.099	0.938	0.727	0.817	0.794	1.325	1.81	1.203	1.042	1.298	0.965	1.275	1.152	0.996	-1.47233	0.00828901
Q9UNN5	FAS-associated factor 1	FAF1	High	12	8	15	8	73.9	0.452	0.436	0.361	1.384	1.398	1.064	1.256	1.155	1.218	0.821	0.899	0.814	0.82	0.893	0.717	1.112	0.948	0.981	1.08982	0.888291
Q16658	Fascin	FSCN1	High	54	24	69	24	54.5	0.694	1.044	0.973	1.17	1.202	1.017	1.218	1.139	1.111	0.382	0.425	0.38	1.145	1.359	1.112	1.467	1.432	1.388	1.05259	0.305869
Q969Z0	FAST kinase domain-containing protein 4	TBRG4	High	31	17	27	17	70.7	0.98	0.761	0.802	0.569	0.374	0.544	0.519	0.576	0.465	1.797	1.477	1.451	1.21	1.01	1.207	1.152	1.405	1.189	-2.12844	1.9137e-07
Q7L8L6	FAST kinase domain-containing protein 5, mitochondrial	FASTKD5	High	6	3	7	3	86.5	0.985	0.73	0.885	0.407	0.292	0.39	0.629	0.712	0.582	1.734	1.351	1.626	1.095	0.899	1.005	1.861	2.409	1.931	-2.4788	5.66594e-06
P49327	Fatty acid synthase	FASN	High	47	100	346	100	273.3	0.579	0.671	0.712	1.148	1.086	1.231	0.72	0.738	0.712	0.587	0.645	0.683	1.469	1.467	1.815	0.948	1.021	0.983	-1.26603	0.00823613
Q86WN1	F-BAR and double SH3 domains protein 1	FCHSD1	High	4	3	5	3	76.9	0.946	0.767	0.671	0.913	0.92	0.831	0.705	0.767	0.767	1.386	1.501	1.339	0.902	1.093	1.166	0.816	0.782	0.943	-1.36243	0.00923039
Q0JRZ9	F-BAR domain only protein 2	FCHO2	High	10	7	10	7	88.9	0.422	0.472	0.478	0.462	1.332	0.63	1.468	0.602	0.69	0.962	0.809	0.938	1.013	1.022	1.296	1.217	1.047	1.155	-1.4428	0.00909101
Q8NFZ0	F-box DNA helicase 1	FBH1	High	2	2	3	2	117.6	0.914	0.961	0.638	0.588	0.691	0.773	0.928	0.844	1.063	3.531	2.805	4.58	0.336	0.471	0.321	0.482	0.474	0.394	-1.81	0.91932
O94952	F-box only protein 21	FBXO21	High	8	4	6	4	72.2	0.687	0.73	0.664	0.768	0.848	0.651	0.871	1.095	0.738	1.009	1.27	1.269	0.969	0.866	1.109	0.79	0.653	0.909	-1.25411	0.115593
Q8TB52	F-box only protein 30	FBXO30	High	6	3	5	3	82.3	0.722	0.857	0.763	0.968	0.967	0.878	1.012	0.964	0.969	1.159	1.436	1.381	1.24	1.264	1.104	1.218	1.287	1.211	-1.39506	0.000146919
Q9NXK8	F-box/LRR-repeat protein 12	FBXL12	Medium	2	1	3	1	37	2.022	1.183	2.149	0.863	0.669	1.274	0.814	0.796	1.163	0.862	0.811	0.584	1.278	1.146	1.524	0.976	1.052	0.937	1.19226	0.542092
Q96ME1	F-box/LRR-repeat protein 18	FBXL18	High	10	5	7	5	88.3	1.229	1.503	1.454	0.803	0.785	0.907	1.084	0.965	1.183	1.22	1.39	1.316	1.017	1.11	1.082	1.175	1.331	1.233	-1.09694	0.0748846
Q96IG2	F-box/LRR-repeat protein 20	FBXL20	High	4	2	4	2	48.4	1.435	0.951	0.748	1.213	1.217	1.326	0.792	0.795	0.838	1.155	1.18	1.056	1.082	1.281	1.28	0.766	0.731	0.799	-1.00161	0.880932
Q9UKB1	F-box/WD repeat-containing protein 11	FBXW11	High	4	2	3	2	62.1	1.222	1.067	1.593	0.802	0.729	0.78	1.021	1.094	0.984	1.379	1.53	1.938	1.003	1.072	0.943	1.134	1.334	0.859	-1.20448	0.00707316
Q9BZK7	F-box-like/WD repeat-containing protein TBL1XR1	TBL1XR1	High	13	5	5	5	55.6	0.657	0.854	1.048	1.334	1.401	1.555	1.138	1.119	1.361	0.877	1.054	1.008	1.063	1.193	1.147	0.879	0.895	0.737	1.18231	0.143949
Q9Y5Y0	Feline leukemia virus subgroup C receptor-related protein 1	FLVCR1	High	10	3	5	3	59.8	1.3	0.669	0.678	1.617	1.706	1.498	1.956	1.949	2.017	0.533	0.526	0.627	0.85	0.835	0.573	1.088	0.975	1.128	1.87666	0.000221423
Q96NE9	FERM domain-containing protein 6	FRMD6	High	35	22	60	22	72	0.526	0.582	0.584	1.488	1.424	1.085	1.472	1.356	1.377	0.66	0.733	0.667	0.914	0.957	0.716	1.035	0.972	1.057	1.2831	0.096254
Q9BZ67	FERM domain-containing protein 8	FRMD8	High	22	9	13	9	51.2	0.561	0.406	0.297	1.865	1.941	1.542	1.081	1.061	1.064	0.743	0.681	0.656	1.208	1.435	1.064	0.744	0.733	0.81	1.216	0.710897
Q9Y4F1	FERM, ARHGEF and pleckstrin domain-containing protein 1	FARP1	High	39	37	92	36	118.6	0.529	0.469	0.423	1.76	1.947	1.608	1.388	1.351	1.519	0.467	0.517	0.551	0.969	1.078	0.963	0.844	0.768	0.968	1.54302	0.0159133
Q9BQL6	Fermitin family homolog 1	FERMT1	High	30	18	31	15	77.4	0.568	0.539	0.563	1.871	1.643	1.317	1.39	1.431	1.471	0.906	0.937	1.045	0.96	0.921	0.779	0.946	0.863	0.918	1.30429	0.383838
Q96AC1	Fermitin family homolog 2	FERMT2	High	40	27	95	24	77.8	0.379	0.429	0.374	1.917	2.059	1.526	1.35	1.445	1.337	0.606	0.619	0.584	1.054	1.161	0.828	1.023	0.995	0.987	1.37661	0.321688
Q86UX7	Fermitin family homolog 3	FERMT3	High	27	15	31	15	75.9	2.658	4.27	4.322	0.861	0.919	0.965	1.194	1.197	1.432	0.425	0.438	0.39	0.594	0.722	0.502	0.767	0.899	0.735	3.25621	0.00879613
P02794	Ferritin heavy chain	FTH1	High	70	12	34	12	21.2	1.701	1.787	1.168	1.332	1.257	1.506	1.004	0.985	1.135	1.208	1.083	1.068	0.912	0.864	0.906	0.559	0.584	0.496	1.54622	0.000132011
P02792	Ferritin light chain	FTL	High	42	7	11	7	20	2.602	2.736	1.912	1.051	0.942	1.159	0.916	0.955	0.896	2.057	1.727	1.869	0.604	0.552	0.55	0.474	0.429	0.462	1.50951	0.000254792
P22830	Ferrochelatase, mitochondrial	FECH	High	13	4	6	4	47.8	0.603	0.566	0.411	0.753	0.668	0.649	0.49	0.469	0.511	1.028	0.923	1.015	1.782	1.686	1.887	1.133	1.249	1.205	-2.32578	1.27092e-06
Q9Y613	FH1/FH2 domain-containing protein 1	FHOD1	High	18	17	27	17	126.5	0.677	0.758	0.739	1.117	0.916	0.924	0.848	0.861	0.823	0.323	0.382	0.307	0.573	0.622	0.696	0.511	0.5	0.517	1.72941	1.55361e-05
P35555	Fibrillin-1	FBN1	High	4	9	13	8	312.1	1.242	1.568	1.946	1.096	1.639	2.577	1.825	1.688	2.492	0.366	0.314	0.323	0.541	0.638	0.629	0.551	0.598	0.498	3.60543	4.73109e-06
Q8N441	Fibroblast growth factor receptor-like 1	FGFRL1	High	17	4	6	4	54.5	3.392	4.863	4.946	1.326	1.743	2.141	1.449	1.503	1.977	0.247	0.239	0.208	0.157	0.161	0.169	0.241	0.212	0.156	13.0391	2.08199e-07
P02751	Fibronectin	FN1	High	62	126	1455	126	262.5	0.73	1.062	0.766	1.164	2.105	2.377	1.91	1.396	2.653	0.03	0.027	0.031	0.194	0.237	0.336	0.131	0.135	0.198	10.7377	1.58366e-06
Q53EP0	Fibronectin type III domain-containing protein 3B	FNDC3B	High	21	19	28	19	132.8	0.919	0.778	0.721	0.905	0.763	0.944	1.218	1.018	1.109	0.839	0.834	0.725	0.99	0.961	1.089	0.631	0.597	0.652	1.14444	0.243948
Q9Y2H6	Fibronectin type-III domain-containing protein 3A	FNDC3A	High	8	8	11	8	131.8	0.272	0.266	0.317	0.916	0.634	0.858	0.505	0.614	0.503	0.708	0.627	0.761	1.73	1.643	1.923	0.917	1.119	1.04	-2.14289	2.12058e-07
P23142	Fibulin-1	FBLN1	High	11	9	15	9	77.2	3.469	3.96	4.709	1.036	1.782	1.449	1.214	1.366	1.784	0.285	0.268	0.178	0.315	0.354	0.273	0.34	0.384	0.363	7.525	5.88959e-05
Q53RD9	Fibulin-7	FBLN7	High	23	9	14	9	47.3	4.335	4.08	4.82	0.335	0.3	0.389	0.237	0.245	0.311	2.605	3.149	2.403	0.409	0.611	0.518	0.198	0.198	0.262	1.45388	0.535978
P20930	Filaggrin	FLG	High	36	71	159	71	434.9	1.732	1.794	2.265	1.54	1.039	0.797	0.872	3.483	0.916	0.647	0.688	0.904	1.499	1.133	1.293	1.199	1.124	1.13	1.5013	0.176541
Q5D862	Filaggrin-2	FLG2	High	12	19	36	19	247.9	3.635	3.249	3.334	1.965	1.443	1.118	0.901	3.192	1.19	1.513	1.09	1.792	1.387	0.646	0.981	1.564	1.057	1.166	1.78876	0.028247
P21333	Filamin-A	FLNA	High	64	151	531	136	280.6	0.504	0.566	0.645	0.743	0.791	0.776	1.26	1.231	1.254	0.994	1.206	1.328	0.714	0.882	0.758	1.548	1.656	1.802	-1.40129	0.0114282
O75369	Filamin-B	FLNB	High	60	132	406	117	278	0.491	0.593	0.595	0.606	0.652	0.661	0.96	1.03	1.004	1.31	1.639	1.717	0.752	0.957	0.822	1.563	1.701	1.737	-1.85042	0.000652168
Q14315	Filamin-C	FLNC	High	66	154	521	138	290.8	0.713	0.706	0.741	0.589	0.529	0.545	0.832	0.91	0.846	1.731	1.94	1.992	0.824	0.815	0.809	1.429	1.514	1.567	-1.96865	8.29808e-05
Q5T1M5	FK506-binding protein 15	FKBP15	High	9	8	10	8	133.5	0.635	0.948	0.946	1.037	0.67	0.658	0.647	0.774	0.763	1.635	1.621	1.58	0.985	1.184	0.9	0.897	0.871	0.935	-1.49873	0.00429366
P39748	Flap endonuclease 1	FEN1	High	41	15	32	15	42.6	1.064	0.973	1.249	0.528	0.573	0.645	0.825	0.986	0.929	0.384	0.357	0.445	0.557	0.535	0.56	0.849	0.905	0.832	1.43289	0.0491683
P30043	Flavin reductase (NADPH)	BLVRB	High	60	8	22	8	22.1	0.738	0.64	0.576	0.79	0.717	0.785	0.878	0.837	0.847	1.474	1.551	1.574	1.084	1.094	1.232	1.09	1.143	1.231	-1.68522	0.000489068
O75955	Flotillin-1	FLOT1	High	67	31	112	31	47.3	0.905	0.552	0.494	1.413	1.413	1.368	1.494	1.462	1.505	0.802	0.71	0.783	0.943	0.87	0.848	0.937	0.823	0.976	1.37884	0.0766298
Q14254	Flotillin-2	FLOT2	High	52	25	85	25	47	1.125	0.689	0.642	1.201	1.158	1.238	1.435	1.459	1.493	1.031	0.924	1.011	1.005	0.884	0.926	1.063	0.911	1.061	1.18421	0.233764
P21462	fMet-Leu-Phe receptor	FPR1	High	13	3	7	3	38.4	0.667	0.559	0.507	1.414	1.557	1.162	1.403	1.398	1.442	0.957	0.642	0.764	1.079	1.183	0.821	1.063	1.029	1.092	1.17138	0.386276
Q05397	Focal adhesion kinase 1	PTK2	High	44	37	66	35	119.2	1.137	1.305	1.326	1.192	1.184	0.939	0.746	0.709	0.764	1.394	1.257	1.121	1.145	1.285	0.956	0.78	0.673	0.8	-1.01172	0.763873
Q8NFG4	Folliculin	FLCN	High	9	3	4	3	64.4	2.455	1.616	1.125	0.972	0.839	0.971	0.979	1.042	0.979	1.153	1.093	1.004	0.994	1.161	1.159	1.011	1.273	1.113	1.1021	0.720951
Q8TF40	Folliculin-interacting protein 1	FNIP1	High	1	1	2	1	130.5	3.495	2.49	1.559	1.111	0.988	1.155	1.85	1.682	1.495	0.995	1.126	0.942	0.613	0.661	0.646	0.682	0.714	0.703	2.23454	2.93852e-05
P19883	Follistatin	FST	High	44	13	16	13	38	1.843	3.289	3.609	0.706	1.175	1.512	2.788	2.548	3.705	0.147	0.151	0.165	0.114	0.103	0.148	0.284	0.303	0.258	12.6569	9.62462e-08
Q12841	Follistatin-related protein 1	FSTL1	High	15	4	8	4	35	1.22	1.566	1.294	0.602	0.555	0.492	0.897	0.925	0.908	1.098	1.105	0.953	0.839	0.656	0.699	1.485	1.708	1.479	-1.18477	0.154987
P85037	Forkhead box protein K1	FOXK1	High	7	5	7	5	75.4	1.449	0.991	1.205	0.581	0.561	0.798	1.026	0.908	0.883	1.48	1.43	1.142	1.128	1.033	1.153	1.309	1.422	1.394	-1.36765	0.00262712
Q96RU3	Formin-binding protein 1	FNBP1	High	22	13	23	13	71.3	0.95	0.902	0.738	0.759	0.8	0.707	1.125	1.096	1.095	1.6	1.536	1.646	0.65	0.745	0.617	1.232	1.124	1.217	-1.2686	0.133812
Q5T0N5	Formin-binding protein 1-like	FNBP1L	High	14	8	13	7	70	0.513	0.586	0.509	1.115	1.116	0.907	1.15	1.137	1.259	0.893	0.985	0.695	0.903	1.142	0.895	1.341	1.314	1.424	-1.15678	0.0631016
O95466	Formin-like protein 1	FMNL1	High	41	54	135	49	121.8	0.403	0.339	0.269	2.05	2.051	1.627	1.145	1.08	1.175	0.566	0.623	0.536	1.274	1.37	1.183	0.802	0.722	0.834	1.2818	0.655121
Q96PY5	Formin-like protein 2	FMNL2	High	21	26	42	18	123.2	0.62	0.598	0.569	1.398	1.412	1.188	1.879	1.716	1.794	0.887	0.905	0.963	0.974	0.974	0.821	1.269	1.169	1.231	1.21549	0.455642
Q8IVF7	Formin-like protein 3	FMNL3	High	12	15	27	11	117.1	0.711	0.644	0.516	1.246	1.258	1.026	1.162	1.216	1.149	1.044	1.193	0.935	1.119	1.176	0.945	1.217	1.166	1.109	-1.10932	0.184378
Q8NBK3	Formylglycine-generating enzyme	SUMF1	High	9	3	5	3	40.5	0.626	0.537	0.437	0.591	0.604	0.74	0.39	0.447	0.375	2.038	1.644	1.458	1.447	1.896	1.99	0.798	0.941	0.792	-2.73941	4.98919e-07
P15407	Fos-related antigen 1	FOSL1	High	13	4	4	4	29.4	0.82	0.739	0.783	0.797	0.683	0.711	1.168	1.163	1.024	1.979	2.43	1.745	1.2	1.187	0.904	1.424	1.73	1.261	-1.7571	0.00156332
Q13642	Four and a half LIM domains protein 1	FHL1	High	10	3	7	3	36.2	0.996	1.038	0.991	0.969	1.074	0.923	1.427	1.561	1.571	0.71	0.757	0.663	0.731	0.756	0.669	1.316	1.289	1.382	1.27523	7.95744e-05
Q14192	Four and a half LIM domains protein 2	FHL2	High	39	10	17	10	32.2	0.376	0.39	0.469	1.232	1.213	0.987	0.972	1.008	1.116	0.918	1.054	0.985	1.5	1.31	1.101	1.164	1.355	1.408	-1.39057	0.00858394
Q13643	Four and a half LIM domains protein 3	FHL3	High	9	3	5	3	31.2	0.47	0.41	0.355	1.455	1.511	1.038	0.68	0.779	0.721	1	1.202	1.058	1.323	1.796	1.165	0.883	0.969	0.927	-1.39143	0.0183007
Q86VR8	Four-jointed box protein 1	FJX1	High	21	7	10	7	48.5	3.306	4.533	4.267	0.423	0.492	0.596	0.565	0.618	0.756	0.854	0.999	0.923	0.814	0.904	0.669	1.01	0.74	0.82	2.01164	0.464206
P51114	Fragile X mental retardation syndrome-related protein 1	FXR1	High	38	23	48	22	69.7	0.821	0.766	0.792	0.693	0.586	0.754	0.464	0.48	0.47	1.416	1.598	1.602	1.485	1.461	1.641	0.97	0.995	0.949	-2.07981	1.29561e-08
P51116	Fragile X mental retardation syndrome-related protein 2	FXR2	High	29	15	32	13	74.2	0.923	0.808	0.846	0.514	0.473	0.569	0.662	0.647	0.588	1.587	1.744	1.777	1.208	1.169	1.325	1.226	1.315	1.324	-2.10199	5.50822e-08
Q9UP38	Frizzled-1	FZD1	High	4	4	7	1	71.1	1.033	0.604	0.485	2.04	1.826	1.642	1.497	1.366	1.358	0.417	0.403	0.472	1.027	1.025	0.948	0.831	0.634	0.729	1.82717	0.000124871
Q14332	Frizzled-2	FZD2	High	13	7	15	6	63.5	1.001	0.743	0.559	1.489	1.663	1.415	2.315	2.589	2.29	0.454	0.5	0.558	0.582	0.52	0.526	0.94	0.807	0.846	2.45317	0.000207412
O60353	Frizzled-6	FZD6	High	16	11	19	11	79.2	2.486	1.46	1.275	1.689	1.828	1.701	1.612	1.51	1.511	0.41	0.408	0.49	0.607	0.629	0.444	0.511	0.404	0.514	3.41227	5.43411e-07
O75084	Frizzled-7	FZD7	High	11	8	19	5	63.6	1.608	1.002	0.832	1.96	1.973	1.605	1.927	1.627	1.793	0.616	0.551	0.551	0.803	0.725	0.686	0.717	0.593	0.646	2.43325	2.05439e-06
Q9NQ88	Fructose-2,6-bisphosphatase TIGAR	TIGAR	High	33	7	8	7	30	0.708	0.888	0.641	1.12	2.012	1.644	1.607	1.27	2.122	0.762	0.856	0.839	0.971	1.097	0.864	1.321	1.236	1.405	1.28457	0.0997509
P04075	Fructose-bisphosphate aldolase A	ALDOA	High	82	32	193	27	39.4	0.71	0.954	0.677	1.532	1.473	1.482	1.343	1.213	1.182	0.728	0.742	0.573	1.015	1.106	0.975	1.142	1.004	1.086	1.26221	0.00202987
P09972	Fructose-bisphosphate aldolase C	ALDOC	High	44	15	54	9	39.4	0.914	1.051	0.875	1.639	1.669	1.604	1.133	1.186	1.152	0.623	0.574	0.465	0.974	1.109	1.031	0.969	0.798	1.005	1.48688	0.000104569
Q8N612	FTS and Hook-interacting protein	FAM160A2	High	4	4	4	4	105.5	1.246	1.19	1.385	0.661	0.656	0.8	0.744	0.82	0.873	1.094	0.852	1.137	0.91	0.858	0.99	1.265	0.901	1.235	-1.10352	0.23335
Q9H9S5	Fukutin-related protein	FKRP	High	9	5	10	5	54.5	2.44	1.674	1.826	1.092	1.169	1.257	1.502	1.422	1.419	0.565	0.461	0.57	0.962	0.867	0.879	1.004	1.049	1.038	1.86626	0.00593143
P07954	Fumarate hydratase, mitochondrial	FH	High	43	18	39	18	54.6	0.864	0.699	0.643	0.777	0.673	0.663	1.112	1.09	1.029	1.714	1.249	1.188	0.81	0.684	0.615	1.809	1.699	1.645	-1.51166	0.0054043
P16930	Fumarylacetoacetase	FAH	High	26	7	11	7	46.3	0.913	1.006	0.646	1.6	1.552	1.348	1.206	0.923	1.148	0.868	0.822	0.663	1.034	0.913	0.754	1.091	0.872	1.009	1.28856	0.0163586
Q96GK7	Fumarylacetoacetate hydrolase domain-containing protein 2A	FAHD2A	High	21	5	10	5	34.6	1.025	1.358	1.28	0.721	0.765	0.722	0.872	1.068	1.038	0.734	0.649	0.658	1.295	1.269	1.025	1.515	1.741	1.66	-1.19177	0.48267
Q9BQS8	FYVE and coiled-coil domain-containing protein 1	FYCO1	High	18	20	30	20	166.9	1.117	1.153	0.942	0.949	0.992	1.193	0.953	0.838	0.957	1.136	1.175	1.05	1.155	1.388	1.356	1.114	0.995	1.027	-1.14317	0.00365769
Q9UKJ3	G patch domain-containing protein 8	GPATCH8	High	2	3	6	3	164.1	1.242	1.201	1.343	0.425	0.489	0.485	0.469	0.563	0.551	1.525	1.173	1.277	1.316	1.099	1.104	1.709	2.455	1.975	-2.01433	0.00440423
P34947	G protein-coupled receptor kinase 5	GRK5	High	9	4	6	3	67.7	2.344	1.958	2.181	1.231	1.046	0.947	1.145	1.055	1.391	1.542	1.591	1.43	0.907	0.928	0.814	1.299	1.228	1.479	1.18542	0.0869759
P43250	G protein-coupled receptor kinase 6	GRK6	High	16	8	14	7	65.9	1.214	1.13	1.046	1.347	1.395	1.145	1.341	1.445	1.375	0.989	1.044	1.097	0.906	0.991	0.923	1.041	1.009	1.127	1.2532	0.00146563
Q7Z2K8	G protein-regulated inducer of neurite outgrowth 1	GPRIN1	High	11	8	10	8	102.3	0.538	0.442	0.403	1.514	1.574	1.34	1.527	1.511	1.585	0.883	0.923	0.992	0.808	0.963	0.579	1.113	0.845	1.016	1.28466	0.568165
P14635	G2/mitotic-specific cyclin-B1	CCNB1	High	9	4	5	4	48.3	1.457	1.534	1.713	1.05	0.768	0.985	0.712	0.722	1.094	1.456	1.384	1.88	0.755	0.693	0.646	0.739	0.748	0.835	1.0984	0.0883774
O95067	G2/mitotic-specific cyclin-B2	CCNB2	High	12	3	5	3	45.3	0.768	0.807	0.738	1.326	1.213	1.06	0.969	1.012	0.981	1.257	1.489	1.327	1.217	0.978	0.908	1.046	0.918	1.434	-1.19157	0.155006
P54803	Galactocerebrosidase	GALC	High	9	3	4	3	77	1.753	2.102	1.678	1.113	1.131	1.38	0.878	0.799	0.908	1.207	1.076	0.973	1.416	1.491	1.522	1.09	0.852	0.916	1.11372	0.542771
P51570	Galactokinase	GALK1	High	29	13	35	13	42.2	1.784	2.191	2.17	0.65	0.635	0.7	0.812	0.966	0.953	1.075	1.02	0.939	0.975	0.981	0.956	1.183	1.56	1.316	1.08556	0.897369
P07902	Galactose-1-phosphate uridylyltransferase	GALT	High	7	3	7	3	43.3	1.757	2.545	2.312	0.847	1.028	0.929	0.56	0.598	0.61	1.257	1.192	0.818	1.317	1.608	1.564	0.956	0.875	1.144	1.0424	0.675719
O94766	Galactosylgalactosylxylosylprotein 3-beta-glucuronosyltransferase 3	B3GAT3	High	23	10	19	10	37.1	3.194	1.841	1.919	0.858	0.875	0.855	1.548	1.214	1.21	1.234	0.933	1.048	0.882	0.901	0.87	0.972	0.966	0.913	1.54995	0.0177665
P09382	Galectin-1	LGALS1	High	82	11	80	11	14.7	0.466	0.445	0.403	1.217	1.216	1.044	0.904	0.938	0.885	1.222	1.352	1.332	1.055	1.265	1.047	0.997	1.05	1.094	-1.38521	0.0537862
P17931	Galectin-3	LGALS3	High	38	11	30	11	26.1	0.853	0.551	0.468	1.881	1.934	1.565	1.267	1.074	1.121	0.982	0.953	0.862	1.009	1.081	0.838	0.956	0.646	0.663	1.34093	0.258529
Q08380	Galectin-3-binding protein	LGALS3BP	High	37	19	58	19	65.3	3.192	5.414	6.193	1.074	1.086	2.081	1.269	0.792	1.583	0.384	0.285	0.225	0.349	0.4	0.477	0.369	0.355	0.324	7.16035	0.000365414
O00214	Galectin-8	LGALS8	High	22	8	17	8	35.8	0.422	0.447	0.322	1.404	1.252	1.164	1.751	1.434	1.499	0.463	0.515	0.486	1.144	1.186	0.985	1.399	1.166	1.204	1.13418	0.534795
Q3ZCW2	Galectin-related protein	LGALSL	High	31	5	7	5	19	2.868	4.65	3.976	0.554	0.593	0.626	0.866	0.801	0.821	1.197	1.494	1.121	0.644	0.646	0.572	0.869	0.866	0.7	1.9429	0.096644
Q9UEY8	Gamma-adducin	ADD3	High	25	17	30	17	79.1	0.554	0.489	0.483	1.438	1.552	1.137	0.988	0.87	1.004	0.969	1.03	0.893	1.203	1.585	1.2	0.937	0.812	1.019	-1.13306	0.139629
P60520	Gamma-aminobutyric acid receptor-associated protein-like 2	GABARAPL2	High	38	5	8	3	13.7	3.337	2.123	1.78	1.41	1.576	2.036	2.313	1.966	2.268	0.656	0.547	0.145	0.603	0.59	0.655	0.831	0.741	0.741	3.41423	6.87136e-05
P09104	Gamma-enolase	ENO2	High	35	10	32	8	47.2	0.51	0.557	0.439	1.66	1.604	1.15	1.374	1.257	1.324	1.062	0.981	0.688	0.95	0.905	0.674	1.392	1.083	1.248	1.0993	0.94295
Q92820	Gamma-glutamyl hydrolase	GGH	High	28	9	29	9	35.9	2.469	3.606	3.604	1.033	1.201	1.281	1.542	1.707	1.855	0.365	0.369	0.38	0.509	0.543	0.42	0.665	0.631	0.659	4.02951	0.000247416
O75223	Gamma-glutamylcyclotransferase	GGCT	High	31	7	15	7	21	0.959	0.785	0.92	1.662	1.46	1.072	1.43	3.513	1.383	0.804	0.801	0.782	0.912	0.678	0.45	1.174	1.027	1.159	1.69308	0.0110662
Q16666	Gamma-interferon-inducible protein 16	IFI16	High	29	21	39	21	88.2	0.719	0.59	0.606	0.804	0.711	1.048	0.859	0.773	0.777	0.887	0.785	0.929	1.483	1.455	1.592	1.302	1.339	1.294	-1.6068	2.17701e-05
Q96BI3	Gamma-secretase subunit APH-1A	APH1A	High	5	2	7	2	29	1.421	1.108	0.747	1.355	1.326	1.161	1.487	1.447	1.259	0.971	1.021	0.964	1.088	1.019	0.822	1.11	0.933	1.023	1.26366	0.012888
Q8WW43	Gamma-secretase subunit APH-1B	APH1B	High	5	1	3	1	28.4	1.013	0.687	0.485	2.001	1.64	1.593	1.358	1.236	1.415	0.528	0.706	0.755	0.947	1.183	0.987	0.968	0.608	0.851	1.51706	0.0216203
Q99747	Gamma-soluble NSF attachment protein	NAPG	High	67	19	40	19	34.7	0.622	0.511	0.499	1.28	1.233	1.03	1.403	1.377	1.418	0.827	0.901	0.899	0.925	0.949	0.746	1.393	1.253	1.416	1.00688	0.699032
Q9NUQ3	Gamma-taxilin	TXLNG	High	30	18	31	18	60.5	0.823	0.846	0.878	0.668	0.591	0.648	0.789	0.67	0.763	1.489	1.39	1.456	1.197	1.168	1.194	1.096	1.011	1.166	-1.67271	7.76942e-07
Q9BSJ2	Gamma-tubulin complex component 2	TUBGCP2	High	23	17	29	17	102.5	1.197	1.172	1.223	0.759	0.71	0.767	0.547	0.619	0.63	1.207	1.3	1.222	1.297	1.299	1.466	0.972	1.019	0.955	-1.40832	0.00271404
Q96CW5	Gamma-tubulin complex component 3	TUBGCP3	High	26	20	33	20	103.5	1.324	1.535	1.484	0.582	0.595	0.626	0.442	0.525	0.52	1.455	1.526	1.46	1.21	1.362	1.38	0.846	0.952	0.973	-1.4626	0.0034443
Q9UGJ1	Gamma-tubulin complex component 4	TUBGCP4	High	11	5	10	5	76	0.976	1.111	1.016	1.052	0.862	1.213	0.868	0.792	0.842	1.097	1.219	1.058	1.28	1.418	1.648	0.981	0.965	0.988	-1.22011	0.00300048
Q96RT8	Gamma-tubulin complex component 5	TUBGCP5	High	4	4	10	4	118.2	1.479	1.324	1.347	0.768	0.633	0.921	0.572	0.633	0.814	1.25	1.226	0.938	1.285	1.477	1.279	1.021	1.06	1.049	-1.24661	0.0757901
Q96RT7	Gamma-tubulin complex component 6	TUBGCP6	High	3	5	7	5	200.4	1.312	1.513	1.209	0.5	0.491	0.61	0.647	0.653	0.531	1.043	1.149	1.037	1.409	1.747	1.769	1.175	1.175	1.169	-1.56349	0.0309221
Q9NXN4	Ganglioside-induced differentiation-associated protein 2	GDAP2	High	6	3	4	3	56.2	0.807	0.722	0.735	0.974	0.897	0.823	0.972	0.846	0.961	1.165	0.981	1.094	1.024	1.246	1.159	1.035	1.042	0.878	-1.24389	0.00510869
P17302	Gap junction alpha-1 protein	GJA1	High	23	6	8	6	43	1.589	0.887	0.8	1.986	2.505	2.034	2.317	2.29	2.564	0.196	0.167	0.196	0.418	0.571	0.456	0.49	0.446	0.46	4.99176	9.19397e-09
Q99501	GAS2-like protein 1	GAS2L1	High	5	2	5	2	72.7	0.281	0.366	0.296	0.603	0.63	0.61	0.798	0.698	0.802	1.162	1.443	1.169	1.173	1.298	1.127	1.397	1.401	1.293	-2.25472	0.000144263
Q96QA5	Gasdermin-A	GSDMA	High	7	3	4	3	49.3	4.605	4.089	3.236	2.462	1.459	1.174	1.095	9.708	1.396	0.965	1.504	1.132	1.365	0.795	0.826	0.976	1.868	1.077	2.78112	0.00251342
P57764	Gasdermin-D	GSDMD	High	14	5	9	5	52.8	0.665	0.678	0.485	1.287	1.199	1.034	0.69	0.65	0.672	1.318	1.41	1.414	1.296	1.486	1.284	0.844	0.885	0.786	-1.45693	0.00884022
O60443	Gasdermin-E	GSDME	High	31	12	23	12	54.5	0.74	0.664	0.57	1.053	0.874	0.927	0.722	0.693	0.69	1.513	1.563	1.402	1.304	1.28	1.233	0.888	0.875	0.878	-1.57738	0.00169326
Q9NXC5	GATOR complex protein MIOS	MIOS	High	7	4	6	4	98.5	0.911	0.768	0.685	0.624	0.496	0.725	0.592	0.649	0.585	1.354	1.51	1.441	0.99	1.18	1.158	1.236	0.951	1.047	-1.80066	7.31073e-06
Q9H488	GDP-fucose protein O-fucosyltransferase 1	POFUT1	High	15	4	5	4	43.9	0.656	0.581	0.778	0.4	0.342	0.447	0.842	0.848	0.757	2.178	1.782	1.998	0.854	0.855	0.938	1.513	1.416	1.397	-2.28827	7.00957e-06
Q9Y2G5	GDP-fucose protein O-fucosyltransferase 2	POFUT2	High	12	5	7	5	49.9	1.074	1.297	1.027	0.549	0.503	0.548	0.526	0.506	0.438	2.626	2.263	1.948	1.177	1.317	1.329	1.06	1.096	0.944	-2.1274	9.54612e-08
Q96A29	GDP-fucose transporter 1	SLC35C1	High	2	1	2	1	39.8	3.428	1.875	2.129	1.099	1.227	1.18	1.987	1.733	1.73	0.54	0.408	0.663	0.723	0.523	0.637	0.642	0.797	0.661	2.92957	0.000117738
Q13630	GDP-L-fucose synthase	TSTA3	High	28	8	17	8	35.9	0.549	0.734	0.702	1.231	1.346	1.057	0.831	0.764	0.781	0.754	0.96	0.886	1.295	1.53	1.419	1.112	0.946	0.996	-1.23802	4.96311e-05
Q2TAA5	GDP-Man:Man(3)GlcNAc(2)-PP-Dol alpha-1,2-mannosyltransferase	ALG11	High	2	1	2	1	55.6	0.614	0.456	0.442	1.109	0.865	1.2	1.045	1.104	0.918	0.873	0.642	0.766	1.753	1.611	1.755	1.024	1.152	1.023	-1.36708	0.00301041
O60547	GDP-mannose 4,6 dehydratase	GMDS	High	42	16	37	16	41.9	0.648	0.799	0.679	1.146	1.163	1.132	0.741	0.777	0.785	0.853	0.959	0.847	1.243	1.516	1.389	0.983	1.064	1.035	-1.25654	9.29178e-06
P06396	Gelsolin	GSN	High	46	36	100	36	85.6	1.871	1.925	2.038	1.103	1.305	1.254	0.888	0.86	1.09	0.938	0.948	0.845	0.782	0.921	0.833	0.676	0.669	0.739	1.67787	0.000211218
P57678	Gem-associated protein 4	GEMIN4	High	17	18	38	18	120	1.024	1.032	1.128	0.738	0.632	0.756	0.767	0.796	0.715	1.308	1.364	1.445	1.24	1.091	1.205	1.135	1.256	1.154	-1.47575	6.97854e-06
Q8TEQ6	Gem-associated protein 5	GEMIN5	High	26	34	60	34	168.5	1.127	1.253	1.33	0.569	0.511	0.559	0.552	0.61	0.583	1.447	1.686	1.372	0.99	0.939	1.009	1.022	1.081	1.076	-1.49732	0.000194857
Q8WXD5	Gem-associated protein 6	GEMIN6	High	19	3	6	3	18.8	0.919	0.839	0.974	0.796	0.688	0.687	0.858	0.915	0.853	1.11	1.338	1.252	1.132	1.129	1.118	1.367	1.311	1.31	-1.46992	5.2911e-06
Q9P107	GEM-interacting protein	GMIP	High	2	1	2	1	106.6	0.793	0.796	0.51	0.857	0.682	0.753	0.867	0.972	0.797	1.313	1.358	0.645	1.211	1.271	1.147	1.272	1.318	1.413	-1.55799	8.45749e-06
P19447	General transcription and DNA repair factor IIH helicase subunit XPB	ERCC3	High	12	10	13	10	89.2	1.405	1.214	1.376	0.645	0.576	0.956	1.039	1.274	0.936	1.118	0.992	1.103	1.261	1.067	1.442	1.322	1.51	1.32	-1.18193	0.12549
P18074	General transcription and DNA repair factor IIH helicase subunit XPD	ERCC2	High	10	8	11	8	86.9	1.391	1.229	1.52	0.768	0.661	0.874	0.733	0.841	0.844	1.085	0.981	0.932	1.304	1.32	1.491	1.18	1.36	1.058	-1.20878	0.163286
Q9UKN8	General transcription factor 3C polypeptide 4	GTF3C4	High	13	6	7	6	91.9	1.644	1.329	1.479	0.795	0.796	1.118	0.991	0.997	0.961	1.117	1.218	1.538	1.131	1.26	1.166	1.034	1.244	0.877	-1.04698	0.459716
P78347	General transcription factor II-I	GTF2I	High	19	15	19	15	112.3	0.955	0.791	1.045	0.561	0.535	0.674	1.057	0.863	0.799	2.114	0.933	1.742	0.881	0.6	0.837	0.634	1.008	0.659	-1.29231	0.17773
O60763	General vesicular transport factor p115	USO1	High	40	30	62	30	107.8	1.085	1.247	1.244	0.756	0.696	0.731	0.803	0.844	0.851	1.207	1.199	1.307	0.965	1.029	1.039	1.326	1.44	1.366	-1.31743	0.00325578
Q9NQX3	Gephyrin	GPHN	High	21	13	22	13	79.7	0.483	0.493	0.459	1.271	1.18	0.965	0.991	1.024	0.93	0.923	1.012	0.885	1.273	1.248	1.093	1.3	1.241	1.35	-1.3244	0.00623188
Q92696	Geranylgeranyl transferase type-2 subunit alpha	RABGGTA	High	27	16	27	16	65	0.785	0.954	0.862	1.195	1.164	1.003	0.973	0.951	0.907	0.847	1.048	1.395	1.184	1.273	1.24	1.142	1.155	1.122	-1.18331	0.00673334
P53611	Geranylgeranyl transferase type-2 subunit beta	RABGGTB	High	15	4	7	4	36.9	0.558	0.562	0.616	1.211	1.127	1.038	0.968	0.908	0.943	1.059	1.191	1.193	1.18	1.134	1.161	1.211	1.341	1.22	-1.34788	0.00878535
Q8N2G8	GH3 domain-containing protein	GHDC	High	15	7	13	7	57.5	0.749	0.566	0.542	0.648	0.539	0.701	0.767	0.772	0.682	1.558	1.275	1.314	1.14	1.165	1.332	1.058	1.037	0.994	-1.82249	4.04025e-05
Q3V6T2	Girdin	CCDC88A	High	8	14	18	14	215.9	0.613	0.572	0.627	0.996	0.953	0.892	1	0.973	1.184	1.039	1.186	1.115	1.321	1.495	1.267	1.415	1.468	1.591	-1.5233	1.85203e-05
P60983	Glia maturation factor beta	GMFB	High	33	7	22	6	16.7	0.478	0.501	0.441	1.323	1.388	1.023	1.092	1.148	1.044	0.971	1.051	0.843	1.023	1.09	0.77	1.139	1.145	0.959	-1.06554	0.358128
O60234	Glia maturation factor gamma	GMFG	High	45	6	16	5	16.8	0.209	0.279	0.271	1.322	1.357	1.171	1.2	1.182	1.111	0.122	0.152	0.123	1.348	1.653	1.455	1.367	1.427	1.342	-1.10948	0.442778
P07093	Glia-derived nexin	SERPINE2	High	27	16	34	16	44	1.94	2.733	3.078	1.037	1.102	1.272	1.435	1.558	1.712	0.393	0.371	0.439	0.609	0.649	0.561	0.674	0.893	0.768	2.96192	0.000818651
Q92990	Glomulin	GLMN	High	12	7	14	7	68.2	0.748	0.734	0.761	0.922	0.864	0.968	0.692	0.749	0.696	0.864	0.955	1.04	1.46	1.519	1.673	1.209	1.266	1.066	-1.5492	3.00321e-05
P04150	Glucocorticoid receptor	NR3C1	High	10	6	12	6	85.6	1.005	0.865	0.746	0.749	0.643	0.74	0.679	0.768	0.679	1.675	1.853	1.625	1.198	1.335	1.23	1.069	1.234	1.274	-1.81743	1.0767e-06
Q96EK6	Glucosamine 6-phosphate N-acetyltransferase	GNPNAT1	High	46	6	15	6	20.7	1.255	1.779	1.506	1.147	1.092	0.999	1.186	1.216	1.1	0.804	0.931	0.733	1.053	1.057	0.897	1.269	1.378	1.168	1.21421	0.100958
P11413	Glucose-6-phosphate 1-dehydrogenase	G6PD	High	61	30	89	30	59.2	1.057	1.159	1.009	0.775	0.766	0.732	0.802	0.787	0.792	1.756	1.935	1.645	0.86	0.957	1.017	1.047	1.095	1.072	-1.44485	8.35866e-05
Q8TED4	Glucose-6-phosphate exchanger SLC37A2	SLC37A2	High	5	3	7	3	54.4	3.25	2.246	1.676	1.526	1.571	1.379	1.956	1.465	1.3	0.465	0.371	0.393	0.904	0.723	0.698	0.657	0.574	0.6	3.03974	0.000181446
P06744	Glucose-6-phosphate isomerase	GPI	High	41	23	69	23	63.1	0.418	0.366	0.315	1.67	1.646	1.301	1.48	1.416	1.349	0.864	0.771	0.68	0.914	0.865	0.674	1.409	1.15	1.202	1.1679	0.984816
Q9NWU2	Glucose-induced degradation protein 8 homolog	GID8	High	31	6	15	6	26.7	1.116	1.16	0.986	0.842	0.717	0.967	0.735	0.828	0.792	1.314	1.305	1.392	1.599	1.471	1.713	1.372	1.258	0.809	-1.50227	0.00149106
P14314	Glucosidase 2 subunit beta	PRKCSH	High	34	21	88	21	59.4	0.539	0.364	0.466	0.582	0.515	0.584	0.627	0.685	0.53	2.086	1.617	1.737	1.133	1.184	1.395	1.325	1.302	1.258	-2.66496	1.6953e-05
Q4G148	Glucoside xylosyltransferase 1	GXYLT1	High	8	3	3	3	50.5	1.412	0.983	1.074	0.591	0.542	0.644	1.016	1.153	0.874	1.733	1.389	1.666	0.961	0.94	0.969	1.291	1.427	1.301	-1.40873	2.08894e-05
P00367	Glutamate dehydrogenase 1, mitochondrial	GLUD1	High	46	26	73	26	61.4	0.793	0.6	0.574	0.385	0.314	0.376	0.62	0.668	0.574	1.64	1.151	1.19	1.163	1.055	1.033	1.597	1.898	1.706	-2.53528	5.39476e-07
P48507	Glutamate--cysteine ligase regulatory subunit	GCLM	High	28	6	16	6	30.7	0.796	1.015	1.056	1.044	0.831	0.831	0.964	1.009	0.885	1.263	1.429	1.492	1.136	1.096	0.944	1.099	1.245	1.125	-1.28443	0.000320429
Q9BQ67	Glutamate-rich WD repeat-containing protein 1	GRWD1	High	27	9	29	9	49.4	0.89	1.233	1.263	0.763	0.728	0.893	0.84	0.825	0.873	1.027	1.078	1.156	1.33	1.287	1.487	1.425	1.429	1.478	-1.40792	0.00708095
O94925	Glutaminase kidney isoform, mitochondrial	GLS	High	19	11	21	11	73.4	0.67	0.491	0.559	0.505	0.393	0.476	0.659	0.851	0.632	1.06	0.724	0.806	1.275	1.192	1.155	1.879	2.453	1.774	-2.35256	5.28907e-05
Q8NB37	Glutamine amidotransferase-like class 1 domain-containing protein 1	GATD1	High	18	3	4	3	23.3	3	1.525	1.709	0.995	1.053	1.467	1.525	1.404	1.61	1.286	0.989	0.961	1.07	1.25	1.169	1.088	1.079	1.187	1.4176	0.0180352
A0A0B4J2D5	Glutamine amidotransferase-like class 1 domain-containing protein 3B, mitochondrial	GATD3B	High	22	4	6	4	28.1	1.073	0.686	0.508	0.405	0.356	0.42	0.916	0.844	0.652	2.03	1.646	1.362	0.926	0.876	0.738	2.019	2.155	1.812	-2.31468	1.96451e-07
Q6IA69	Glutamine-dependent NAD(+) synthetase	NADSYN1	High	8	6	13	6	79.2	1.179	1.328	1.356	1.3	1.377	1.255	0.885	0.923	0.889	1.036	1.138	1.097	1.121	1.18	1.124	0.993	0.992	0.904	1.09463	0.07682
Q06210	Glutamine--fructose-6-phosphate aminotransferase [isomerizing] 1	GFPT1	High	52	33	104	27	78.8	0.752	0.716	0.751	0.777	0.663	0.734	0.847	0.949	0.862	0.917	1.002	0.988	1.293	1.072	1.266	1.436	1.56	1.427	-1.55453	7.37252e-06
O94808	Glutamine--fructose-6-phosphate aminotransferase [isomerizing] 2	GFPT2	High	49	35	91	29	76.9	0.861	0.889	1.435	0.805	0.645	0.596	0.633	0.601	0.553	1.16	1.076	1.522	1.572	1.333	1.223	1.197	1.143	1.1	-1.61385	0.000327221
Q2TAL8	Glutamine-rich protein 1	QRICH1	High	10	5	9	5	86.4	0.983	0.951	1.07	0.666	0.709	0.893	0.88	1.013	0.786	1.009	1.04	1.251	1.211	1.166	1.496	1.067	1.138	1.15	-1.32411	0.00384799
P47897	Glutamine--tRNA ligase	QARS	High	56	40	130	40	87.7	0.77	0.854	0.812	0.821	0.788	0.824	0.697	0.722	0.683	1.007	1.053	0.994	1.244	1.298	1.434	1.158	1.253	1.202	-1.52675	3.43528e-05
Q9NXS2	Glutaminyl-peptide cyclotransferase-like protein	QPCTL	High	13	6	7	6	42.9	1.963	1.151	1.114	0.781	0.587	0.664	1.06	0.904	0.769	1.456	1.179	1.327	1.072	1.126	1.098	1.157	1.041	1.14	-1.17825	0.0465815
O76003	Glutaredoxin-3	GLRX3	High	44	15	36	15	37.4	0.589	0.633	0.614	1.014	0.935	0.812	0.941	0.967	0.886	1.271	1.489	1.501	1.091	1.091	0.993	1.291	1.319	1.24	-1.52699	0.00336949
P19440	Glutathione hydrolase 1 proenzyme	GGT1	High	13	7	10	7	61.4	1.387	0.801	0.635	1.367	1.272	1.256	1.183	1.066	1.06	2.628	2.021	2.559	0.773	0.974	0.924	0.822	0.644	0.791	-1.21033	0.769279
P07203	Glutathione peroxidase 1	GPX1	High	22	3	8	3	22.1	0.606	0.438	0.639	0.647	1.122	1.314	0.479	0.519	0.546	1.018	0.529	0.578	1.61	3.185	3.172	0.747	0.856	1.063	-2.02187	0.00171184
P22352	Glutathione peroxidase 3	GPX3	High	16	4	12	4	25.5	2.778	4.02	3.729	0.633	0.787	0.879	0.796	0.863	0.834	0.654	0.72	0.738	0.543	0.604	0.567	0.604	0.637	0.499	2.75225	0.00845009
P00390	Glutathione reductase, mitochondrial	GSR	High	20	6	11	6	56.2	1.053	0.938	0.997	0.95	0.87	0.811	0.998	0.917	0.958	1.673	1.85	1.822	0.866	0.804	0.824	1.139	1.155	1.212	-1.33596	0.033586
Q7RTV2	Glutathione S-transferase A5	GSTA5	High	7	3	5	3	25.7	2.405	3.227	3.045	0.412	0.353	0.554	0.572	0.623	0.759	0.805	0.785	0.774	1.026	1.102	0.839	1.307	1.377	1.34	1.27739	0.812871
Q9Y2Q3	Glutathione S-transferase kappa 1	GSTK1	High	49	8	21	8	25.5	0.388	0.375	0.393	0.699	0.527	0.517	0.658	0.66	0.521	0.805	0.559	0.512	1.279	1.167	1.206	1.122	1.206	1.007	-1.87062	1.02916e-05
O43813	Glutathione S-transferase LANCL1	LANCL1	High	15	5	11	5	45.3	0.813	0.941	0.673	1.407	1.498	1.417	1.112	1.073	1.138	0.663	0.795	0.775	1.015	1.156	1.017	0.871	0.877	0.943	1.24162	0.00279324
P09488	Glutathione S-transferase Mu 1	GSTM1	High	49	14	24	6	25.7	0.783	1.015	0.894	1.048	1.045	0.955	0.761	0.756	0.758	1.041	1.195	1.026	1.219	1.39	1.222	1.174	1.138	1.008	-1.29919	6.77755e-05
P21266	Glutathione S-transferase Mu 3	GSTM3	High	60	18	40	17	26.5	0.833	1.032	0.879	1.017	0.92	0.91	0.813	0.834	0.804	1.225	1.241	1.165	1.242	1.21	1.18	1.004	1.068	0.996	-1.28463	1.71901e-06
P78417	Glutathione S-transferase omega-1	GSTO1	High	40	13	36	13	27.5	0.942	1.277	0.996	1.198	1.146	0.913	1.231	1.192	1.175	0.985	1.036	0.952	0.842	0.806	0.628	1.35	1.262	1.255	1.10465	0.113416
P09211	Glutathione S-transferase P	GSTP1	High	61	11	59	11	23.3	0.624	0.852	0.726	1.419	1.334	1.086	1.017	1.056	0.994	0.963	1.19	0.999	1.074	1.109	0.862	1.23	1.183	1.111	-1.0673	0.336796
P0CG30	Glutathione S-transferase theta-2B	GSTT2B	Medium	3	1	3	1	27.5	1.867	2.672	2.494	0.536	0.672	0.567	0.713	0.78	0.87	1.079	1.049	1.086	0.869	1.043	0.636	1.382	1.395	1.466	1.11654	0.807261
P48637	Glutathione synthetase	GSS	High	46	20	40	20	52.4	0.545	0.576	0.514	1.303	1.264	1.008	1.667	1.641	1.598	1.036	0.924	0.838	0.863	0.762	0.617	1.612	1.392	1.503	1.0596	0.962448
P04406	Glyceraldehyde-3-phosphate dehydrogenase	GAPDH	High	78	25	291	25	36	0.665	0.802	0.735	0.986	0.973	0.818	0.942	0.957	0.879	0.872	1.053	0.97	1.125	1.332	1.13	1.358	1.358	1.336	-1.358	3.45697e-06
Q53EU6	Glycerol-3-phosphate acyltransferase 3	GPAT3	High	22	8	13	7	48.7	0.509	0.413	0.447	0.714	0.591	0.622	0.728	0.912	0.675	1.367	1.185	1.29	1.742	1.383	1.508	1.296	1.391	1.332	-2.2267	3.58736e-06
Q86UL3	Glycerol-3-phosphate acyltransferase 4	GPAT4	High	9	4	9	3	52	0.297	0.295	0.25	0.682	0.493	0.581	0.655	0.77	0.58	0.925	0.784	0.799	1.582	1.483	1.783	1.197	1.207	1.201	-2.38127	6.42517e-06
P21695	Glycerol-3-phosphate dehydrogenase [NAD(+)], cytoplasmic	GPD1	Medium	2	1	4	1	37.5	2.243	2.732	2.984	0.091	0.076	0.08	0.083	0.096	0.102	4.859	4.406	3.967	0.067	0.239	0.241	0.152	0.202	0.173	-1.68564	0.00360085
P43304	Glycerol-3-phosphate dehydrogenase, mitochondrial	GPD2	High	52	39	89	39	80.8	0.788	0.677	0.691	0.825	0.525	0.524	0.531	0.636	0.522	1.545	1.198	1.406	1.62	1.353	1.259	1.275	1.731	1.395	-2.23501	2.99979e-07
A6NDG6	Glycerol-3-phosphate phosphatase	PGP	High	13	4	7	4	34	1.545	1.823	1.487	0.934	1.016	0.854	1.021	1.022	1.036	0.892	0.883	1.029	0.851	0.73	0.602	1.491	1.31	1.411	1.1673	0.249098
P41250	Glycine--tRNA ligase	GARS	High	37	30	86	30	83.1	1.05	1.057	0.969	0.728	0.674	0.727	0.624	0.67	0.627	1.598	1.712	1.619	1.074	1.056	1.211	1.068	1.173	1.105	-1.63009	1.04239e-08
P54840	Glycogen [starch] synthase, liver	GYS2	High	3	2	7	1	80.9	0.867	0.912	0.891	0.709	0.678	0.699	0.547	0.662	0.569	1.002	0.954	1.119	1.42	1.416	1.567	0.989	1.141	0.956	-1.61677	0.000785798
P13807	Glycogen [starch] synthase, muscle	GYS1	High	31	17	31	16	83.7	0.592	0.645	0.632	0.615	0.718	0.581	0.499	0.485	0.476	1.088	1.109	1.119	1.37	1.48	1.568	1.178	1.142	1.05	-2.11787	4.07364e-07
P35573	Glycogen debranching enzyme	AGL	High	18	25	39	25	174.7	0.891	1.082	1.107	1.046	1.053	0.992	0.735	0.777	0.772	0.813	0.899	0.876	1.187	1.457	1.451	1.007	1.068	1.057	-1.16085	0.12414
P11216	Glycogen phosphorylase, brain form	PYGB	High	52	43	96	38	96.6	0.995	1.52	1.347	0.82	0.865	0.784	1.097	1.098	1.082	0.909	1.089	1.007	0.832	0.94	0.907	1.327	1.28	1.312	1.00052	0.917376
P06737	Glycogen phosphorylase, liver form	PYGL	High	46	43	123	38	97.1	1.457	2.137	2.089	1.236	1.265	1.149	1.007	0.972	1.019	0.751	0.799	0.658	0.963	0.987	0.827	1.125	0.943	1.07	1.51804	0.0323762
P49840	Glycogen synthase kinase-3 alpha	GSK3A	High	32	10	22	6	50.9	0.9	1.078	0.958	0.937	0.98	0.916	1.172	1.134	1.018	0.962	1.083	1.144	0.951	0.966	0.78	1.265	1.285	1.252	-1.06543	0.175118
P49841	Glycogen synthase kinase-3 beta	GSK3B	High	37	12	24	8	46.7	1.328	1.144	0.66	1.414	1.758	1.651	1.203	1.179	1.37	1.098	1.297	1.491	1.323	1.506	1.367	1.17	1.197	1.134	1.01071	0.888489
P46976	Glycogenin-1	GYG1	High	20	6	12	6	39.4	0.934	1.201	1.323	1.062	1.042	0.892	0.884	0.995	1.048	0.749	1.076	0.759	1.334	1.158	1.02	1.286	1.174	1.273	-1.04776	0.72024
Q9NZD2	Glycolipid transfer protein	GLTP	High	19	4	4	4	23.8	0.568	0.583	0.605	1.582	1.522	1.267	1.552	1.605	1.627	0.884	0.836	0.936	0.892	0.709	0.582	1.097	0.94	1.003	1.38482	0.184323
O75063	Glycosaminoglycan xylosylkinase	FAM20B	High	25	7	9	7	46.4	3.681	2.128	2.247	1.025	0.996	1.136	1.596	1.137	1.275	0.876	0.607	0.287	0.615	0.606	0.666	0.559	0.588	0.473	2.8844	0.000448082
O43292	Glycosylphosphatidylinositol anchor attachment 1 protein	GPAA1	High	14	7	11	7	67.6	0.507	0.418	0.476	0.736	0.502	0.566	0.757	0.767	0.529	1.453	1.248	1.351	1.429	1.295	1.271	1.109	1.34	1.181	-2.22081	8.50147e-06
Q68CQ7	Glycosyltransferase 8 domain-containing protein 1	GLT8D1	High	17	6	10	6	41.9	3.823	2.93	3.011	0.793	0.89	0.933	1.133	1.011	1.005	0.945	0.714	0.944	0.549	0.659	0.624	0.571	0.582	0.517	2.54365	0.000753248
P30419	Glycylpeptide N-tetradecanoyltransferase 1	NMT1	High	31	12	23	9	56.8	0.978	1.21	1.052	0.999	1.008	0.951	1.064	0.941	0.893	1.361	1.452	1.422	0.929	1.029	0.83	1.064	0.921	0.941	-1.09378	0.216199
O60551	Glycylpeptide N-tetradecanoyltransferase 2	NMT2	High	31	12	19	9	56.9	0.967	1.113	1.002	0.717	0.714	0.72	0.663	0.651	0.621	1.694	1.939	1.639	1.091	1.214	1.093	1.055	0.985	0.969	-1.62932	9.21958e-09
Q9HC38	Glyoxalase domain-containing protein 4	GLOD4	High	34	9	21	9	34.8	0.69	0.733	0.654	1.35	1.318	1.077	1.396	1.434	1.385	1.186	1.051	0.864	0.856	0.773	0.648	1.446	1.216	1.343	1.0697	0.698477
Q9UBQ7	Glyoxylate reductase/hydroxypyruvate reductase	GRHPR	High	42	10	21	10	35.6	0.95	0.962	0.859	0.939	0.922	0.82	0.623	0.696	0.605	1.649	1.691	1.562	1.062	1.245	1.109	0.971	1.063	0.928	-1.52928	3.81518e-05
P35052	Glypican-1	GPC1	High	38	18	39	18	61.6	1.696	2.215	2.451	1.06	1.402	1.653	2.307	2.173	3.07	0.41	0.331	0.372	0.274	0.319	0.333	0.299	0.285	0.364	6.03515	1.0607e-07
O75487	Glypican-4	GPC4	High	13	6	9	6	62.4	0.608	0.563	0.618	0.715	0.907	0.93	3.129	2.972	3.879	0.349	0.293	0.27	0.446	0.445	0.586	1.516	1.269	1.621	2.10758	1.17967e-06
Q9P2T1	GMP reductase 2	GMPR2	High	36	10	18	9	37.9	0.786	1.124	0.992	1.417	1.37	1.318	1.041	1.017	0.961	0.714	1.188	0.803	1.241	1.333	1.263	1.063	0.897	0.964	1.05916	0.0628289
P49915	GMP synthase [glutamine-hydrolyzing]	GMPS	High	39	25	52	25	76.7	1.312	1.758	1.745	0.699	0.642	0.793	0.698	0.805	0.701	1.176	1.22	1.432	1.047	1.008	1.164	1.061	1.174	1.101	-1.13438	0.101441
Q9NYZ1	Golgi apparatus membrane protein TVP23 homolog B	TVP23B	High	16	5	17	5	23.6	2.438	1.624	1.857	1.057	0.997	1.098	1.516	1.289	1.175	0.781	0.638	0.689	1.023	0.849	0.978	0.917	0.909	0.852	1.70914	0.00641902
Q92896	Golgi apparatus protein 1	GLG1	High	33	44	104	44	134.5	4.074	4.537	4.43	1.295	1.646	1.396	1.394	1.521	1.687	0.427	0.365	0.495	0.268	0.301	0.321	0.197	0.19	0.186	7.99273	1.36139e-07
O00461	Golgi integral membrane protein 4	GOLIM4	High	32	19	41	19	81.8	2.895	1.508	1.937	1.505	1.568	1.647	1.502	1.168	1.416	0.685	0.462	0.606	0.905	1.041	1.097	0.56	0.606	0.545	2.32765	0.000133573
Q8NBJ4	Golgi membrane protein 1	GOLM1	High	43	19	35	19	45.3	4.975	2.518	3.007	0.852	0.921	1.041	1.746	1.36	1.64	1.183	0.988	1.176	0.54	0.588	0.58	0.647	0.677	0.571	2.59856	5.19498e-05
B7ZAQ6	Golgi pH regulator A	GPR89A	High	5	2	6	2	52.9	0.77	0.804	0.711	0.747	0.63	0.603	1.004	1.009	0.845	1.346	1.17	1.457	1.404	1.235	1.307	1.308	1.468	1.206	-1.67078	2.81731e-05
Q9H4A6	Golgi phosphoprotein 3	GOLPH3	High	21	5	13	5	33.8	1.192	1.354	1.338	0.96	0.972	0.939	1.094	0.998	1.058	1.165	1.369	1.387	1.045	1.163	1.014	1.138	1.024	1.067	-1.04715	0.0389051
Q9H4A5	Golgi phosphoprotein 3-like	GOLPH3L	High	5	1	2	1	32.7	0.591	0.506	0.485	1.068	0.95	0.906	1.063	0.965	1.064	0.968	0.907	1.089	1.387	1.521	1.397	1.219	1.28	1.336	-1.46144	0.000352733
Q9H8Y8	Golgi reassembly-stacking protein 2	GORASP2	High	28	10	23	10	47.1	1.279	1.059	1.076	0.782	0.721	0.821	1.477	1.136	1.101	1.137	1.165	1.352	0.952	0.933	1.006	1.206	1.195	1.156	-1.06877	0.150495
Q9H3P7	Golgi resident protein GCP60	ACBD3	High	21	9	20	9	60.6	1.213	0.918	0.918	0.765	0.735	0.953	0.934	1.06	0.914	1.005	0.889	1.01	1.014	1.013	1.15	1.172	1.167	1.264	-1.15149	0.0346724
O95249	Golgi SNAP receptor complex member 1	GOSR1	High	30	7	12	7	28.6	1.795	1.213	1.118	0.98	0.949	1.098	2.387	1.8	1.931	0.807	0.548	0.676	0.609	0.56	0.672	1.267	1.189	0.876	1.84217	2.58865e-06
Q7L5D6	Golgi to ER traffic protein 4 homolog	GET4	High	17	6	13	6	36.5	1.139	1.129	1.202	0.742	0.727	0.822	0.767	0.961	0.87	1.345	1.287	1.487	0.902	0.887	1.008	0.948	1.116	1.158	-1.21282	1.09571e-06
Q9HD26	Golgi-associated PDZ and coiled-coil motif-containing protein	GOPC	High	26	11	16	11	50.5	1.289	1.637	1.082	0.808	0.854	0.938	1.135	0.978	1.095	0.938	1.031	0.943	1.079	1.1	1.148	1.234	1.119	1.124	1.01029	0.930014
Q9H4G4	Golgi-associated plant pathogenesis-related protein 1	GLIPR2	High	51	6	15	6	17.2	0.633	0.546	0.417	1.723	1.654	1.424	1.271	1.263	1.347	0.593	0.619	0.609	1.05	1.078	0.939	0.887	0.691	0.918	1.39193	0.0500491
Q08379	Golgin subfamily A member 2	GOLGA2	High	15	13	18	13	113	1.165	0.616	0.907	0.604	0.491	0.661	1.299	1.129	1.13	1.155	1.09	1.262	0.817	0.961	0.939	1.098	1.16	0.892	-1.17146	0.0900125
Q08378	Golgin subfamily A member 3	GOLGA3	High	18	24	38	24	167.3	0.948	0.898	0.929	0.718	0.709	0.817	1.575	1.448	1.339	1.076	1.093	1.131	0.974	0.951	1.002	1.066	1.06	1.146	-1.01258	0.575733
Q13439	Golgin subfamily A member 4	GOLGA4	High	10	19	27	18	261	0.779	0.607	0.69	0.768	0.632	0.795	0.764	0.693	0.8	1.012	1.05	1.053	1.368	1.334	1.421	1.42	1.305	1.448	-1.74801	2.14683e-06
Q8TBA6	Golgin subfamily A member 5	GOLGA5	High	12	6	11	6	83	1.333	0.948	0.991	0.774	0.756	0.962	1.91	1.557	1.524	0.735	0.696	0.612	0.783	0.753	0.823	1.739	1.408	1.315	1.21333	0.0180026
Q7Z5G4	Golgin subfamily A member 7	GOLGA7	High	47	7	19	6	15.8	1.354	1.017	0.936	1.435	1.396	1.332	1.663	1.507	1.491	0.966	1.087	1.493	0.72	0.684	0.623	0.911	0.676	0.871	1.51052	0.0167286
H3BQL2	Golgin subfamily A member 8T	GOLGA8T	High	3	2	6	2	71.6	2.221	2.869	2.909	0.204	0.214	0.186	0.12	0.105	0.118	2.94	2.815	2.551	0.493	0.68	0.567	0.395	0.417	0.386	-1.25687	0.0036444
Q14789	Golgin subfamily B member 1	GOLGB1	High	4	11	14	11	375.8	1.599	1.987	1.431	1.177	1.415	1.207	1.576	1.384	1.554	1.008	0.901	0.977	1.086	1.075	1.242	1.139	1.015	1.025	1.4079	0.00257885
Q92538	Golgi-specific brefeldin A-resistance guanine nucleotide exchange factor 1	GBF1	High	26	37	61	37	206.3	0.811	0.659	0.717	0.871	0.792	0.853	0.741	0.784	0.768	1.084	1.098	0.969	1.341	1.295	1.432	1.121	1.176	1.168	-1.52716	3.30536e-07
Q8TEQ8	GPI ethanolamine phosphate transferase 3	PIGO	High	2	2	4	2	118.6	0.483	0.41	0.418	0.893	0.502	0.918	0.948	0.798	0.873	0.939	0.872	0.918	1.181	1.442	1.494	1.243	1.546	1.289	-1.7498	0.000130531
Q96S52	GPI transamidase component PIG-S	PIGS	High	22	9	18	9	61.6	0.693	0.736	0.685	0.816	0.595	0.734	0.653	0.854	0.693	1.43	1.246	1.233	1.485	1.323	1.424	1.199	1.408	1.128	-1.83867	1.09959e-07
Q969N2	GPI transamidase component PIG-T	PIGT	High	25	12	27	12	65.7	0.668	0.671	0.55	0.779	0.579	0.653	0.833	0.92	0.607	1.469	1.237	0.918	1.33	1.2	1.249	1.265	1.481	1.158	-1.80623	4.29259e-07
Q92643	GPI-anchor transamidase	PIGK	High	19	4	7	4	45.2	0.666	0.522	0.648	0.843	0.564	0.646	0.896	0.947	0.614	1.182	1.018	1.157	1.029	0.916	1.004	1.015	1.147	0.858	-1.46959	0.000282325
Q9HCN4	GPN-loop GTPase 1	GPN1	High	17	6	10	6	41.7	0.613	0.758	0.771	0.931	0.865	1.03	0.803	0.705	0.856	1.135	1.441	1.386	1.203	1.343	1.133	1.21	1.144	1.149	-1.51991	0.000116513
Q9UHW5	GPN-loop GTPase 3	GPN3	High	17	3	9	3	32.7	0.877	0.983	0.928	0.859	0.811	0.885	0.754	0.779	0.628	1.196	1.374	1.366	1.296	1.25	1.312	1.117	1.148	1.109	-1.48827	1.76485e-07
O43194	G-protein coupled receptor 39	GPR39	High	16	7	12	7	51.3	0.55	0.435	0.185	1.609	1.717	1.616	1.632	1.678	1.642	0.455	0.456	0.415	0.984	1.004	0.872	1.005	0.828	0.948	1.58806	0.0934147
Q9NZH0	G-protein coupled receptor family C group 5 member B	GPRC5B	High	3	2	4	2	44.8	5.124	3.132	2.678	1.568	1.531	1.307	1.929	1.706	2.049	0.901	1.062	0.912	0.389	0.457	0.341	0.583	0.485	0.571	3.68777	5.38316e-08
Q9NQ84	G-protein coupled receptor family C group 5 member C	GPRC5C	High	18	6	12	6	48.2	0.231	0.238	0.211	1.367	1.535	1.835	3.717	2.799	3.258	0.447	0.544	0.471	0.741	0.771	0.838	1.123	0.893	1.026	2.21637	0.244547
P28676	Grancalcin	GCA	High	14	2	8	2	24	1.291	1.021	1.018	0.984	0.924	1.092	1.056	1.035	0.941	0.559	0.731	0.556	0.698	0.73	0.785	0.997	0.733	0.754	1.43084	0.00128464
Q6Y7W6	GRB10-interacting GYF protein 2	GIGYF2	High	11	16	37	15	150	0.785	0.662	0.692	0.76	0.765	0.762	0.702	0.686	0.728	0.982	1.097	1.031	1.189	1.384	1.266	1.141	1.165	1.147	-1.59003	1.00952e-06
Q12849	G-rich sequence factor 1	GRSF1	High	25	10	22	10	53.1	0.787	0.597	0.626	0.52	0.45	0.494	0.721	0.738	0.634	1.422	1.199	1.417	1.042	1.057	0.914	1.672	2.018	1.498	-2.19849	1.26511e-07
Q4V328	GRIP1-associated protein 1	GRIPAP1	High	22	15	26	15	95.9	1.777	1.79	1.886	0.622	0.532	0.466	0.467	0.452	0.505	1.097	1.204	0.913	1.155	1.42	1.028	1.274	1.19	1.297	-1.24491	0.126932
Q14393	Growth arrest-specific protein 6	GAS6	High	8	4	8	4	74.9	1.726	2.023	1.982	0.896	0.914	1.185	0.756	0.907	0.783	1.256	1.209	1.399	1.046	1.016	1.398	0.639	0.63	0.58	1.21792	0.0717633
Q13322	Growth factor receptor-bound protein 10	GRB10	High	9	5	7	5	67.2	1.013	0.972	0.808	1.064	0.884	0.957	0.968	0.872	0.928	1.24	1.408	1.338	1.287	1.186	1.2	1.063	1.051	1.024	-1.27534	0.000578239
P62993	Growth factor receptor-bound protein 2	GRB2	High	48	11	17	11	25.2	1.17	0.705	0.676	1.667	1.621	1.386	1.71	1.624	1.678	0.756	0.747	0.667	0.76	0.772	0.589	0.988	0.833	0.958	1.73083	0.00164776
Q9H3K2	Growth hormone-inducible transmembrane protein	GHITM	High	12	4	6	4	37.2	0.781	0.823	0.621	0.873	1.059	1.169	0.996	0.937	1.137	1.638	1.381	1.449	1.409	1.153	1.26	1.436	1.916	1.428	-1.55669	0.00145278
Q9HAV7	GrpE protein homolog 1, mitochondrial	GRPEL1	High	42	9	17	9	24.3	1.163	0.932	0.93	0.483	0.356	0.425	0.695	0.68	0.609	2.203	1.74	1.872	0.828	0.776	0.807	1.576	1.545	1.044	-1.97529	7.10287e-08
P01112	GTPase HRas	HRAS	High	57	10	34	3	21.3	0.886	0.576	0.532	1.343	1.323	1.05	1.517	1.379	1.468	1.021	1.179	1.098	0.881	0.868	0.68	1.157	1.057	1.161	1.10679	0.750086
P01116	GTPase KRas	KRAS	High	42	8	30	3	21.6	0.432	0.322	0.31	1.664	1.523	1.21	1.656	1.493	1.645	0.706	0.806	0.757	0.94	1.057	0.764	1.19	1.021	1.184	1.21721	0.942816
P01111	GTPase NRas	NRAS	High	49	9	38	2	21.2	0.431	0.375	0.294	1.812	1.784	1.386	1.368	1.298	1.348	0.638	0.696	0.533	0.968	1.015	0.784	0.927	0.813	0.951	1.37829	0.413423
Q14C86	GTPase-activating protein and VPS9 domain-containing protein 1	GAPVD1	High	16	20	34	20	164.9	1.42	1.453	1.464	0.73	0.685	0.749	0.693	0.669	0.714	2.314	2.437	2.52	0.907	0.864	0.937	0.781	0.784	0.745	-1.43279	0.00182482
P62826	GTP-binding nuclear protein Ran	RAN	High	38	10	31	10	24.4	1.012	1.42	1.347	0.819	0.842	0.892	0.854	0.845	0.831	0.916	0.939	1.236	1.086	1.166	1.152	1.195	1.196	1.032	-1.11916	0.183817
O00178	GTP-binding protein 1	GTPBP1	High	39	17	27	17	72.4	0.938	0.877	0.868	0.926	0.782	0.827	0.612	0.663	0.699	1.383	1.238	1.133	1.151	1.244	1.506	0.91	0.859	1.032	-1.45384	1.28291e-05
Q9BX10	GTP-binding protein 2	GTPBP2	High	13	8	11	8	65.7	1.068	0.8	0.93	1.293	1.09	1.13	1.082	0.995	1.012	1.108	1.219	1.218	1.365	1.106	1.244	0.99	0.973	1.046	-1.09245	0.124073
P55042	GTP-binding protein RAD	RRAD	High	31	6	17	6	33.2	1.276	0.96	1.042	0.638	0.541	0.588	0.341	0.41	0.357	2.222	2.277	2.669	1.068	1.024	1.16	0.736	0.802	0.753	-2.06582	3.04909e-07
Q15382	GTP-binding protein Rheb	RHEB	High	42	12	45	12	20.5	0.806	0.955	0.852	1.188	1.107	1.037	1.093	1.062	1.071	1.323	1.409	1.6	0.98	1.022	0.923	0.96	0.997	0.995	-1.11318	0.390125
Q92963	GTP-binding protein Rit1	RIT1	High	43	9	20	9	25.1	0.669	0.593	0.506	1.352	1.364	1.023	1.281	1.273	1.233	1.155	1.291	1.249	0.939	0.997	0.788	1.03	1.042	0.984	-1.01947	0.686698
Q9NR31	GTP-binding protein SAR1a	SAR1A	High	39	10	28	6	22.4	0.945	0.773	0.863	0.628	0.552	0.688	0.863	0.98	0.9	0.994	0.964	1.157	1.164	1.103	1.218	1.464	1.565	1.432	-1.53796	0.000234311
Q9Y6B6	GTP-binding protein SAR1b	SAR1B	High	30	7	20	3	22.4	1.219	1.232	1.362	0.711	0.611	0.759	0.767	0.827	0.771	1.198	1.248	1.319	1.178	1.206	1.215	1.236	1.295	1.314	-1.35719	0.0056776
Q14353	Guanidinoacetate N-methyltransferase	GAMT	High	9	1	2	1	26.3	0.766	0.687	0.67	1.078	1.032	0.964	0.91	0.869	0.705	1.676	1.864	1.835	1.071	1.141	1.109	1.112	0.925	1.105	-1.54121	0.0162985
P47224	Guanine nucleotide exchange factor MSS4	RABIF	Medium	9	1	2	1	13.8	1.094	1.539	1.01	1.079	0.871	1.022	1.116	1.106	0.895	0.948	1.181	1.356	1.156	1.012	0.967	0.924	0.581	0.9	1.07834	0.368602
P52735	Guanine nucleotide exchange factor VAV2	VAV2	High	13	11	17	11	101.2	1.195	1.218	1.107	0.72	0.719	0.59	0.691	0.679	0.635	2.02	2.208	2.387	0.899	0.988	0.871	0.907	0.973	0.947	-1.61504	7.44823e-05
P08754	Guanine nucleotide-binding protein G(i) subunit alpha	GNAI3	High	47	16	73	9	40.5	0.7	0.513	0.448	1.773	1.668	1.353	1.151	1.105	1.009	1.014	1.191	1.188	1.065	1.083	0.9	0.835	0.749	0.81	1.10017	0.959866
P63096	Guanine nucleotide-binding protein G(i) subunit alpha-1	GNAI1	High	40	14	50	7	40.3	0.963	0.761	0.626	1.588	1.477	1.383	1.482	1.422	1.325	1.25	1.561	1.497	0.844	0.844	0.758	1.052	0.929	1.021	1.13028	0.591397
P04899	Guanine nucleotide-binding protein G(i) subunit alpha-2	GNAI2	High	63	21	110	14	40.4	0.792	0.605	0.488	1.685	1.575	1.345	0.878	0.911	0.92	1.276	1.504	1.323	1.155	1.187	1.076	0.788	0.684	0.771	-1.06142	0.583328
Q9UBI6	Guanine nucleotide-binding protein G(I)/G(S)/G(O) subunit gamma-12	GNG12	High	79	5	22	5	8	0.522	0.352	0.201	1.558	1.552	1.588	1.749	1.19	1.26	1.385	1.042	1.358	0.888	0.783	0.738	0.861	0.485	0.487	1.24231	0.858101
P63218	Guanine nucleotide-binding protein G(I)/G(S)/G(O) subunit gamma-5	GNG5	High	53	2	5	2	7.3	0.679	0.5	0.288	1.562	1.476	1.289	1.095	0.993	0.782	1.955	1.526	1.974	0.991	0.887	0.85	0.676	0.374	0.259	-1.09557	0.962885
P62873	Guanine nucleotide-binding protein G(I)/G(S)/G(T) subunit beta-1	GNB1	High	59	15	94	9	37.4	0.556	0.478	0.374	2.001	1.936	1.451	1.061	1.063	1.031	0.874	0.938	0.988	1.215	1.248	0.983	0.851	0.752	0.831	1.14643	0.994445
P62879	Guanine nucleotide-binding protein G(I)/G(S)/G(T) subunit beta-2	GNB2	High	60	15	99	6	37.3	0.876	0.82	0.725	1.25	1.183	1.006	1.117	1.081	1.107	1.285	1.396	1.497	0.883	0.905	0.791	0.991	0.907	0.953	-1.04834	0.782899
P09471	Guanine nucleotide-binding protein G(o) subunit alpha	GNAO1	High	42	13	48	12	40	0.296	0.261	0.217	1.711	1.717	1.452	1.151	1.105	1.138	0.734	0.772	0.67	1.13	1.297	1.11	0.952	0.827	0.966	1.06976	0.46701
P50148	Guanine nucleotide-binding protein G(q) subunit alpha	GNAQ	High	53	18	58	10	42.1	0.793	0.604	0.517	1.323	1.269	1.083	1.301	1.215	1.266	1.154	1.322	1.252	0.805	0.888	0.74	1.025	0.903	0.984	1.03284	0.98979
P63092	Guanine nucleotide-binding protein G(s) subunit alpha isoforms short	GNAS	High	48	19	92	19	45.6	0.457	0.353	0.284	1.49	1.435	1.272	1.448	1.31	1.403	0.598	0.646	0.657	1.009	1.043	0.889	1.171	1.013	1.122	1.16004	0.97297
P29992	Guanine nucleotide-binding protein subunit alpha-11	GNA11	High	57	21	71	12	42.1	0.683	0.619	0.517	1.307	1.345	1.075	1.239	1.204	1.173	1.182	1.272	1.261	0.957	0.969	0.86	1.106	0.998	1.074	-1.05643	0.544753
Q03113	Guanine nucleotide-binding protein subunit alpha-12	GNA12	High	23	9	37	7	44.3	0.796	0.63	0.518	1.753	1.631	1.381	1.251	1.172	1.264	0.784	0.861	0.768	1.088	1.115	0.944	0.934	0.862	0.834	1.26935	0.149146
Q14344	Guanine nucleotide-binding protein subunit alpha-13	GNA13	High	44	19	70	17	44	0.658	0.507	0.406	1.466	1.384	1.171	1.336	1.333	1.319	1.06	1.216	1.103	0.987	0.985	0.853	1.18	1.004	1.112	1.00842	0.674745
P30679	Guanine nucleotide-binding protein subunit alpha-15	GNA15	High	35	14	27	14	43.5	1.006	0.713	0.476	1.749	1.681	1.519	0.979	0.908	0.914	1.026	1.216	1.128	1.13	1.1	0.993	0.731	0.597	0.635	1.16234	0.533434
Q9HAV0	Guanine nucleotide-binding protein subunit beta-4	GNB4	High	41	12	58	6	37.5	0.524	0.447	0.408	1.757	1.69	1.441	1.37	1.207	1.351	0.699	0.699	0.787	1.096	1.102	0.88	1.025	0.871	0.976	1.25323	0.497381
Q9BYB4	Guanine nucleotide-binding protein subunit beta-like protein 1	GNB1L	High	12	3	4	3	35.6	0.857	0.906	1.082	0.931	0.924	0.78	0.958	0.877	0.845	1.459	1.614	1.603	0.92	1.033	0.983	1.018	1.022	1.045	-1.31091	0.0065592
P36915	Guanine nucleotide-binding protein-like 1	GNL1	High	27	11	24	11	68.6	1.324	1.06	0.835	0.831	0.807	0.801	0.743	0.77	0.724	1.092	1.112	1.102	1.044	1.158	1.186	1.013	1.064	1.009	-1.23876	0.00617418
Q9BVP2	Guanine nucleotide-binding protein-like 3	GNL3	High	10	6	10	6	62	0.91	0.824	0.763	0.743	0.636	0.755	0.798	0.876	0.714	0.498	0.558	0.531	0.855	1.168	0.814	0.867	1.028	0.583	1.01695	0.668735
Q16774	Guanylate kinase	GUK1	High	11	2	4	2	21.7	0.736	0.95	0.8	0.822	0.901	0.899	0.822	0.648	0.712	1.482	1.461	1.685	1.157	1.213	1.277	0.989	0.994	0.933	-1.53512	0.000171028
P32455	Guanylate-binding protein 1	GBP1	High	25	17	32	16	67.9	0.442	0.355	0.293	1.899	1.897	1.355	1.147	1.002	1.013	0.707	0.73	0.61	1.31	1.323	0.957	1.095	0.978	0.998	1.07981	0.587769
P32456	Guanylate-binding protein 2	GBP2	High	12	7	9	6	67.2	1.03	0.645	0.787	1.466	1.691	1.559	0.417	0.424	0.725	0.665	0.573	0.564	1.354	1.989	1.45	0.619	0.604	0.635	1.03443	0.766014
P51790	H(+)/Cl(-) exchange transporter 3	CLCN3	High	9	7	16	5	90.9	2.632	1.616	1.47	1.192	1.162	1.336	1.111	1.002	0.982	1.164	1.06	1.174	1.126	1.424	1.228	1.042	0.722	0.847	1.27751	0.0545716
P51795	H(+)/Cl(-) exchange transporter 5	CLCN5	High	3	3	9	1	83.1	0.716	0.616	0.49	0.988	0.862	0.957	1.847	1.658	1.603	0.585	0.443	0.554	1.072	0.929	1.062	1.344	1.189	1.347	1.14217	0.146001
P51798	H(+)/Cl(-) exchange transporter 7	CLCN7	High	10	9	17	9	88.6	2.947	2.014	1.524	1.202	1.567	1.541	2.079	1.704	1.836	0.449	0.358	0.402	0.594	0.589	0.596	0.794	0.626	0.755	3.17916	2.49611e-05
Q9NY12	H/ACA ribonucleoprotein complex subunit 1	GAR1	High	4	1	4	1	22.3	0.894	0.68	0.708	0.782	0.679	1.252	0.995	1.051	1.174	0.839	0.641	0.709	1.007	0.911	1.27	1.259	1.433	0.906	-1.09251	0.259432
Q9NX24	H/ACA ribonucleoprotein complex subunit 2	NHP2	High	19	2	4	2	17.2	0.887	1.001	1.325	0.743	0.58	1.031	0.824	0.7	1.197	0.843	0.697	1.112	1.021	0.671	1.116	0.747	0.829	0.838	1.05258	0.65296
O60832	H/ACA ribonucleoprotein complex subunit DKC1	DKC1	High	27	13	33	13	57.6	1.208	1.12	1.06	0.917	0.869	1.314	1.275	1.288	1.262	0.84	0.649	0.646	0.905	0.808	1.005	0.922	1.143	0.849	1.3278	0.00166611
Q9BXW7	Haloacid dehalogenase-like hydrolase domain-containing 5	HDHD5	High	23	7	11	7	46.3	0.869	0.89	0.601	0.568	0.49	0.746	0.697	0.603	0.521	1.351	1.096	0.879	1.201	1.206	1.37	1.258	1.47	1.193	-1.84194	5.8617e-05
Q92574	Hamartin	TSC1	High	4	4	8	4	129.7	1.273	0.96	1.127	0.562	0.583	0.567	0.56	0.555	0.568	1.661	1.386	0.815	1.192	1.352	1.317	1.058	0.916	0.924	-1.57232	0.00400532
Q96CS2	HAUS augmin-like complex subunit 1	HAUS1	High	10	3	6	3	31.8	0.799	0.715	0.587	0.908	0.856	0.718	0.958	0.971	0.971	1.263	1.499	1.421	1.244	1.111	1.069	1.207	1.191	1.293	-1.50982	0.000753718
Q68CZ6	HAUS augmin-like complex subunit 3	HAUS3	High	10	5	6	5	69.6	1.271	1.033	1.095	0.709	0.644	0.687	0.653	0.736	0.772	1.452	1.532	1.65	1.292	1.108	1.217	1.209	1.279	1.28	-1.58145	1.22959e-05
Q9H6D7	HAUS augmin-like complex subunit 4	HAUS4	High	16	6	6	6	42.4	1.687	1.4	1.804	0.855	0.696	0.856	0.685	0.604	0.753	1.392	1.435	1.671	1.143	1.127	1.154	1.051	1.145	1.162	-1.20771	0.0242405
Q99871	HAUS augmin-like complex subunit 7	HAUS7	High	24	6	10	6	40.8	1.232	1.11	1.185	0.646	0.572	0.714	0.676	0.676	0.683	1.6	1.502	1.865	1.165	1.018	1.211	0.96	1.026	1.088	-1.52589	3.45633e-06
Q9BT25	HAUS augmin-like complex subunit 8	HAUS8	High	27	8	11	8	44.8	1.04	0.974	1.018	0.756	0.749	0.735	0.757	0.714	0.779	1.278	1.275	1.415	1.23	1.199	1.205	0.999	1.029	1.142	-1.43207	5.77172e-06
Q9Y450	HBS1-like protein	HBS1L	High	20	11	16	11	75.4	1.59	1.708	1.682	0.805	0.726	0.834	0.734	0.771	0.828	1.36	1.511	1.413	1.125	1.144	1.311	0.914	0.94	0.934	-1.10064	0.114739
Q9H583	HEAT repeat-containing protein 1	HEATR1	High	6	14	15	14	242.2	1.261	1.227	1.216	0.533	0.478	0.827	0.723	1.021	0.798	0.93	0.82	1.015	1.432	1.18	1.283	1.185	1.515	1.213	-1.30789	0.104694
Q7Z4Q2	HEAT repeat-containing protein 3	HEATR3	High	7	3	6	3	74.5	0.927	1.251	1.249	1.081	0.678	1.204	0.833	0.888	0.913	1.32	0.969	1.235	1.391	1.426	1.698	1.484	1.433	1.652	-1.39716	0.0114303
O43301	Heat shock 70 kDa protein 12A	HSPA12A	High	15	9	14	9	74.9	0.97	0.987	1.042	0.726	0.485	0.833	0.647	0.906	0.767	1.426	1.611	1.578	1.212	1.143	1.461	1.147	1.115	1.139	-1.60695	3.50156e-05
P48723	Heat shock 70 kDa protein 13	HSPA13	High	28	12	20	12	51.9	1.4	1.981	1.752	0.618	0.611	0.769	0.942	1.047	1.053	0.784	0.738	0.567	1.093	1.06	1.004	1.413	1.447	1.28	1.08385	0.853153
Q0VDF9	Heat shock 70 kDa protein 14	HSPA14	High	41	17	28	17	54.8	0.587	0.522	0.549	0.737	0.665	0.668	0.761	0.819	0.763	1.267	1.254	1.258	1.217	1.189	1.317	1.29	1.317	1.308	-1.88058	1.34851e-06
P0DMV8	Heat shock 70 kDa protein 1A	HSPA1A	High	55	37	177	31	70	1.071	0.829	0.823	1.172	1.164	1.089	1.156	1.153	1.085	0.865	0.922	0.91	1.06	1.161	0.966	1.181	1.187	1.112	1.01901	0.641361
P34932	Heat shock 70 kDa protein 4	HSPA4	High	53	40	108	37	94.3	0.767	0.77	0.808	1.071	1.028	0.841	1.04	1.004	1.02	1.195	1.287	1.334	0.897	0.912	0.801	1.279	1.216	1.284	-1.2223	0.0587544
O95757	Heat shock 70 kDa protein 4L	HSPA4L	High	36	26	52	22	94.5	0.964	0.89	1.03	0.875	0.772	0.83	0.725	0.75	0.763	1.59	1.76	2.031	0.994	0.984	1.12	0.991	1.014	0.946	-1.50415	0.000518445
P11142	Heat shock cognate 71 kDa protein	HSPA8	High	67	48	357	31	70.9	0.937	0.753	0.729	1.105	1.086	0.986	1.315	1.36	1.304	0.753	0.818	0.927	0.922	0.962	0.817	1.182	1.224	1.216	1.08548	0.168634
Q92598	Heat shock protein 105 kDa	HSPH1	High	44	36	95	32	96.8	0.501	0.521	0.504	1.371	1.274	1.099	0.966	0.957	0.909	0.826	0.911	1	1.24	1.189	1.118	1.201	1.167	1.15	-1.20982	0.0286143
Q12931	Heat shock protein 75 kDa, mitochondrial	TRAP1	High	31	19	38	19	80.1	0.943	0.835	0.865	0.865	0.776	0.737	0.822	0.882	0.726	2.092	1.716	1.932	0.897	0.818	0.831	1.379	1.577	1.381	-1.69414	0.0020691
P04792	Heat shock protein beta-1	HSPB1	High	76	19	78	19	22.8	0.642	0.653	0.653	0.886	0.935	0.844	0.53	0.484	0.519	1.416	1.442	1.721	1.175	1.467	1.44	0.779	0.749	0.784	-1.78539	8.80952e-05
P07900	Heat shock protein HSP 90-alpha	HSP90AA1	High	59	54	482	36	84.6	0.525	0.613	0.585	1.145	1.111	1.014	0.953	0.937	0.9	0.895	0.968	0.948	1.118	1.134	1.106	1.239	1.322	1.274	-1.28537	0.00371378
P08238	Heat shock protein HSP 90-beta	HSP90AB1	High	59	55	476	34	83.2	0.662	0.687	0.679	1.014	0.939	0.865	0.804	0.81	0.774	1.087	1.13	1.051	1.209	1.229	1.241	1.149	1.258	1.266	-1.46807	5.90494e-06
P54652	Heat shock-related 70 kDa protein 2	HSPA2	High	27	21	139	5	70	1.011	0.899	1.331	1.475	1.592	1.605	1.276	1.34	1.568	0.365	0.383	0.382	1.137	1.354	1.296	1.246	1.117	1.13	1.43841	0.0119146
Q9HCE1	Helicase MOV-10	MOV10	High	21	17	22	17	113.6	1.092	1.352	1.276	0.798	0.761	0.876	0.513	0.508	0.514	1.445	1.582	1.505	1.323	1.351	1.555	0.738	0.714	0.809	-1.43329	9.96384e-05
Q9BYK8	Helicase with zinc finger domain 2	HELZ2	High	6	14	22	14	294.5	0.89	0.878	0.856	0.744	0.797	0.861	0.913	0.88	0.947	1.078	1.23	0.878	1.301	1.42	1.621	1.247	1.137	1.224	-1.43394	0.000815976
P30519	Heme oxygenase 2	HMOX2	High	33	9	14	9	36	0.728	0.492	0.525	0.509	0.441	0.608	0.792	0.84	0.806	1.438	1.35	1.089	1.316	1.051	1.299	1.583	1.643	1.601	-2.15468	7.84138e-08
Q9NRV9	Heme-binding protein 1	HEBP1	High	49	8	18	8	21.1	0.426	0.391	0.35	1.547	1.548	1.131	1.366	1.363	1.4	0.96	1.003	1.009	0.98	1.013	0.73	1.167	1.078	1.143	1.04833	0.651854
Q9Y5Z4	Heme-binding protein 2	HEBP2	High	26	5	10	5	22.9	0.697	0.614	0.512	1.641	1.641	1.302	1.554	1.357	1.488	0.77	0.597	0.695	0.935	0.913	0.649	1.132	0.932	0.957	1.42559	0.0347445
P69905	Hemoglobin subunit alpha	HBA1	High	35	5	83	5	15.2	1.218	1.492	1.569	0.439	0.498	0.524	0.767	0.93	1.086	0.367	0.244	0.386	1.17	1.565	0.888	1.468	1.622	1.498	-1.08037	0.946524
P68871	Hemoglobin subunit beta	HBB	High	28	4	22	3	16	2.521	2.564	2.31	0.725	1.066	0.858	0.77	0.722	0.689	1.126	1.194	0.337	1.144	1.036	1.203	1.011	0.89	0.639	1.42483	0.345986
P69891	Hemoglobin subunit gamma-1	HBG1	High	22	3	12	2	16.1	3.076	1.957	2.481	0.542	0.681	3.614	0.759	0.896	3.875	0.99	1.268	0.304	0.664	1.408	0.979	1.173	0.683	0.594	2.21766	0.095649
Q6B0K9	Hemoglobin subunit mu	HBM	High	6	1	2	1	15.6	2.176	3.288	3.115	0.593	0.728	0.688	0.792	1.009	0.898	0.842	0.791	0.973	1.049	1.105	0.783	1.214	1.547	1.146	1.40603	0.593533
Q7LGA3	Heparan sulfate 2-O-sulfotransferase 1	HS2ST1	High	29	10	21	10	41.9	3.303	1.987	2.184	1.187	1.164	1.412	1.537	1.364	1.299	0.653	0.473	0.639	0.791	0.776	0.931	0.729	0.712	0.637	2.43447	0.00060257
O60243	Heparan-sulfate 6-O-sulfotransferase 1	HS6ST1	High	5	2	3	2	48.2	2.113	3.026	2.855	0.847	1.303	1.322	1.628	1.565	1.879	0.505	0.642	0.479	0.364	0.518	0.505	0.767	0.653	0.679	3.23513	1.52203e-05
P05546	Heparin cofactor 2	SERPIND1	High	4	2	6	2	57	3.036	3.51	3.693	1.013	1.2	1.019	1.251	1.225	1.171	0.416	0.451	0.36	0.761	0.752	0.491	0.73	0.668	0.619	3.26181	0.00397234
Q04756	Hepatocyte growth factor activator	HGFAC	High	9	5	8	5	70.6	2.712	3.826	5.022	1.399	1.908	1.483	2.36	3.021	2.783	0.116	0.14	0.146	0.262	0.381	0.215	0.212	0.209	0.264	12.6036	5.21544e-06
P08581	Hepatocyte growth factor receptor	MET	High	8	9	18	8	155.4	1.613	1.385	1.238	1.419	1.332	1.315	1.928	1.631	1.915	0.797	0.813	0.919	0.61	0.615	0.443	0.863	0.753	0.767	2.09362	8.88301e-06
O14964	Hepatocyte growth factor-regulated tyrosine kinase substrate	HGS	High	32	25	60	25	86.1	2.004	1.123	1.181	1.097	1.104	1.219	1.848	1.681	1.651	0.855	0.807	0.862	0.724	0.678	0.619	1.073	0.94	1.103	1.6849	2.14352e-05
P51858	Hepatoma-derived growth factor	HDGF	High	47	12	20	11	26.8	0.817	0.686	0.823	0.833	0.857	1.424	1.034	0.973	1.007	1.322	1.304	1.677	0.908	0.816	1.05	1.106	0.95	1.113	-1.21197	0.13522
Q30201	Hereditary hemochromatosis protein	HFE	High	12	3	4	3	40.1	1.328	0.967	0.795	1.242	1.026	1.353	0.885	0.843	0.922	1.202	0.95	1.043	1.657	1.656	1.645	0.909	0.719	1.033	-1.15522	0.113561
Q969F9	Hermansky-Pudlak syndrome 3 protein	HPS3	High	5	5	8	5	113.7	0.914	0.589	0.686	1.145	1.026	1.05	0.778	0.7	0.686	0.905	0.992	0.967	1.591	1.686	1.969	0.944	0.948	1.021	-1.45537	0.000489632
Q86YV9	Hermansky-Pudlak syndrome 6 protein	HPS6	High	13	8	16	8	82.9	0.6	0.599	0.482	1.549	2.115	2.596	1.639	1.311	1.326	0.307	0.335	0.334	0.691	0.663	0.788	0.416	0.395	0.489	2.76528	3.57225e-05
Q5SSJ5	Heterochromatin protein 1-binding protein 3	HP1BP3	High	17	11	21	11	61.2	1.358	1.336	1.211	0.898	1.351	2.102	1.118	1.643	1.368	1.017	0.697	0.812	0.65	0.602	0.773	0.436	0.504	0.473	2.07663	0.000174882
Q99729	Heterogeneous nuclear ribonucleoprotein A/B	HNRNPAB	High	24	10	25	8	36.2	0.87	0.689	0.87	0.442	0.412	0.539	0.844	0.833	0.78	1.007	1.088	1.041	0.808	0.853	0.974	1.47	1.666	1.571	-1.66874	9.88763e-05
Q13151	Heterogeneous nuclear ribonucleoprotein A0	HNRNPA0	High	33	8	21	8	30.8	0.823	0.755	0.782	0.559	0.462	0.68	0.589	0.645	0.696	1.15	1.063	1.293	1.389	1.317	1.751	1.481	1.573	1.574	-2.10165	3.89725e-05
P09651	Heterogeneous nuclear ribonucleoprotein A1	HNRNPA1	High	55	20	73	16	38.7	0.654	0.547	0.669	0.692	0.534	0.816	0.751	0.826	0.801	0.865	0.869	1.02	1.357	1.189	1.572	1.498	1.632	1.47	-1.82385	5.02624e-06
P51991	Heterogeneous nuclear ribonucleoprotein A3	HNRNPA3	High	40	16	45	13	39.6	0.728	0.55	0.648	0.534	0.431	0.758	0.555	0.671	0.612	0.78	0.732	0.868	1.012	0.937	1.286	0.987	1.105	1.072	-1.59996	0.000182528
Q14103	Heterogeneous nuclear ribonucleoprotein D0	HNRNPD	High	35	16	56	15	38.4	0.731	0.686	0.753	0.538	0.474	0.806	0.736	0.718	0.736	0.913	0.909	1.14	1.217	1.097	1.389	1.468	1.749	1.579	-1.85513	8.78385e-05
O14979	Heterogeneous nuclear ribonucleoprotein D-like	HNRNPDL	High	25	13	39	12	46.4	0.658	0.519	0.657	0.492	0.431	0.603	0.531	0.598	0.622	0.876	0.76	0.983	1.378	1.222	1.663	1.373	1.535	1.481	-2.20524	8.19793e-05
P52597	Heterogeneous nuclear ribonucleoprotein F	HNRNPF	High	40	13	48	12	45.6	0.795	0.696	0.804	0.539	0.476	0.691	0.676	0.778	0.748	1.012	0.926	1.274	1.116	1.103	1.395	1.185	1.36	1.34	-1.72675	3.204e-05
P31943	Heterogeneous nuclear ribonucleoprotein H	HNRNPH1	High	46	14	63	7	49.2	0.792	0.676	0.77	0.549	0.485	0.702	0.729	0.8	0.702	1.14	0.972	1.323	1.303	1.21	1.533	1.306	1.459	1.338	-1.86688	1.18952e-05
P55795	Heterogeneous nuclear ribonucleoprotein H2	HNRNPH2	High	42	13	51	6	49.2	0.849	0.634	0.735	0.568	0.549	0.787	0.593	0.632	0.558	0.949	0.809	1.018	1.24	1.428	1.703	1.02	1.221	0.999	-1.75902	0.000334204
P31942	Heterogeneous nuclear ribonucleoprotein H3	HNRNPH3	High	27	8	26	7	36.9	0.653	0.502	0.57	0.497	0.432	0.609	0.54	0.565	0.592	0.909	0.811	0.818	1.418	1.325	1.827	1.341	1.435	1.535	-2.30222	6.77453e-05
P61978	Heterogeneous nuclear ribonucleoprotein K	HNRNPK	High	46	24	97	24	50.9	0.831	0.73	0.778	0.522	0.491	0.694	0.523	0.617	0.568	0.991	0.94	1.288	1.261	1.229	1.724	1.161	1.359	1.283	-1.95273	0.000111464
P14866	Heterogeneous nuclear ribonucleoprotein L	HNRNPL	High	40	18	58	17	64.1	0.865	0.79	0.919	0.461	0.388	0.63	0.611	0.697	0.665	0.912	0.867	1.115	1.319	1.204	1.533	1.602	1.75	1.627	-1.97959	0.00154895
Q8WVV9	Heterogeneous nuclear ribonucleoprotein L-like	HNRNPLL	High	18	9	19	8	60	0.845	0.767	0.768	0.586	0.544	0.81	0.683	0.775	0.713	0.816	0.683	0.935	1.29	1.228	1.484	1.373	1.518	1.375	-1.64874	0.00417665
P52272	Heterogeneous nuclear ribonucleoprotein M	HNRNPM	High	55	40	105	40	77.5	0.698	0.569	0.675	0.448	0.39	0.601	0.67	0.701	0.587	0.935	0.789	1.113	1.274	1.189	1.546	1.605	1.685	1.509	-2.18112	7.54779e-05
O60506	Heterogeneous nuclear ribonucleoprotein Q	SYNCRIP	High	36	24	62	17	69.6	0.602	0.649	0.561	0.842	0.802	0.78	0.738	0.742	0.714	1.181	1.378	1.136	1.343	1.419	1.34	1.403	1.405	1.279	-1.84821	2.70186e-08
O43390	Heterogeneous nuclear ribonucleoprotein R	HNRNPR	High	30	20	58	13	70.9	0.837	0.763	0.797	0.562	0.475	0.681	0.704	0.759	0.676	1.114	1.142	1.282	1.279	1.17	1.411	1.496	1.612	1.411	-1.9055	1.43942e-05
Q00839	Heterogeneous nuclear ribonucleoprotein U	HNRNPU	High	33	33	115	33	90.5	1.079	0.876	1.01	0.409	0.339	0.541	0.575	0.652	0.555	0.981	0.785	1.142	1.28	1.058	1.439	1.469	1.718	1.576	-1.89662	0.00535141
Q9BUJ2	Heterogeneous nuclear ribonucleoprotein U-like protein 1	HNRNPUL1	High	22	18	36	18	95.7	1.128	1.125	1.124	0.344	0.307	0.487	0.456	0.567	0.593	0.882	0.738	1.006	1.142	1.057	1.374	1.575	1.59	1.525	-1.77606	0.0225075
Q1KMD3	Heterogeneous nuclear ribonucleoprotein U-like protein 2	HNRNPUL2	High	43	30	76	30	85.1	1.176	0.964	1.039	0.454	0.375	0.61	0.615	0.773	0.669	0.946	0.853	1.023	1.273	1.099	1.463	1.666	1.958	1.804	-1.81049	0.0104896
P22626	Heterogeneous nuclear ribonucleoproteins A2/B1	HNRNPA2B1	High	71	22	73	21	37.4	0.811	0.595	0.723	0.56	0.428	0.669	0.57	0.605	0.604	1.262	1.159	1.483	1.341	1.112	1.555	1.202	1.351	1.399	-2.1319	3.10956e-07
P07910	Heterogeneous nuclear ribonucleoproteins C1/C2	HNRNPC	High	40	16	45	15	33.7	0.764	0.599	0.734	0.507	0.439	0.747	0.674	0.689	0.649	0.959	0.817	1.07	1.293	1.074	1.315	1.585	1.678	1.65	-1.97191	0.000141755
P19367	Hexokinase-1	HK1	High	39	38	75	31	102.4	0.708	0.641	0.687	0.643	0.447	0.46	0.467	0.576	0.525	1.881	1.537	1.53	1.405	1.228	1.136	1.225	1.525	1.604	-2.53609	4.35889e-09
P52789	Hexokinase-2	HK2	High	41	33	66	29	102.3	0.411	0.416	0.406	0.824	0.612	0.724	0.668	0.753	0.653	0.879	0.884	0.788	1.678	1.462	1.521	1.361	1.555	1.475	-2.12237	3.33874e-10
O60658	High affinity cAMP-specific and IBMX-insensitive 3',5'-cyclic phosphodiesterase 8A	PDE8A	High	2	2	3	2	93.2	0.665	0.457	0.368	1.993	1.831	1.497	1.282	1.271	1.387	0.725	0.939	0.86	1.189	1.165	1.094	1.012	0.956	0.903	1.21576	0.716964
P30825	High affinity cationic amino acid transporter 1	SLC7A1	High	11	7	25	6	67.6	1.355	0.938	0.888	1.675	1.643	1.548	1.289	1.199	1.222	0.937	0.855	1.05	1.055	0.874	0.848	0.711	0.654	0.734	1.52332	0.00206318
O15431	High affinity copper uptake protein 1	SLC31A1	High	6	1	2	1	21.1	2.884	1.828	1.425	1.446	1.434	1.227	1.866	1.994	1.864	0.719	0.89	0.669	0.606	0.488	0.456	1.01	0.727	0.854	2.48761	2.65796e-06
O00479	High mobility group nucleosome-binding domain-containing protein 4	HMGN4	High	18	2	2	2	9.5	0.308	0.199	0.141	0.567	1.019	2.819	1.314	0.788	1.124	1.25	1.027	1.298	1.637	1.499	1.697	1.356	0.837	1.21	-1.42662	0.0479727
P09429	High mobility group protein B1	HMGB1	High	37	8	18	8	24.9	0.563	0.64	0.702	0.975	1.035	1.729	0.821	0.82	0.802	0.64	0.67	0.702	1.143	1.031	1.249	1.04	1.082	1.047	-1.06393	0.203539
P26583	High mobility group protein B2	HMGB2	High	29	8	15	7	24	0.497	0.485	0.516	0.84	1.006	1.949	0.677	0.697	0.711	0.722	0.782	0.818	1.283	1.122	1.448	0.894	0.973	1.077	-1.23597	0.00822331
O15347	High mobility group protein B3	HMGB3	High	33	7	14	6	23	0.391	0.432	0.353	0.894	1.181	2.316	1.159	0.987	0.899	0.449	0.396	0.376	0.86	0.868	1.275	1.004	0.884	0.873	1.23293	0.127084
P17096	High mobility group protein HMG-I/HMG-Y	HMGA1	High	58	8	28	8	11.7	0.155	0.201	0.171	1.517	2.526	4.693	2.231	1.328	1.448	0.133	0.078	0.125	0.657	0.51	0.742	0.274	0.222	0.27	4.73929	0.000728187
P52926	High mobility group protein HMGI-C	HMGA2	High	66	6	14	6	11.8	0.087	0.107	0.117	1.85	3.041	5.635	2.614	1.502	1.676	0.064	0.042	0.061	0.526	0.463	0.664	0.194	0.173	0.194	6.98404	0.000372863
P37235	Hippocalcin-like protein 1	HPCAL1	High	73	17	64	17	22.3	0.532	0.566	0.452	1.312	1.237	1.098	0.931	0.935	0.827	0.984	0.957	0.977	1.338	1.402	1.314	1.069	0.968	1.022	-1.27136	0.0127663
P35367	Histamine H1 receptor	HRH1	High	23	12	30	12	55.7	1.874	1.159	0.999	1.599	1.67	1.535	2.005	1.74	1.986	0.483	0.481	0.519	0.689	0.719	0.474	0.806	0.716	0.781	2.57004	7.33507e-07
P50135	Histamine N-methyltransferase	HNMT	High	17	4	10	4	33.3	0.515	0.553	0.489	1.349	1.406	1.081	0.971	0.874	0.914	1.151	1.319	1.293	1.146	1.419	1.157	1.07	1.004	1.08	-1.30508	0.0495953
P49773	Histidine triad nucleotide-binding protein 1	HINT1	High	79	7	16	7	13.8	0.63	0.677	0.61	1.087	1.016	0.848	0.997	0.945	0.96	1.798	2.064	2.148	0.841	0.966	0.803	1.062	1.022	1.001	-1.50644	0.107142
Q9BX68	Histidine triad nucleotide-binding protein 2, mitochondrial	HINT2	High	29	4	6	4	17.2	0.746	0.656	0.563	0.539	0.461	0.547	0.844	0.819	0.742	1.968	1.459	1.645	0.962	0.876	0.911	1.667	1.65	1.048	-2.05949	1.37403e-05
P12081	Histidine--tRNA ligase, cytoplasmic	HARS	High	32	19	38	15	57.4	0.726	0.769	0.657	1.049	1.063	1.061	1.222	1.096	1.095	0.966	1.02	0.873	1.192	1.311	1.229	1.211	0.976	1.184	-1.14008	0.0157795
O14929	Histone acetyltransferase type B catalytic subunit	HAT1	High	18	5	12	5	49.5	1.663	1.829	2.321	0.56	0.538	0.626	0.757	0.804	0.764	1.503	1.698	2.315	0.95	0.859	0.947	1.083	1.266	1.146	-1.19317	0.0123955
Q13547	Histone deacetylase 1	HDAC1	High	35	16	33	10	55.1	1.535	1.497	1.806	0.59	0.44	0.781	0.7	0.813	0.797	0.981	0.857	1.107	1.21	1.055	1.44	1.078	1.244	1.109	-1.12524	0.289171
Q96DB2	Histone deacetylase 11	HDAC11	High	4	1	2	1	39.2	0.748	0.229	0.474	1.505	1.45	1.67	1.775	1.585	1.696	0.525	0.536	0.6	0.923	0.954	1.175	1.241	1.159	1.183	1.34185	0.268762
Q92769	Histone deacetylase 2	HDAC2	High	29	12	24	6	55.3	1.261	1.358	1.76	0.461	0.48	0.803	0.695	0.925	0.774	0.881	0.777	0.798	1.27	0.976	1.35	1.146	1.276	1.188	-1.13444	0.363436
Q9UBN7	Histone deacetylase 6	HDAC6	High	6	8	14	8	131.3	0.809	0.84	0.975	0.858	0.736	0.901	0.698	0.634	0.695	1.279	1.368	1.168	1.209	1.424	1.279	1.117	1.045	0.971	-1.51973	1.48362e-05
Q9H0E3	Histone deacetylase complex subunit SAP130	SAP130	High	2	2	5	2	110.3	2.795	2.24	2.034	0.586	0.709	0.836	1.152	1.24	0.994	0.842	1.472	0.652	1.227	1.165	1.189	1.357	1.324	1.692	1.15256	0.854367
O00422	Histone deacetylase complex subunit SAP18	SAP18	High	27	5	8	5	17.6	0.894	0.771	1.02	0.621	0.452	0.947	0.927	0.852	0.804	0.797	0.59	0.948	1.39	1.193	1.656	1.216	1.59	1.4	-1.47914	0.0349444
P07305	Histone H1.0	H1F0	High	43	11	36	11	20.9	0.108	0.121	0.119	1.7	2.606	2.765	3.386	3.332	2.655	0.057	0.048	0.069	0.227	0.227	0.302	0.112	0.116	0.143	12.907	0.000573774
P16403	Histone H1.2	HIST1H1C	High	65	22	128	8	21.4	0.129	0.121	0.098	0.419	1.164	1.644	0.934	1.378	1.888	0.139	0.115	0.161	1.64	1.499	1.888	0.884	0.96	1.454	-1.12412	0.330685
P10412	Histone H1.4	HIST1H1E	High	61	23	132	8	21.9	0.189	0.214	0.222	0.36	1.066	1.555	0.639	1.013	1.595	0.236	0.167	0.254	2.037	1.872	2.122	0.822	1.024	1.4	-1.44958	0.142504
Q92522	Histone H1x	H1FX	High	43	9	17	9	22.5	0.197	0.193	0.161	1.607	2.615	3.843	1.439	1.701	1.276	0.369	0.37	0.396	1.088	1.078	1.361	0.473	0.488	0.533	2.11696	0.228596
Q96QV6	Histone H2A type 1-A	HIST1H2AA	High	29	6	121	1	14.2	0.119	0.01	0.093	0.256	0.759	1.098	1.369	3.205	3.439	0.01	0.025	0.01	1.757	1.26	1.785	0.785	0.891	1.156	1.34757	0.41926
Q99878	Histone H2A type 1-J	HIST1H2AJ	High	47	8	156	1	13.9	0.372	0.334	0.367	1.854	2.35	2.714	3.582	3.328	2.887	0.043	0.024	0.039	0.161	0.133	0.18	0.05	0.063	0.079	23.0415	2.68069e-06
Q8IUE6	Histone H2A type 2-B	HIST2H2AB	High	30	5	78	2	14	0.01	0.185	0.01	2.192	3.172	3.548	3.448	3.034	2.462	0.2	0.161	0.192	0.309	0.279	0.358	0.131	0.082	0.152	9.68938	0.205117
Q7L7L0	Histone H2A type 3	HIST3H2A	High	46	8	140	2	14.1	0.214	0.19	0.177	1.862	2.621	2.76	4.029	3.817	3.007	0.089	0.058	0.087	0.16	0.15	0.182	0.072	0.074	0.09	19.4148	0.000409171
Q71UI9	Histone H2A.V	H2AFV	High	37	6	77	4	13.5	0.258	0.223	0.164	1.305	2.048	2.798	3.529	3.285	3.134	0.036	0.024	0.038	0.177	0.188	0.258	0.096	0.078	0.107	16.7106	1.16723e-05
P16104	Histone H2AX	H2AFX	High	34	9	136	5	15.1	0.483	0.394	0.34	1.244	2.086	2.241	3.062	3.593	3.665	0.142	0.067	0.095	0.169	0.159	0.195	0.123	0.128	0.179	13.6102	2.35969e-05
Q96A08	Histone H2B type 1-A	HIST1H2BA	High	62	11	153	4	14.2	0.227	0.236	0.206	1.799	2.317	2.381	3.957	4.095	2.979	0.036	0.039	0.029	0.174	0.17	0.211	0.1	0.069	0.114	19.3174	1.09945e-05
O60814	Histone H2B type 1-K	HIST1H2BK	High	68	12	242	1	13.9	0.38	0.595	0.506	2.519	3.19	2.754	2.086	1.161	2.097	0.111	0.096	0.148	0.124	0.189	0.577	0.172	0.082	0.165	9.1875	1.46782e-05
Q16778	Histone H2B type 2-E	HIST2H2BE	High	68	12	229	2	13.9	0.231	0.259	0.209	2.126	3.01	3.139	3.792	3.892	3.055	0.064	0.028	0.059	0.174	0.154	0.218	0.073	0.049	0.102	21.4039	6.08526e-05
Q16695	Histone H3.1t	HIST3H3	High	45	12	151	3	15.5	0.152	0.15	0.121	1.748	2.78	3.282	3.52	3.397	3.169	0.014	0.014	0.017	0.211	0.195	0.257	0.103	0.097	0.158	17.1848	6.47162e-07
P84243	Histone H3.3	H3F3A	High	42	11	130	2	15.3	0.144	0.127	0.177	1.718	2.906	2.867	3.528	3.188	2.922	0.107	0.082	0.097	0.231	0.235	0.272	0.131	0.117	0.156	12.3088	0.00128133
P62805	Histone H4	HIST1H4A	High	69	14	260	14	11.4	0.241	0.279	0.22	2.075	2.84	2.983	3.984	3.84	3.033	0.081	0.038	0.066	0.164	0.16	0.206	0.079	0.055	0.093	20.6953	9.16367e-05
Q86X55	Histone-arginine methyltransferase CARM1	CARM1	High	29	15	27	15	65.8	1.208	1.205	1.265	0.903	0.836	0.95	0.686	0.713	0.78	1.317	1.522	1.456	1.13	1.198	1.343	0.921	0.946	0.905	-1.25649	7.47252e-05
Q09028	Histone-binding protein RBBP4	RBBP4	High	26	9	22	4	47.6	1.335	1.488	1.812	0.542	0.718	0.97	1.04	1.003	1.054	1.202	1.306	1.381	0.869	0.912	1.022	1.489	1.455	1.445	-1.11233	0.140175
[truncated: 2,852 more rows]
